# Supplementary material for: AI Machine Learning Technique Characterizes Potential Markers of Depression in Two Animal Models of Depression
Source: Brain Sci. 2023 May 5;13(5):763. doi: 10.3390/brainsci13050763 (PMC10216178; doi:10.3390/brainsci13050763)
Supplement: Supplementary file 1 [file brainsci-13-00763-s001.zip]

Archive with 9 entries (9 files):
- .DS_Store
- supplimentary figure (1).pdf
- supporting information description.pdf
- supporting table S2.txt
- supporting table S3.xlsx
- supporting table S4.xlsx
- supporting table S5.xlsx
- supporting table S6.xlsx
- SWATH Variable Window Calculator_V1.1 Table S1.xlsx
