# Supplementary material for: AI Machine Learning Technique Characterizes Potential Markers of Depression in Two Animal Models of Depression
Source: Brain Sci. 2023 May 5;13(5):763. doi: 10.3390/brainsci13050763 (PMC10216178; doi:10.3390/brainsci13050763)
Supplement: Supplementary file 1 [file brainsci-13-00763-s001.zip › supporting table S2.txt]

349.5	376.5	15
375.5	394.7	15
393.7	410.6	15
409.6	423.3	15
422.3	434.3	15
433.3	444.1	15
443.1	452.2	15
451.2	459.7	15
458.7	466.5	15
465.5	472.7	15
471.7	478.9	15
477.9	484.7	15
483.7	490.9	15
489.9	496.7	15
495.7	502.6	15
501.6	508.4	15
507.4	514.6	15
513.6	520.8	15
519.8	527	15
526	532.8	15
531.8	538.3	15
537.3	544.2	15
543.2	550.4	15
549.4	556.2	15
555.2	561.8	15
560.8	567.3	15
566.3	573.1	15
572.1	579	15
578	584.5	15
583.5	590	15
589	595.2	15
594.2	600.8	15
599.8	606.6	15
605.6	612.5	15
611.5	618.3	15
617.3	623.8	15
622.8	629	15
628	634.2	15
633.2	639.4	15
638.4	644.6	15
643.6	649.2	15
648.2	654.1	15
653.1	659.3	15
658.3	664.1	15
663.1	669	15
668	673.9	15
672.9	679.4	15
678.4	685.3	15
684.3	691.1	15
690.1	697.6	15
696.6	704.4	15
703.4	711.6	15
710.6	719.1	15
718.1	727.2	15
726.2	735.6	15
734.6	744.1	15
743.1	752.9	15
751.9	762	15
761	771.4	15
770.4	780.5	15
779.5	789.9	15
788.9	799.3	15
798.3	809.1	15
808.1	818.2	15
817.2	828.3	15
827.3	839.3	15
838.3	850	15
849	862.4	15
861.4	876	15
875	891.3	15
890.3	909.8	15
908.8	929.7	15
928.7	950.8	15
949.8	973.5	15
972.5	999.9	15
