# Supplementary material for: AI Machine Learning Technique Characterizes Potential Markers of Depression in Two Animal Models of Depression
Source: Brain Sci. 2023 May 5;13(5):763. doi: 10.3390/brainsci13050763 (PMC10216178; doi:10.3390/brainsci13050763)
Supplement: Supplementary file 1 [file brainsci-13-00763-s001.zip › supporting table S3.xlsx]

## Sheet: Hip
ID	Name	Hip_C1	Hip_C2	Hip_C3	Hip_C4	Hip_C5	Hip_C6	Hip_C7	Hip_C8	Hip_C9	Hip_C10	Hip_C11	Hip_C12	Hip_SC1	Hip_SC2	Hip_SC3	Hip_SC4	Hip_SC5	Hip_SC6	Hip_M1	Hip_M2	Hip_M3	Hip_M4	Hip_M5	Hip_M6	Hip_M7	Hip_M8	Hip_M9	Hip_M10	Hip_M11	Hip_M12	Hip_SM1	Hip_SM2	Hip_SM3	Hip_SM4	Hip_SM5	Hip_SM6	Hip_SM7	Hip_SM8	Hip_SM9	Hip_SM10	Hip_SM11	Hip_SM12	Hip_SM13	Hip_SM14	Hip_SM15	Hip_SM16	Hip_SM17	Hip_SM18
A0A1W2P872	NOVA2	69877.8	60547.5	76525.3	64181.3	75434.4	67909.9	64380.7	57667.7	66090.7	69073.9	54609.8	83681.8	55621.2	71326.9	73523.8	53319.9	74934.9	71016.8	40623.1	62078.1	69695.5	73741	89338.2	73614.5	48586.3	114450	71262.5	92723.2	97547.5	33459.4	52316.6	74730.1	70248.7	69850.5	72207.1	50766.5	68619.7	85599.7	58915.7	71537.5	63783.2	70164.7	87439.4	59806.9	73354.8	97992.3	85761.1	86321.6
A2ADY9	DDI2	8159.75	4151.91	15520.5	7206.35	13976.5	12162.5	26967.3	27855.7	20382.4	24790.5	38357.6	15341.9	18082.6	8493.57	15947.5	20125.1	32800.2	17059.9	4584.56	10403.8	4654.32	4928.14	24488	19975.3	6442.65	17433.4	11528.2	30815.7	35475.3	14997.3	25600	23386.3	20472.2	36898.1	31602	10741.5	17599.4	7356.97	4362.47	5098.77	8511.67	6129.51	6087.55	5046.02	24110.6	24996.3	14682.9	16852.3
A2AG50	MA7D2	25833.7	29756.6	35292.4	25920.3	29867.3	23768.4	100860	20382	21993.6	26249.4	22631.4	34378	10118.1	31335.7	15516.9	27497.4	53429.7	11996.9	17266.4	13790.5	36438.1	28870.6	35161.1	20307.8	25748.2	10376.3	41425.8	48087.7	102921	18269.7	99366.6	15258.3	24447.1	13983.9	24134.8	35695.7	9994.47	22279.5	18012.2	37667	27614	24650.5	28816.6	28994.5	31517.5	32745.5	35701.8	44479.4
A2AGT5	CKAP5	12960.3	12762	20527.2	5285.6	29989.4	25127.8	86243.7	163283	166854	99864.8	145327	156129	6888.76	17382.2	17619.2	87238.5	136203	128423	10044.4	20760.6	13221	22074.7	21677.4	12201.6	109062	112508	139401	196998	166503	117606	116457	131295	116169	132239	146089	82075	9357.29	21024.5	19454.4	10966	19846.5	15444.4	19771.3	18251.8	21521.4	167174	151728	125096
A2AJA9	AJM1	4980.09	13803	15804.5	21513.2	19572.8	19809.4	16972.6	19385.5	36977.2	30377.4	21887.1	34153.4	14233.7	13405.2	4890.58	24869.3	16067	25848.5	10580.8	14286.8	15274.1	25162.9	9782.61	17104.8	21509	26229.2	20592.3	31773.9	18454.7	29994.5	12279.5	29940.5	16414.1	27620.9	33659.4	20947.9	15515.1	8325.54	16968	23580.1	30545.6	12964.9	20812.6	4282.51	15397.2	32242.6	29306	30795.8
A2AJI0	MA7D1	146570	152880	250926	204539	267986	94736.4	50258.3	102910	25942.5	74121.8	53438.5	80666.2	247324	73773.8	271120	43248.2	45328.9	42001	241505	133079	272693	237439	420038	113611	40399.1	56834.1	73196	233876	71270.1	139234	59153.9	63005.5	39600.5	27534.5	70110.7	83854.6	283762	67597.1	53121.5	264082	76152.6	131262	104243	149624	127572	49869.2	42946.2	66013.4
A2ALS5	RPGP1	71972	50158	68565.9	64311.7	86010.6	75987.8	109990	55619	69707.8	80347.1	70766.9	100016	43131.8	69153.4	48144.1	66867.8	82747	65733.4	34918	27649.2	68042	65016.9	63885	69028.7	56141.7	57531.2	69063.9	90207.1	52412.4	43475.6	67529.1	60235.6	82526.3	85905.6	96241.2	91795.6	54429.9	62395.2	75579.5	52912.9	71339.1	67182.1	62776.7	82156	34839.7	110690	100991	48289.7
A2ALU4	SHRM2	37677.9	189581	133557	49792.7	106634	102126	116664	32953	40168.1	45287.3	70994.2	211838	133508	164083	235344	45842.8	230001	158888	35064.2	32177.3	72932.7	172631	98930	220838	34101.2	60387.7	59045.8	100840	69845.8	67528	56056.6	71233.7	32365.2	65932	51122.6	52102.5	127104	183024	34856.6	92260.9	199611	43599.9	224487	206512	268529	68608.6	52636.8	99831.6
A2AN08	UBR4	24001.5	18299.3	16748.4	19991.3	21695.2	21434.4	20526	10985.1	20958.6	14262.3	17144.6	15221.1	2925.85	18125.1	22049.2	10602.6	9324.37	16625	9231.52	15046.7	12497.7	13606.3	10170.4	19266.4	13609.6	7873.88	11787.1	17092.9	17376.6	16807.6	8491.41	16523.9	12935.6	15856.2	15172.6	13057.8	9356.95	13015.1	9871.59	23073.8	19257.4	13824	18471.9	20565.4	23159.8	23163.3	6666.17	15932.8
A2AQ25	SKT	104103	74799.3	97795.6	62626.4	109653	113933	77120	63816.1	100215	87894.7	82197.6	88712.7	36268.5	94515.8	81188.1	82816.6	80263.3	25376.4	62728.6	36479.3	59110.6	115819	102235	61123	48400.5	75976.2	47399.5	95354.4	92940.3	63661.8	74448.5	100495	93241.9	85438.3	96085.1	50964.4	76307.7	104744	93713.3	96930.4	105812	62381.9	86431.9	108380	106154	78237.3	100531	102747
A2ARS0	ANR63	24982	23639.5	41005.2	52917.3	243221	270109	8645.39	9058.5	15032.5	10185.2	7820.92	3844.26	32608.8	30477.7	28295.3	20676.4	12472	208874	24646	46321.5	30222.7	47405.9	35773.2	30326.2	3044.86	13462.5	11836.9	15514.4	15122.8	9636.38	16543.4	12306.1	8585.27	279651	6221.3	215303	14777.7	54219	32342.1	296601	39357.4	27812.7	37453.9	39207	43871	12038.6	4455.32	12264.9
A2ASZ8	SCMC2	90674.7	62029.8	51204.1	90995.7	102274	60721.5	85875.8	57745.8	38630.1	96018.2	35323.6	29374.2	45332	71290.8	61930.8	50397.4	78118.2	36630.2	46960	57333.8	111176	80360.6	81933.4	96883.2	36920.9	25565.5	31707.5	146788	92398.8	95189.1	73689.8	55586.9	39680.7	43579.5	141808	52901.4	50906.5	65383.9	51024	80668	97526.2	98004.6	77186	115697	76417.9	55053.6	133233	77818.3
A2AWA9	RBGP1	48015.3	46851.7	10448.3	50149.9	45179.6	47255.4	11514.1	12197.3	10331.8	16483.2	11779.1	3592.64	35787.5	75868.1	35815.9	8974.25	13626.5	5295.82	54968	50413.8	9092.96	27815.8	45460.8	93655.5	7749.32	10067.3	4573.47	9754.44	9019.36	9550.67	8411.92	7252.78	13990.1	8680.92	8796.07	14679.7	20190.8	28403	26979.7	26330.9	26608	37455.9	44399.4	28891.8	73353.9	10568.9	21229.7	11859.4
A2CG49	KALRN	17259.8	77912.7	68765.6	77564.7	79928.5	88377.6	10341.9	18690	20881.1	16070.5	20116.8	3165.33	852.039	62603.1	67817	13648.2	22305.2	14766.6	3534.18	56058.3	85127.6	89164.1	73995.8	78379.7	15219.5	914.359	14412.1	705.331	12327.2	20925	10447.3	4276.46	18162	14138.7	1530.83	11455	43254.4	77427.2	60189.5	67755.7	96855.6	566.217	66120.1	75521.3	76244	17578.3	16655.2	13642.9
A2RT62	FXL16	59382	166273	160554	176328	193381	184910	37202.1	88397.7	43126.4	114669	61715	104905	112117	147200	137964	64606.2	83438.8	60685.2	71423.9	117836	123472	147766	159139	139340	32271.2	51548.8	71117.1	121808	86642.2	62815.5	51117.8	73247.4	95045.9	108518	94093.2	70284.7	79775.8	130887	103952	149924	196197	90536.3	155648	165780	161601	80875.3	75172.8	71270.3
B0V2N1	PTPRS	19172.4	50693.1	57316.5	65564.8	63163.4	54431.3	23860	127173	137546	123649	157621	142373	26713.1	77831.9	41658.8	110392	160501	116180	45430.1	55411.1	35664.4	43964.8	76940.9	72562.3	94018.7	108173	137071	179959	127395	140995	122664	146551	142227	147400	164480	104288	28773.9	58028.1	55222.4	47123.6	55953.4	57045.3	44757.7	65540.3	88676.8	161006	172067	140230
B1AWN6	SCN2A	150010	155125	182210	175554	119670	110606	55247.7	63547.7	153481	132933	80400.7	79222.1	129252	187480	144944	100708	161813	62343.6	129532	145817	156962	223571	214915	169239	146232	117711	133235	161624	107403	132099	103078	143034	109899	176401	186169	123401	96674.3	165520	194461	171241	197136	196146	200375	194824	205990	148387	196832	93497.3
B1AZP2	DLGP4	26867.9	47235.8	17783.5	26362.5	9874.3	217141	50438.8	27402.6	46716	22971.1	15501	37736.4	23105.1	37777.8	28165.3	8825.97	9889.25	32791.2	22011.4	17719	25510.3	37593.2	36811	35437.8	26183.4	27856.5	27986.2	22864.3	38061.8	28167.5	22316.7	25255.8	29727.3	33785.7	44578.3	39449.5	36870.6	15451.4	15855.8	30493.5	40801.8	24318.7	28889.5	35574.6	34842	43361.5	19343	18825.1
B2RSH2	GNAI1	220746	347959	408382	365832	363924	323062	232572	260937	373237	337660	373310	272283	245756	401964	362360	260689	231751	315092	182857	247766	387535	353487	347941	434133	189766	265897	290390	360842	389255	329833	270233	341899	302641	332192	354570	307143	265787	413344	293444	370783	361816	274077	369938	454672	391394	398834	371905	312504
B9EJ86	OSBL8	4817.86	12145.9	9982.89	9388.27	10452.6	11392.4	5103.85	14417.1	11785.9	10760.8	8789.87	8697.52	9580.86	15480.9	5475.05	2781.82	5145.98	8147.37	1752.83	12536.9	6043.46	15061.3	13714.3	11227.8	2160.04	10170.4	10850	19148.7	13952.5	8322.69	6049.1	11842.1	8734.91	4028.38	10591.8	9723.82	8862.35	9772.05	5915.48	14078.9	8132.86	8112.02	7174.93	9652.83	7051.76	7990.61	10582.3	10766.5
B9EJA2	CTTB2	25672.5	22124	30926	35331.5	34821.1	86892.2	60250.6	51926.8	71260.5	47713.2	70241.3	65814.8	20998	27652.5	22882.3	68075	56511.9	45432.4	17885.1	19778.3	34270.6	42991	27004.5	33875	48218.2	43592.1	62763.9	64641.3	47273.3	66553.7	30953.8	48082.3	67824.5	39677.9	74394.9	57303.1	11391.5	23582.1	28413.5	29591.3	33717.8	24249.2	34760.2	34503.3	27548.1	73233.8	67289.1	68017.1
B9EKR1	PTPRZ	754956	750093	846761	836977	849137	875117	495981	579897	588103	482123	549350	593355	514365	794958	690826	310371	561171	482063	578239	623872	801377	848017	833875	957298	431509	390221	510939	676011	572979	624536	403032	541013	567710	561835	601315	557675	590229	762163	803694	781909	965659	821970	960453	966346	862078	622362	644712	607123
C8YR32	LOXH1	323646	191173	90017	71396.2	198151	96353.8	36665.2	67440.6	89695.9	73071.4	96319.6	282570	67112.2	30804.9	27579	71139.7	18843.1	171572	30886.8	173951	166763	217547	163601	85170	58746.8	172112	191862	209957	295215	310468	73319.2	49901.6	46920.7	158092	69534.7	28354.4	103498	53173.4	208786	146218	394107	296241	34219.9	16230.1	280299	41368.3	26733.8	34216.4
D3YVF0	AKAP5	66435.8	91545.7	109763	115164	114308	117706	65394.5	112227	101474	140863	140770	138885	71045.3	72949.3	94468	66808	123202	114984	52396.9	83401.2	90290.7	81652	113096	123936	63573.9	101578	107379	153792	155051	140113	108241	135697	134737	117709	192440	100265	95655.1	109828	111237	118075	133426	74874.1	147241	107012	135341	154578	140842	149611
D3YWQ0	DGKI	97102.1	30413.5	16447.7	33375	104897	122825	17193.6	10460.3	20432.1	73777.5	10440.4	11578.5	49795.1	89195.3	97179.6	13980.7	10023.3	106370	18553.6	68245.9	82941.3	9396.01	88159.9	22767	5930.77	10096.1	92913.9	13108.2	17831.2	12267.1	14469.6	8173.67	84239.4	18624.8	17971.4	82496	14969.2	107872	13610.9	130964	15520	69335.8	118435	103229	13346.2	12742.5	11505.8	38468.3
D3YZP9	CCDC6	2465.26	11410	16812.1	6125.38	11858.9	7776.9	56900.9	96665	88745	50349.4	59186.3	69590.8	10057.2	18415.3	8381.4	46160.8	71014	61892.5	10135.2	11846.1	6407.98	7847.83	16171.5	15263.3	75014.7	47140.4	75456	102879	68568.7	74341	53514.1	72443.3	84807.8	90764.3	28671.5	55710.6	4355.48	12705.4	5517	5345.15	4901.45	33894.4	15412.7	15909.9	13217	60926.7	83077.7	52147.5
D3YZU1	SHAN1	14802.3	11316.4	16087.2	17496.3	16035.3	19700	33673.4	15963.5	92741.2	179285	89963.5	50104.4	10732.5	17626.4	11930.8	17150	70885.2	23686.5	12999.1	13524.2	13563.6	8296.63	18156.2	22139.5	72637.9	78425.7	24943	22649	9958.09	94832	14953.7	49788.3	62466.7	39395.1	35150.1	16512.7	9964.52	2958	8910.69	41100	67060.8	6498.96	14065.5	17269.9	18520.3	30335.8	52954	51571.9
D3Z7P3	GLSK	708049	1.06667e+06	1.12098e+06	935839	880691	939722	760095	930781	1.05811e+06	904902	974751	982805	673681	1.19586e+06	893237	842264	1.06246e+06	907829	722950	673629	984543	1.04569e+06	1.03994e+06	1.03286e+06	912411	738543	857888	1.01672e+06	1.08557e+06	1.19487e+06	609962	853297	876247	891251	1.03064e+06	835272	620563	763569	1.03639e+06	872721	974201	706984	1.02458e+06	1.07753e+06	1.06832e+06	1.03534e+06	1.08671e+06	1.14566e+06
E9PUL5	PRRT2	287201	258691	322020	659082	249034	728599	169746	171461	209569	207344	197543	236968	279035	232718	210163	102392	149185	142585	130546	394189	231079	262428	290714	660103	105321	135847	160381	237950	192598	170990	157159	218005	126225	191611	200968	140698	233194	273296	556391	262306	328992	205068	242742	500617	212041	163440	185783	204224
E9Q3L2	PI4KA	209734	152997	251173	167117	125208	234930	168813	232013	255139	221880	174022	106840	176305	175478	134677	147102	95050.6	181026	138792	107784	162336	211265	163204	226135	150255	111208	77152.8	201321	159027	201081	127614	227524	181573	172939	171681	166698	101634	206034	135785	199892	143973	175313	205561	225081	113335	179354	186705	170976
E9Q401	RYR2	101777	164954	208674	200133	208879	195521	100009	107671	204370	183659	110972	115263	103672	181371	207558	102788	164777	65651.8	94172.7	109749	258080	219455	284283	175709	76927.7	87578.8	110765	169745	119607	148633	49858.5	105278	106401	128958	116206	104282	107659	245591	105777	205793	248743	208112	185723	166814	268185	100213	130640	172762
E9Q5C9	NOLC1	8543.04	3717.17	9735.84	4704.75	7286.04	6502.66	7227.93	4894.83	7807.28	8508.37	12322.6	9196.83	2856.24	7569.65	6256.73	5659.65	9106.36	8689.44	4104.74	11239.3	12318.4	7586.92	13064	5285.07	6645.37	4355.71	3959.46	10078.8	7810.53	10684.9	5050.52	8016.43	9059.38	12086.6	7498.83	6326.02	8493.11	6868.22	6146.48	6753.28	11386.8	4525.45	6688.31	7240.43	6471.44	4933.39	8615.39	3981.19
E9Q912	GDS1	822259	579632	607326	680082	618053	622467	1.11067e+06	904898	889592	795486	1.03176e+06	905999	372175	642503	506813	571151	942445	774477	441774	391288	570850	674381	675183	614633	602785	539245	864035	1.10431e+06	941574	906406	570566	888936	709461	959341	920657	780494	380521	550377	465647	609908	568455	516999	524235	644035	706403	842167	914755	1.08351e+06
F6SEU4	SYGP1	135855	735982	573203	471624	467454	544098	232442	535532	489503	438418	604225	595452	299844	457198	351853	412895	538724	433345	301418	345225	370997	576730	514536	480858	354957	364388	442072	645421	596941	623278	289983	500134	454970	535557	596076	409076	238740	456159	403661	284927	398177	354600	504806	407158	477804	583073	580621	570641
F6ZDS4	TPR	93924.3	20731.2	479411	108123	22274.2	46519	74199.8	23185.1	514146	476472	129410	128990	75787.4	446940	65324.2	94502.9	75319	85168.5	24752.9	287237	431473	432466	23870.9	109441	24036.3	85703.9	100265	47856.5	134661	86367.9	28940.1	44692.7	118337	60414.9	88982.9	60081.8	39740.2	85119.1	24397	25725.2	502403	99799.7	49977.5	479656	120712	111161	42088.5	136863
F8VPU2	FARP1	44101.1	66468.2	69227.4	54555.5	61089	67839.2	38245.4	70953.8	44667	65079.6	66561.2	30075.9	48239.8	59351.4	54689.6	40888.6	57337.2	27970.1	45787.6	48856.9	52671.5	66492.5	27732.1	58884.2	56006.6	31619.3	62003.8	82506.2	56949	59843.1	40660.8	66892.9	62112.8	55224.6	64934	46792.7	47927.3	55504.5	73840.4	52133.4	70792.8	45199.7	74112	70084.5	67301	70557.1	80750.8	76709.5
G5E829	AT2B1	1.0979e+06	1.80596e+06	2.00894e+06	1.85815e+06	1.83855e+06	1.97926e+06	1.07733e+06	1.77897e+06	1.99645e+06	1.57979e+06	1.8524e+06	1.81592e+06	1.21872e+06	1.75513e+06	1.21402e+06	1.20562e+06	1.7481e+06	1.18686e+06	1.29682e+06	1.03524e+06	1.56084e+06	2.00825e+06	1.80228e+06	1.92144e+06	1.29455e+06	1.03889e+06	1.54001e+06	2.00085e+06	1.78467e+06	1.92925e+06	799313	1.74906e+06	1.38185e+06	1.73852e+06	1.71347e+06	1.24564e+06	928626	1.75755e+06	1.36675e+06	1.7061e+06	1.71524e+06	1.24005e+06	1.67449e+06	1.89961e+06	1.8244e+06	1.66686e+06	1.90198e+06	1.8423e+06
G5E8K5	ANK3	51190.7	33604.5	50809.6	53070.4	60878.9	45947.3	74290.7	81758.7	96414.8	133418	126695	64544.4	16973.8	50497	42315.2	60919.9	130762	45851.6	41785.2	42494.5	38020	77261.6	53708.9	68591.2	89368.5	90266.1	124474	193308	133116	69071.3	84261.5	68989.8	110340	116944	134339	79300.7	28222.9	52568.5	41646	60428.3	46495.3	43956.5	41023.3	32561.9	63281.7	137184	54454.8	111484
O08529	CAN2	109208	88685.7	103463	88535.5	97970.2	96285	262842	160725	202529	174157	169258	189650	60067.9	81995.4	84603.2	89792.2	135763	167421	58324	67454.1	82572.3	119174	94090.1	88701.4	111723	230529	170558	226335	144226	129639	138221	251362	217651	265776	317875	216540	65093.1	103499	90498.4	108473	85041.6	83679	94176.1	90057.8	87910.5	189091	196219	152141
O08532	CA2D1	375551	240330	267162	257945	243976	263975	201399	197352	290941	224801	255016	269463	165578	256533	204178	193011	247080	192949	164683	163369	218903	241356	262472	284296	204452	153593	226122	319820	276383	284780	166236	253414	235746	270785	291274	202898	147841	346861	216732	273684	317785	188793	229796	221380	248608	250950	274638	289957
O08539	BIN1	416880	671186	706032	714815	634338	719269	401999	547358	545976	520969	609202	522929	348697	559975	558039	305752	518012	417222	419103	371430	533537	893076	679386	478624	442255	338546	564759	918012	586487	469567	346012	506866	432828	660832	496856	402292	495664	662122	533984	735337	642876	372408	544110	567108	684295	459811	540284	620062
O08547	SC22B	85138	106161	82780	96936.8	106626	103355	69714	77003.8	101378	105227	97163.3	94150.3	62946.5	104225	81050.7	57906.9	89558	74517.2	74272.2	73824.2	100712	164174	107825	94955.9	62589.4	63107.6	94275.5	131891	112794	82386.7	76112.4	84554	90352.4	101124	132166	84582.8	90480.9	97022.4	117076	109505	115930	89106.4	108474	106387	118166	95360.7	102352	121070
O08553	DPYL2	5.58637e+06	6.33576e+06	6.73342e+06	6.2495e+06	6.79804e+06	6.87447e+06	3.47376e+06	4.40797e+06	4.32916e+06	3.40691e+06	4.24999e+06	4.8398e+06	4.71305e+06	6.07032e+06	5.24091e+06	3.02954e+06	4.2133e+06	3.61127e+06	4.5624e+06	4.73279e+06	6.07791e+06	9.01199e+06	6.99555e+06	5.80887e+06	2.93974e+06	3.27666e+06	3.85199e+06	6.69703e+06	4.28428e+06	4.01133e+06	3.16106e+06	4.53835e+06	3.9137e+06	4.69822e+06	4.51727e+06	3.55859e+06	4.30606e+06	7.24495e+06	6.23774e+06	7.19539e+06	7.07504e+06	5.63404e+06	6.47059e+06	6.98485e+06	6.3758e+06	4.05328e+06	4.86222e+06	3.43241e+06
O08582	GTPB1	41058.2	63786.1	39267.8	18210.3	8707.54	76375.4	44336.2	36157.7	59354	44379.8	61904.4	59434.1	41166	58358.4	31207.9	35782.7	54433.6	52305.5	29060.4	56148.3	47001.9	82183.7	54227.1	69754.3	34161.1	37991.2	52118.5	52417.7	50686.2	73718.6	18377.3	53568.3	11183.4	54770	71301.1	43111.5	11204	47457.6	54887.3	65397.1	26111.2	48509.6	71027.8	76593.7	77989.3	74544.9	49620.1	40034.2
O08583	THOC4	33906.4	36872.1	49132.5	20952.1	44857	37185.3	41488.2	34472.5	47060	35644.1	28834.1	49543.9	26765.6	37952.7	28347	32290.9	41809.8	36750.6	27538.5	20423.1	38561.2	44861.6	49823.4	44951.6	25568.6	26165.7	38814.2	43965.3	46025.5	48770.5	28315.6	38294.5	55982.6	36822.5	52991.9	45039.4	23048	35416.2	52334	29341.5	45256.2	40258.4	42664.9	48072.4	42407.6	48455.1	47709.3	47820.7
O08585	CLCA	770915	708339	716668	744052	788962	745915	808232	854406	931939	838111	879003	865005	346559	740159	641107	615277	865723	764882	638904	664863	820668	896420	908294	1.03929e+06	727043	755627	901503	1.06363e+06	1.07297e+06	1.10543e+06	518212	881788	889007	891937	1.06075e+06	870217	455996	728351	724199	766447	910251	785702	861750	849102	779284	987939	1.00116e+06	950714
O08586	PTEN	229362	219326	278167	263249	239098	265482	239872	236183	298301	228782	263596	46143.2	216719	242216	207340	225802	248008	222356	14383.7	157279	198499	276740	252622	242630	15830.7	166532	205499	290840	17001.3	254676	151166	251996	244749	14615.6	283909	216852	145355	240608	262760	12729.5	271269	216816	262438	281228	270521	17218.8	291939	282801
O08599	STXB1	5.39426e+06	5.04399e+06	5.03247e+06	4.87468e+06	4.72101e+06	4.95791e+06	5.50428e+06	5.11296e+06	5.14052e+06	3.47377e+06	4.96381e+06	4.84458e+06	3.0687e+06	4.14674e+06	4.28776e+06	3.15838e+06	4.18876e+06	4.3865e+06	2.64943e+06	3.0149e+06	4.58911e+06	6.45438e+06	4.80245e+06	4.65959e+06	2.51534e+06	3.11094e+06	4.6411e+06	6.5541e+06	4.9273e+06	4.73512e+06	3.68846e+06	5.3408e+06	4.49754e+06	5.89846e+06	5.69193e+06	3.77471e+06	3.62909e+06	5.28353e+06	4.39904e+06	5.80509e+06	5.57008e+06	3.67348e+06	5.01758e+06	5.24076e+06	4.91862e+06	5.09882e+06	5.32262e+06	5.0542e+06
O08709	PRDX6	1.50109e+06	1.82345e+06	1.97318e+06	2.08468e+06	1.9655e+06	2.32319e+06	1.56158e+06	1.77466e+06	1.91138e+06	1.61456e+06	1.98336e+06	1.88922e+06	1.19626e+06	1.74351e+06	1.78695e+06	1.19557e+06	1.6641e+06	1.67994e+06	1.3695e+06	1.43559e+06	1.83007e+06	2.77047e+06	2.21511e+06	1.80371e+06	1.29092e+06	1.294e+06	1.78245e+06	2.61771e+06	2.03746e+06	1.83003e+06	1.26049e+06	2.16839e+06	1.82372e+06	2.13143e+06	2.14899e+06	1.77369e+06	1.41152e+06	2.27313e+06	1.88396e+06	2.34864e+06	2.17131e+06	1.73014e+06	2.0558e+06	2.02848e+06	2.09392e+06	1.96969e+06	1.98392e+06	1.88485e+06
O08749	DLDH	1.41381e+06	1.62113e+06	1.69636e+06	1.60063e+06	1.50127e+06	1.62596e+06	778189	1.11973e+06	1.10147e+06	914761	1.03721e+06	1.07315e+06	1.11893e+06	1.44779e+06	1.27771e+06	646453	945421	806902	1.01733e+06	1.16743e+06	1.62664e+06	2.12432e+06	1.64978e+06	1.72002e+06	578098	742689	1.09021e+06	1.48062e+06	1.07435e+06	1.06082e+06	854240	1.05217e+06	890667	1.09335e+06	1.00905e+06	736625	1.14056e+06	1.67748e+06	1.498e+06	1.77567e+06	1.69402e+06	1.29798e+06	1.52766e+06	1.59953e+06	1.64466e+06	934315	1.03194e+06	1.06525e+06
O08756	HCD2	158181	189534	204059	271410	190654	267137	143375	194628	218804	218977	228148	222824	171019	210968	193002	155431	184849	188128	133265	183952	204767	282836	237299	293142	114442	155800	183540	286544	239317	257836	137596	238089	170218	246844	205977	153978	149822	229995	187477	240327	220978	154278	195715	218981	221165	184057	236862	248565
O08759	UBE3A	15011.8	21391.3	66432.6	80008.2	56382.1	21571.1	18533.5	27022.8	15981.3	11603.7	22184.4	25638.9	32117.1	58963.7	22346.8	17356.7	9599.24	30391.6	42932.2	16382.8	94379.5	9095.85	63728.6	145844	30484.7	20187.6	25435.5	41531.2	23453.3	29649.3	20857.1	27704.2	34299.2	29492.5	16266.6	18716.3	15854.9	113040	49438.4	156969	10548.7	17272.8	68623.5	71528.2	85375.2	25679.4	24525	22143.5
O08788	DCTN1	157770	237190	178694	234093	216517	170595	218746	300470	306195	256933	183328	287261	171034	235428	224250	219471	284334	257869	162446	184074	199558	285785	259114	252700	125213	232424	237429	319754	310468	312975	187904	216308	295927	297060	254712	293557	140841	206016	237949	238346	269108	219190	170921	283309	308560	235347	354529	353629
O08795	GLU2B	169074	161023	283579	131804	197020	133411	101801	90738.6	125481	91352.1	86814	92832.9	148976	176736	158151	144914	112898	73508.4	128867	128399	147081	312551	189729	285547	89950.9	68212.4	212332	144031	97146.3	87182.8	89061.3	100081	71665.5	68499.7	88590.4	165718	158843	169962	235235	380695	291113	342426	134416	138847	192259	89704.8	68560.2	84658.2
O08807	PRDX4	55006.7	45475.4	19390.8	11798.3	50409.4	5932.08	11588.9	13138.6	21249.5	12732.9	13634.1	39097.8	7780.65	45172.3	49148.2	18682.5	27726.4	9435.47	9778.35	18819	35211.7	22618.3	50568.7	48809.7	9654.32	20130.4	21193.8	23044.8	16667.1	8080.23	23925.5	15853.3	9942.59	17543.5	21672.4	12496.8	5870.25	48141.9	41876.4	14865.7	6321.64	11322.5	64647.1	29201.5	33230	14505.6	23266.9	33614.8
O08810	U5S1	3105.05	12863.9	8137.94	18197	6039.52	25746.6	1259.41	15050.3	4518.3	6768.03	16941.4	10470.1	10823.9	14807.7	21772.8	10477.9	32801.1	16104.2	11695.7	8468.93	18938.3	26469	16437.3	24845.3	1757.77	32349.5	16368.8	7522.93	14738.4	25193.8	10930.6	45353.4	3397.25	21534.8	20825.3	27131.2	9690.55	5065.94	9036.11	24718.9	22321.2	4785.33	18053.6	17182.4	6466.25	1981.62	16076.1	9016.55
O08914	FAAH1	16261.4	101835	88485.1	119493	124952	136640	55049.8	202219	207571	207985	240678	247373	53896.5	106724	108221	129906	199976	196835	26885.9	58964.5	109063	130929	135649	89596.3	87454.2	134576	203771	262810	254756	198247	125733	173669	129855	227808	185251	102952	75308.3	96988.7	48556	124732	81595.7	44091	66039.1	105096	162523	159754	219850	278876
O08915	AIP	39797.8	54905	56073.3	47141.9	53152.8	53237.5	47149.8	46339.9	70020.3	44730.3	64003.6	61787.3	36289.6	49556.1	40881.6	33805.2	55746.4	49260.9	37267.6	38528.7	43035.5	75972.9	54450.6	56558.9	37629.3	24571.6	52797.2	86955.5	48101.3	57455.2	24386.1	37509.5	49056.3	62991.9	61809	39610	28359	75570.3	48035	57992.6	52019.2	36185.3	57645.5	59367.1	51666.7	64355.8	64402.2	55677
O08917	FLOT1	175341	200515	236036	235613	225228	219147	117942	147439	165794	189642	169660	191236	170431	218946	185107	107468	143589	153602	160145	169810	163509	194378	207453	228430	143034	125574	149617	142159	190072	195938	113871	151754	160861	165520	194561	138513	150153	195211	162973	189657	206961	172030	194831	230289	227733	183880	191673	148795
O08919	NUMBL	66005.2	121664	128882	124979	130837	145480	50073.9	67965.9	63745.9	64547.3	78909.2	81180.3	94445.6	125910	112068	66719.6	72721.7	69184.4	89822.6	96053.6	119188	140946	133941	172833	57214.5	65758.5	80137.1	95692.1	84429.6	87595.5	40160.2	87048.3	62416.5	74229.7	82779.4	58704.4	67200.9	117271	106543	135252	176822	97030.3	135751	143088	135208	82637.2	78926.6	79646.3
O08989	RASM	22050.8	39147.2	18839.4	47525.9	37930.5	12619.5	20833.5	41157.6	36271.1	32163.5	38936	34252.5	22927.5	10521.6	28087.5	21021.6	37310.6	28517.1	19876	24828.3	15560.7	61691.2	45993.4	25812.1	18675.3	21863.5	25282.4	8382.43	49444.1	23255	18796	32324	32423.5	29262.2	9867.46	24865.8	26706	8908.98	27818	16244.3	9131.02	28390.5	36879.3	44969.7	34162.4	33597.1	45371	36782
O08997	ATOX1	53308.7	38960	52490.5	53278.7	46712	68485.7	74901.7	55875	77175.3	48619.2	60109.4	58238	38810	56671.7	51435.1	42221	61647.5	55779	41518.1	43097.9	51710.1	72032.9	61843.6	63875	53320	56636.2	60627.6	78340.4	73246.9	82511.1	47788.8	59372.5	47390	61419.2	126722	57187.1	37148.8	54298.4	45132.6	54222.3	69981.3	42902.7	55089	45465.4	63864.2	55200.5	78926.8	71469.2
O09061	PSB1	261739	268964	345185	293534	316150	329971	206072	161951	233570	139565	269915	153166	213108	326090	223394	107129	159713	114655	365405	219573	294071	414932	335733	348341	119535	93782.9	137414	313080	147236	162644	101053	258004	151136	142315	164385	138844	140087	196218	212110	272472	313241	245802	291945	351061	359737	154300	196390	269455
O09111	NDUBB	133962	268487	270280	294103	350711	311758	78280.4	45969.9	22348.4	45407.4	68939.1	43251.1	176512	244054	211226	43431.2	242236	27427.9	214287	215313	292786	339058	443218	285691	27854.8	173107	47978.2	71621.8	88203.1	39698.2	115226	20190.5	43901.7	83919.6	36381.2	21379.7	155180	176694	96104.1	242955	272575	209370	349436	311286	354585	31032.2	32414.6	41291.1
O09117	SYPL1	70859.6	18087.9	32214	39257.2	11973.2	23363.8	41132.3	3825.7	13165.2	8585.99	26106.3	30009.2	20351.1	34505.9	17446	14758	24730.4	18919.4	34746.3	8628.94	43559.7	30966.7	6995.67	13557.2	15032.5	25415	27877.9	39763.8	36166.8	12184.6	10270.3	27553.8	37195.8	30901.5	16335.2	36515.6	29158.4	24078	33497.8	28011.9	37567.6	44150.4	40830.9	28175.2	54910.2	32668.2	28744.1	18342.4
O09131	GSTO1	39043.6	47500.2	102929	86483.9	53287.9	39152.2	63998.2	54528.8	71912	41495.1	93473.4	69379	33754.3	38058.8	60990	63411.3	49924.7	106974	22581.3	20153.6	29222.5	51603.7	39766.9	105185	79755.1	32541.4	56326.5	48844.6	82337.1	120691	25671.8	68750.5	70838.2	59941.5	66498.1	76631.3	22721.4	49205.2	51130.7	94520	127958	45037.2	34290.7	41001	86717.9	91105.9	40081.5	132015
O09167	RL21	100673	87140.2	123957	84149	99058.2	138687	240315	359544	394932	224490	264376	266259	98382.2	108925	75540.2	250837	319753	293692	65611.9	72256	125644	122650	87118.9	133903	214967	274511	297809	290118	314393	351245	152469	198555	228443	239264	204149	241601	38160.2	83619.3	73321.3	84051	90396.6	69169.1	61531.9	113245	137742	324228	363080	372039
O35089	CNIH2	11476.7	15448.7	20279.7	20459.5	26131.2	19484.1	4620.61	17916.4	21404.2	25873.7	20973.2	29528.5	10955.6	18389.5	10895.3	11111.9	18964.3	11776.4	16048.9	14355.1	15122.4	18620.6	27872.3	23917.9	15249.8	15865.4	16867.9	21701.6	29258.9	24919.4	22303.9	21829.2	13389.7	16075	25693.7	16958	18800.2	20361.9	11817.2	14013.3	24253.5	14944.6	17145.5	19928.7	22899.4	17845	22371.7	25353
O35098	DPYL4	958260	1.02085e+06	475392	501152	502036	539293	457552	1.10429e+06	587226	492434	587138	578958	348344	464498	431098	843141	567387	513479	734503	810419	445923	576754	1.13799e+06	447957	776145	344119	512820	660044	801908	522358	770943	544219	431909	532909	554667	957786	247554	471869	920265	455535	479591	858612	505711	1.12522e+06	571677	587522	590822	656003
O35129	PHB2	716830	752317	790430	803053	819379	836871	777528	816240	906108	774918	901456	713287	556002	688646	660251	602674	795838	721731	490358	538084	707153	874146	780516	799561	565875	474148	767223	947801	706000	885137	498490	634505	646181	683247	811005	570224	502555	655929	635491	656166	789573	559203	721269	815418	844123	629464	888631	941709
O35136	NCAM2	265028	147721	463998	150421	323152	155349	174907	99566.2	100513	184982	293939	364830	237950	239720	168898	75327.9	107708	310714	128096	135807	141796	167022	307514	394450	264050	69512.9	78418.9	160711	348886	106131	92578.7	100074	99496.9	116492	159340	112965	120458	450587	197955	173007	161785	165783	379897	165496	409610	365839	105022	630951
O35143	ATIF1	231264	121335	129611	142100	463118	152205	181386	89286.4	99348.4	154948	110467	130993	100049	152469	124945	62909.8	109919	101619	134321	108254	179632	387916	194729	209732	105818	100490	157629	149317	144199	158702	126820	125494	122020	118584	207860	146419	158709	133089	151819	148231	249272	150914	858861	169381	170148	159365	136462	131496
O35215	DOPD	452543	299475	342722	324631	331504	330802	695438	414228	463987	424293	398169	431890	209745	368426	290219	216325	465774	414698	283944	256148	367373	392438	394624	367438	413534	323231	454826	557992	495856	426620	397653	487516	392704	428030	473932	443998	255349	307160	314621	311267	391285	276174	381539	355845	391817	456308	473331	439317
O35226	PSMD4	81767.4	100237	70335	90147.1	143232	115584	108744	152980	262949	116151	180925	285533	101050	206950	100409	130994	257550	125007	48128.3	64289.5	68085.4	76441.5	86889.8	65715.5	90764.9	170630	146817	287738	287597	162288	158036	110797	234956	132493	171274	208549	55671.2	77369.7	72249.5	60803.5	86195.6	85090.8	93329.6	139136	50900.8	141735	165392	158871
O35239	PTN9	12363.1	12068.5	12130.7	12299.9	11224.2	9106.45	9286.5	14723.4	13771.5	12465.8	13223.9	9972.7	6811.87	6145.95	8610.58	7696.08	10116.6	12179.4	7308.08	11195.2	10777.7	13280.1	11146.5	8471.36	8234.33	6081.4	8208.9	9479.5	15904.3	11265.2	6073.33	7807.47	11700	13962.5	14808.3	7786.93	7739.05	16744.5	12954.3	8643.16	13647.7	6251.12	8740.11	12621.9	7623.94	8614.78	13343.4	9868.06
O35286	DHX15	55147.2	109632	113498	35761.5	173488	121865	58242.3	58638.2	48274.9	49016.2	40445.6	57665.5	59440.3	31321.9	122578	44160.1	60083.2	29582	15885.4	132550	60380.7	40828.4	171631	172469	29880.1	48869.9	51565.4	73480.5	61732.1	80765.4	45091.9	53734.5	43775.5	71339.2	53356.9	38259.8	27521.9	98578.4	36123.2	33559.9	161609	134811	166857	15451	171192	50706.3	35596.9	78583.5
O35295	PURB	294901	374363	392734	402729	343575	432367	345461	389702	405053	331178	375298	271143	286220	356625	321918	286492	352721	304382	252874	250769	366526	473286	377739	373866	243394	206086	390458	390250	392131	392024	234995	344573	257001	346127	304687	269255	255059	361375	219205	336533	368675	285257	255230	393982	420172	406074	348880	334679
O35343	IMA3	581717	72085.7	9788.53	10957.6	57127.1	405906	60111.4	47895.7	92867.2	50396	44510.9	110940	9538.28	12870.3	11234.2	29709.4	89570.7	27913.5	54061.4	15868.1	14355.6	273161	14962.9	8463.02	25549.7	22517.7	30995.2	121287	34948.2	39292.1	71924.4	85082.4	24283.1	46516.2	46392.5	25314.7	3593.87	150848	10135.5	41059.2	471889	418476	16065.3	22934.8	13072.7	101215	41479	39261
O35344	IMA4	38518.8	97294.1	153130	85612.2	99563.8	85355	69773.7	119595	96277	75149.2	97084	111045	73357.8	88971.2	101979	98905.9	98976.6	86717	30393.1	82729.8	40633.3	97817.7	107506	113351	66862	42910.9	93694.6	156264	101418	125932	60769.8	100054	90904.9	94423.9	68670.7	87804.3	55879.6	110279	92256.3	73711.9	85320.8	94051.8	113415	88923.5	88962.8	114155	104622	84120.9
O35381	AN32A	456886	467602	538150	662061	492868	594145	202750	242536	294405	217569	273326	257642	321332	531918	552347	187920	235897	262994	379638	376627	373603	644081	589017	594250	170799	181956	233511	252759	244994	282089	193554	297169	247901	290100	293960	216538	307429	598797	536457	599139	756175	434262	729751	555083	651317	289974	300921	284601
O35382	EXOC4	8599.98	18230.3	12605	16303.1	23859.2	17757.1	18303.8	19467.4	22987.7	19524.1	19061.7	34999.8	9277.81	3794.9	34135.4	17484.3	21355.3	14614.4	10923.7	12048	12455.8	16647.9	21871.6	17666.3	18102.3	28754.2	16509	24503.4	27021.7	20839.7	26182.2	18879.6	23992.1	17677.6	34835.2	17214.1	11932.8	16568.5	14419.5	17654.9	16558.4	16392.7	15406.9	20135.4	6948.75	19558.3	23183.7	21430.2
O35393	EFNB3	65663.8	24417.5	45609.3	40664.1	23377.6	33094.4	66126.7	37116.4	36263.5	25652.1	42017.7	23464.6	38858.2	39420.1	42229.1	18615.7	39905.8	26559.2	37369.2	16141	45300.6	68349.9	45914	19918.2	28680	11248.2	47701.2	33754	22153	21099.7	20111.9	26069.4	32935.8	28494.3	36258.7	24173.5	32656	22500.7	28200.4	47033.6	30790.6	24481.3	14663.9	52936.4	29305.2	24260.5	54026.9	50178
O35405	PLD3	112728	237826	263030	245738	239406	260193	66654.8	154468	160601	130844	154407	158951	165789	225911	189365	106607	136936	123484	180293	181534	230056	326280	256992	234844	111590	116798	147880	219608	177654	144491	71666.7	178412	153493	155600	170508	98993.1	107961	260315	210773	234715	255576	159939	250373	255132	218962	162659	159573	131867
O35449	PRRT1	28989.2	87951.4	87492.9	82041.3	90507.5	77334	58848.2	253704	273010	235450	271157	250253	67815.5	86413.8	61644.8	134038	269669	132452	77733.3	56073.5	87065.2	98100.6	85968.8	100754	214513	151570	234770	277337	260635	286487	112302	211055	199814	137240	225014	131274	33165	64104	68496.8	65723.5	79165.6	60387.3	84698.3	106596	98205.7	215436	298904	277365
O35459	ECH1	10817.7	14328.3	16386.3	10142.7	20325.2	18515.5	8312.03	11795.2	13149.9	10941.1	16370.7	11325.9	7753.49	14282	11110.2	10012.6	14418.6	15036.2	10150.3	8680.7	25707.4	16056.2	14816	12858.2	11656.1	10060.4	14634.7	24038.2	14875.5	16397.8	8952.98	4834.31	13567.1	13024.4	7505.63	11211	6819.02	11222.8	12978.4	9686.28	9825.9	10224.1	8327.85	22391.7	21035.7	17458.3	7119.31	22527
O35465	FKBP8	63943.7	200310	130960	90006.9	115279	182063	63818.5	98986.8	79973.5	43420.8	61963.5	73731.8	94020.7	84046.3	115764	28088.9	55730.1	52099.7	102551	65293.3	131283	140641	105834	69753	34806	31208.6	102539	89783.5	83293.7	122339	39292.8	59989.5	104142	79404.6	32488.2	33714.5	62528.3	176850	87354.5	186139	74158	47130.5	156024	121386	101518	70432.2	103909	78519.3
O35526	STX1A	491005	286442	336101	360966	369775	310004	421768	270778	320197	307465	311650	364789	279350	377306	289646	243400	315665	270056	330135	282153	337221	363226	377762	413224	255724	253839	307766	372603	349270	367993	305560	309526	345683	352203	454661	348552	327269	348141	365000	344441	470246	413071	397234	364941	440439	340293	323341	376937
O35551	RABE1	23935.9	86346.9	25616.3	28954.5	25243.2	48721.6	24979.4	25375.2	32885.6	12808.6	38547.3	24734.7	70783.3	24830.9	35699.3	29766.5	25683.8	22706.5	19997.7	23437.9	21684.6	15839.6	64727.2	25876.9	12922.3	21215.2	24258.1	20929.9	32575.4	31761.6	13904	23384	29117.8	24282.6	29586.9	24267.5	17645.8	18349	25340.1	44110.2	38622.7	89407.4	17633.8	15317.3	96889.2	30885.9	22581.7	16151.9
O35593	PSDE	41785.6	56343.5	51152.9	59346.7	57379.5	61522.3	110792	110305	124493	95008.8	98185.9	112559	40619.4	52303	50736.2	105470	106795	118445	42248	33837.5	53421.6	73246.6	62599.6	54524.2	98692.4	85657.4	118435	140564	134725	120683	63414.1	113697	93336.4	110025	154911	95790.5	33486.8	56151.9	42001.2	58167.4	61481.1	45891.8	57506	63559.1	55815.9	117872	124741	131794
O35609	SCAM3	194197	37498.2	190012	201230	230898	164738	35691.2	39283	48552.7	43103.2	39584	33712	132170	203615	139455	30979.2	42423.4	36788.2	89252.1	139069	205402	222560	198458	213633	31005.5	20204.8	42783.3	55831.8	35112.4	42179	3067.62	39698	41141.6	40028.4	41209.1	42442.3	135838	139249	179945	194687	180241	174761	171487	193418	134678	40550.3	52250.1	41584.9
O35621	PMM1	322384	205336	217355	227613	190990	191551	119455	147877	155679	128643	156533	160160	120109	234785	147621	97035.8	139176	101918	128990	148100	169445	181365	204694	195055	107936	98400.3	150383	195525	163509	151696	96223.9	148554	120194	139237	160278	124560	204936	177319	244131	293957	261939	186878	178547	203089	202724	142593	181652	169960
O35633	VIAAT	425448	277015	325389	237158	364103	224634	1.84929e+06	1.42222e+06	1.6011e+06	1.77215e+06	1.66577e+06	1.95982e+06	178051	168242	237048	1.28894e+06	416218	1.37599e+06	269293	180775	229301	456540	370950	358664	298889	1.42695e+06	1.97161e+06	1.85593e+06	1.96333e+06	1.93004e+06	305782	356409	1.75607e+06	484404	1.80124e+06	1.89993e+06	221207	351642	291833	328120	420982	363046	411010	425484	362223	1.72304e+06	1.7334e+06	1.70925e+06
O35643	AP1B1	155500	331398	409609	446925	368177	384609	258811	392924	518631	491081	543991	479085	150348	369808	315849	247756	465868	411033	167075	256023	350044	532833	453664	366948	242813	330355	450519	637897	564563	458629	291388	254117	309226	379494	341077	246841	212936	286352	192397	365265	240573	149644	268737	479285	539703	378395	591410	643714
O35658	C1QBP	292321	274500	304027	327337	328959	356845	45457	61197.8	67692.1	47096.1	65080.8	66153.7	235414	302907	281090	37428.7	55822	47194.5	212138	226527	257698	386900	144235	403448	33160.3	53500.4	45738.3	88740.9	64260	53456.3	54445.2	75104.5	70470.6	91798.9	96971.3	64282.6	216454	261481	283081	308670	327354	162709	288497	294927	416910	71714	57234	53375.9
O35678	MGLL	66829.6	148475	179150	174719	194091	187016	62870.9	136785	145315	123573	147877	134016	127908	138218	109835	81860.3	59701.5	81949.6	129291	94720.5	141490	189625	174489	192067	57633.3	65948.1	190413	194815	136340	159829	81152.5	123681	114644	137246	156124	75414.9	110338	147985	206683	177259	159032	151869	110150	179826	202606	105544	134713	129592
O35681	SYT3	22119.6	28004.5	10504.6	46251.2	21155.1	27967.8	92884.4	47157.1	61765.4	82975.2	111725	92051.5	21984.9	30617.2	29532.1	24787	66450.2	77173.4	2859.19	9173.25	21267.5	27434.2	13460.5	21496.2	53719.5	48126.9	94672.2	69423.6	87163.2	69451.3	97730.6	52015.1	78305.6	75353.5	98266.8	46557.1	21969.3	35898.4	29336.2	45357.6	35708	9495.94	34359.5	11522.4	30468.5	47735	80515.4	95584.5
O35682	MYADM	70729.7	69837.6	70184.8	65392.9	81463.1	82772	77130.3	70268.5	85036.5	84621.8	77522.7	89716.4	46369.1	55662.2	49193.2	58704.3	60371.1	74382.4	43596.2	43035.9	91317.1	71683.4	71333.4	74447.1	49887.1	51397.1	98600.6	87203	84745.1	92219.2	26072.6	86558.9	60848.8	73869.9	86010.4	63333.8	52243.4	63886.5	57211.7	64614.5	69596	46217.2	59686.7	65410.8	67602.9	74374.8	58705.2	85252.5
O35685	NUDC	154647	87896.9	98807.5	83220.8	189965	153692	166827	96978.1	100426	197320	161958	98055.2	93353.2	155084	79399.6	101121	165765	152381	131246	112887	159448	104440	188403	80249.8	136892	119260	163127	117756	194017	93860.4	68853	161164	81589.9	159131	222568	146908	136575	156604	133781	147352	211884	139446	196378	111632	193674	205932	125272	202023
O35737	HNRH1	67617.1	26810.1	65008.9	103254	91500.1	64964.2	36745.8	40386.8	34768.9	33690.5	33772.8	34011.4	59846.2	57159.4	67839.6	25074.3	36320.6	33793.2	50254.5	45895.5	64723.4	147679	76770.3	52557.2	28107.9	24471.6	28974.2	57304.9	33082.3	30853.2	47793.7	46911.2	29659.4	37762.4	38147.2	5999.81	70714.5	73255.3	67671.5	43061.5	134369	32457.8	82042.4	75840.7	59174.3	45030.7	41597.8	30642.8
O35841	API5	869236	1.25215e+06	1.40653e+06	386437	317508	294327	80538.2	1.28542e+06	1.44845e+06	57437.2	447289	367595	166428	84926.7	676957	70935.6	110094	91448	167968	791167	234835	1.58002e+06	983466	1.00133e+06	810672	651403	65886.7	92855.3	1.0094e+06	60472.7	44338.6	1.11929e+06	62216.2	867020	785037	88066.2	63173	1.27691e+06	203988	1.08999e+06	417537	1.02811e+06	336579	285369	47022	109493	343042	74433.2
O35857	TIM44	595440	318281	362437	483371	455552	362374	630074	359157	392968	437467	519772	493170	327398	490984	414370	364675	538066	503805	351466	385974	399488	483394	496351	499477	413630	399030	435985	542679	606866	564673	396817	382553	472147	455071	729461	458418	349238	351808	400734	438701	662237	433677	533736	442588	488182	596847	496653	503132
O35864	CSN5	29181.1	32047.1	34144.3	47953.7	28760.2	39374.7	26235.9	39902.8	32488.5	40448.3	36083	41863.9	30697.5	43229	21223.3	31622	45187.3	33754.7	36115.9	23081	41018.3	41078.7	32368.6	45786.1	30549.5	34785	35827.1	55044.3	56340.6	45971.1	24428.6	29776.7	58085	65002.7	41031.3	38426.7	32123.8	25386.1	28370.1	25290.4	43275	28741.8	37900.8	40799.6	44113.2	27613.2	57727.2	64343.8
O35874	SATT	15388.8	15470.2	28417	31098.5	35063.9	31359	78110.5	115353	114457	102573	149241	130884	19898.9	34759.2	27946.4	152646	113797	138534	16671.5	29364.7	22097.5	34567.4	37098.7	25978.2	92025.4	172108	102319	161125	162424	104951	173355	109789	115923	120798	141388	186154	21168.6	25604.6	20855.8	20480.9	27905.5	34943.4	27701.9	30111	32400.4	140076	145681	255840
O35887	CALU	42238	48634.6	96108.6	58989.9	79463.1	56478.4	75761.3	177470	95192.3	66385.7	93492	90807.8	68817.3	32753.6	34144.7	69674.9	86699.8	72969.7	19811.2	34007	60568.6	60608	81189	17548.6	72234.4	66598.4	74012	94747.5	111858	225971	62324.3	112263	100396	92675.1	297251	85116.1	45044.4	50446.3	62100.3	62745.4	77183.3	59156.5	50607.1	63133.9	31155	84161.7	78393	80910.3
O35927	CTND2	274023	200902	334038	247642	494821	302962	352895	244797	405497	514074	289335	565681	267357	161674	180501	300096	204491	233183	229309	387315	409690	180427	387361	287148	246806	405868	157385	235460	448040	401079	306531	321020	232747	362555	384224	174671	267018	283068	168856	328336	326084	126335	236468	211616	356847	310673	283377	415280
O35954	PITM1	25172.5	22727	26321.6	19755.2	22037.1	26445.1	87125.9	105741	104962	82205.5	84511	87553.9	16888.3	25465	17415.8	70630.9	104270	82485.4	20793.6	21446.1	15193.9	25730.3	23809.4	13351.7	75331.8	71751.4	102234	136375	77292.9	81590.5	65689.7	97403.9	56216.1	92017	100383	87198.4	11659.2	22657.4	21594.2	27428.1	27465.3	24519.8	29382.3	5029.88	26921.3	107132	122228	115286
O54734	OST48	73699.3	116567	126513	85869	87609.6	92811.7	69362	86930.4	86016	64231	69940.3	88578.7	57408.2	66795.8	35850.4	54767.3	73435.1	88801.1	54508.5	61759.8	55580.3	79733.2	83343.8	83447.6	55451.3	55533.9	44159.5	98648.1	84305.9	44308.6	57542.6	97613.2	92376.5	99373.6	100038	78505.4	48659.7	82430.9	77162.5	86488.6	160350	62194.2	89913.4	77315.8	102302	103734	38900.6	93638
O54774	AP3D1	49454.3	63849.5	77814.5	104654	77648.9	129522	100480	122383	146940	140811	165158	141614	52063.7	87615.1	77181.7	126427	141342	132323	44811.6	66688.5	58648	102221	107626	124686	85258	97741.2	115000	165945	159812	210195	124537	150722	128245	160871	174190	107997	76606.3	75095	76473.3	105291	103166	63535.5	90802.6	84110.5	109724	153057	154360	177054
O54781	SRPK2	18112.4	9293.95	17221.6	120263	36180.2	29629	34296.2	43135	38395.9	19672.5	49009.5	28863	23130	35721.9	35492.5	31422.2	34502.2	32636.7	26559.8	26910	47782.8	37590.5	50093.7	40457.1	24545	30566.1	18672.2	59583.2	45739.7	26399.7	38507.5	29816.6	30866.6	43594.4	34365.7	27533.7	18451.3	24898.5	30328.4	170902	30954	21920	30792.7	47097.6	42033.6	29019.1	45107.3	47224.5
O54829	RGS7	109956	91227.7	103911	121390	88684.7	132812	160629	117088	136030	181234	147759	115645	88222.8	85121.2	120555	111979	96497.7	127058	86393.3	97399.5	115436	158137	114929	103761	84275.5	116806	101379	102406	146670	160218	111785	141226	70492.3	183348	179116	174655	63016.1	127591	109083	158568	162782	111903	135012	126673	135422	93795.6	126438	168834
O54833	CSK22	60218.4	75261.1	78205.2	68225.9	95379.2	71774	94649.2	116611	215551	106982	173672	143729	48147.9	76832.8	52078.8	76593.7	104392	89180.5	60677.6	53705.6	77110	78059.2	65605.3	78649.5	80825	106471	99963.5	90394.5	133146	101943	72710.2	120156	123796	139679	147356	104187	40725.3	71752.2	82392.4	127283	172683	59018.8	128498	95519	128484	129888	128761	146111
O54865	GCYB1	41641.1	15249.9	40560.1	15417.1	24444.7	19654.6	63895.9	47962.7	94339.1	70363.3	89902.1	106234	8665.46	23352.3	31628.3	55496.2	99648.8	81807.8	21270.3	16721.4	8490.13	20625.2	25063.6	26433.8	64723.3	69935.6	76647.5	127243	91030.1	82765.5	59129.4	87301.1	65072.4	72300.5	125391	75434.8	18068.8	18760.9	11279.3	29375.7	30919.7	10919.9	28427.5	8558.16	22901.2	107031	125695	97882.6
O54901	OX2G	53031.9	44576.8	74485.6	40300.6	67508.5	44550.5	48050.9	81644.1	85465.3	79890	48621	62659.7	24814.9	94390	59840.8	67643.9	97169.6	80053.4	30865.9	50835.6	33769.6	65667.5	77423.6	77240.4	35635	58872.5	49933	48468.4	87038.4	82888.7	30201.9	59001.2	45510.9	76363.9	80572.2	69734.7	50868.9	41596.9	73822.6	63680.2	67905.6	31292.3	62479.4	49795.8	80830.7	92678.3	103032	87221.3
O54931	AKAP2	106431	69734.1	157641	78296.8	54707.6	42803.5	46204.2	11671.2	11031	13126.4	17186.2	19804.1	48500.5	180865	127926	36237.7	74410.9	13038.7	141732	160776	82117	226132	194404	36987.6	7212.12	14169.1	28941.5	17134.9	12211.6	22041.3	19669.9	14904.7	61369.6	40914.3	48362.3	59099.7	140096	155956	159008	25388	198010	50803.9	65240.4	22472.3	188193	54957.8	97620.7	60456.4
O54946	DNJB6	124545	105812	121509	128316	143013	122195	36689.9	24221.3	28529.7	55976.1	49996.6	30451.2	82981.5	97519.7	92625.7	34177.2	43166.6	34205	77400	120935	124472	137336	160967	124536	22339.7	39968.4	18258.7	75207.9	73825.7	50311.2	31709.6	64457.6	55465.4	43611.4	70380.4	39500.3	106856	116387	93631.4	141720	163930	101180	117385	110821	150257	53241.9	50588.2	39943.4
O54983	CRYM	523297	1.47859e+06	1.57455e+06	1.49444e+06	1.64253e+06	1.63213e+06	513055	1.3498e+06	1.86187e+06	1.64149e+06	1.6919e+06	1.5664e+06	1.30158e+06	1.9873e+06	1.43312e+06	1.46803e+06	2.24964e+06	1.5881e+06	1.33908e+06	1.51487e+06	1.56325e+06	1.48018e+06	1.88532e+06	1.67689e+06	1.55353e+06	1.4226e+06	1.52098e+06	1.62536e+06	1.94712e+06	1.84649e+06	854177	1.56e+06	1.51672e+06	1.57693e+06	1.67589e+06	1.39915e+06	910534	1.37879e+06	1.32211e+06	1.49975e+06	1.5325e+06	1.26885e+06	1.8191e+06	1.80594e+06	1.91707e+06	2.0128e+06	1.99741e+06	2.1554e+06
O54984	GET3	219611	236471	235357	209401	206433	257000	63213.1	57606.7	103205	35392	110970	76634.6	186452	227060	202887	79546.3	96978.5	53521.9	113738	155733	149490	280577	268997	201217	61745.9	49618.6	42565.7	78603.8	112911	36857.2	45115.2	53033.2	52067.6	61945.3	83498.2	99140	161496	220108	197451	211420	208254	212205	240032	217319	236507	112565	78654.6	111104
O54988	SLK	38586.2	40581.7	49898.1	30615.1	43149.4	29948	69887.7	83784.5	117005	72720.2	60028.7	90941.6	38379.6	48866.7	37233.7	82537.6	98173	80971.9	46036.2	37276.6	33403.6	42781.9	44356	44359.7	54788	70456	93996.6	122377	88886.7	96259.1	47103.1	98554.2	84048.1	79526.9	79446.7	42630	35766.4	39912.4	40868.2	37189.6	34306.6	26703.3	53570.9	52514	16511.9	79200.5	99205.2	93927.8
O54991	CNTP1	202007	251840	300938	332901	284058	365248	253535	219594	381333	245419	344204	344528	101154	212059	245817	221751	293185	247219	159236	228105	247585	403776	268239	252405	188845	229889	321547	416832	387039	320703	159816	323388	254644	318162	345579	263378	197895	255076	249617	258305	260041	234524	219809	265980	298282	275980	357371	339003
O55022	PGRC1	534831	375747	333616	307172	461892	364792	450820	432200	485511	521889	444531	500106	311654	350865	480129	346511	382890	420306	422341	431450	394588	433188	535636	490139	363523	303949	436612	508736	592071	543955	398478	458448	508458	465334	597173	508465	359011	390119	574743	403167	503330	449936	620813	473509	485563	411969	505549	502588
O55023	IMPA1	570287	531637	592466	586146	548333	585574	448957	490700	567704	491913	500812	513597	434213	541847	438617	354795	555650	419258	429673	341149	482661	675000	595567	538993	395130	416621	462573	665997	611617	631977	372356	559484	482812	542857	635241	520732	305256	541570	528377	632080	609818	523735	565053	605591	624079	560027	570782	571623
O55026	ENTP2	69954.8	98525.3	75035.9	121585	63231.1	104110	61333	163104	144257	148053	185801	131924	56750.7	103039	100937	92130	148265	155347	72273	63406.9	90841.2	142406	80504.5	110189	93039.8	117766	140239	223411	170617	129241	89539.3	168284	154792	195804	153956	128236	68672.6	96408.4	91863	118454	121802	67631.3	121216	102784	115343	189224	150398	208590
O55029	COPB2	26545.5	11420.8	29135.9	8832.01	23764.5	32458.2	25099.3	3782.59	12452.6	7694.22	10327.4	3511.07	9918.23	6452.56	22941.3	18527.9	16764.4	11524.9	9506.48	24754.3	8977.62	17104.5	12163	23561.3	23964	8034.76	25872.4	35837.3	3021.47	4767.15	6267.09	13472.6	10298.7	34778.3	30546.1	27716.8	18909.2	11101.9	11625.7	27638.4	21882.9	23544.4	7072.48	19518.7	19422.5	29935	4980.41	22527.8
O55033	NCK2	89061.4	137449	391195	106274	119167	322416	25941.5	54534.8	58128.6	51021.2	55360.3	49285.3	38890	330085	101060	31522.3	58899.7	41857.1	50265.2	34569.3	168176	475881	396747	47924.8	31910.4	37626.2	37013	70084.5	53620.9	52693.2	23748.3	50948.7	37009.3	51087.3	48060.3	23464	49671	106258	265702	154796	292321	157813	182369	66888.2	193713	45207.7	53622.4	57803.7
O55042	SYUA	800064	1.54602e+06	1.52275e+06	1.46742e+06	1.51898e+06	1.33411e+06	237465	541350	509232	499028	545420	457506	815942	1.69596e+06	1.11987e+06	282309	500327	382242	1.3417e+06	1.15794e+06	1.48584e+06	1.7362e+06	1.45024e+06	1.96999e+06	405288	365478	500657	589367	471572	655306	239263	465404	390317	408359	518315	352036	821758	1.24613e+06	1.21239e+06	1.23937e+06	1.42897e+06	1.1176e+06	1.44003e+06	1.66328e+06	1.55188e+06	460516	583688	476340
O55091	IMPCT	75384.7	41286	40429.9	43262.6	37364.6	44218.9	107281	79398	83631.9	102276	79358.2	73860.1	30822.6	71519.1	40886.7	55880.4	76819.5	78812.7	45754.9	31766.7	43436.6	46429.9	52449.8	53171.4	64575.1	55316.2	62576.1	109288	73549.2	77713.6	67421.6	88379.1	70140	77746.4	96113.2	86507.9	45823.8	44693	47332.1	27741.1	52858.9	40846.3	50107.7	49018.7	48390.9	86699.4	89482.8	84389.8
O55100	SNG1	109933	89150.1	104203	70055.2	85427.7	86366.7	314332	450944	496712	312379	481759	431317	119031	109690	103191	321321	339220	411935	100055	97514.5	76488.4	91567.7	101390	80091	259993	290248	321065	498704	463002	460607	352222	492463	520567	557838	629614	403360	145643	86839.5	137245	91751.4	165731	180722	166744	91927.1	88144.7	446606	437338	438702
O55106	STRN	65351.7	113684	155581	278637	229142	256464	170574	160029	178133	165661	250825	158475	100748	105419	102410	103263	131893	206336	176411	104678	124234	174464	285337	88536	102591	137763	143443	190675	160992	170503	91279.8	110564	102966	166649	77062.2	114705	96837.6	111710	159000	144005	118430	109639	57095.8	134671	222767	129633	231711	229341
O55125	NIPS1	322128	482171	550880	501755	488619	565098	343391	521727	513143	413195	475215	469855	348983	472016	407203	314918	450415	424016	321908	350777	508554	688176	588973	614884	309779	344920	458043	630104	554251	554657	291102	483563	456638	574820	579976	408624	291417	510731	450959	593021	579339	401826	472518	551069	551069	510089	540151	538285
O55126	NIPS2	274860	222617	232274	236527	216393	238160	326844	284056	253877	257485	274013	248691	146433	227593	169229	194036	277172	228091	177796	147763	204673	255094	253384	305686	212450	200836	287433	352226	295253	353333	158894	242872	247245	282028	287087	258756	157243	193539	189467	263508	229298	219283	210040	278885	237154	273881	338414	319884
O55131	SEPT7	989514	808115	836662	785267	819423	797893	1.05191e+06	847056	889548	857109	825592	841401	591308	848262	640118	625537	884627	681006	548156	554001	863999	1.04778e+06	893347	838968	582850	576027	894225	1.11254e+06	935409	893581	680546	806032	768042	965875	951968	796110	642218	758550	727707	917536	774323	750622	794377	893771	903380	842844	936352	942324
O55137	ACOT1	17508.7	8603.66	5724.95	23278	29101.9	8980.9	18765.3	25005.6	6333.52	9467.03	27364	31569	6270.35	23009.8	16072.6	8895.91	23617.8	10888.1	13525.4	16906.6	18843.7	63407.3	18784.2	13686.8	6024.44	18446.2	21402.3	41608.6	19368.6	15913.8	9140.22	7084.46	9654.72	26942.2	24318.2	8250.83	16377	24917.5	19321.9	22261.8	20161.1	9134.67	20816.2	11449	24604.9	24026.3	15254.3	28533
O55143	AT2A2	522704	765618	649818	887449	712308	892440	607355	846094	744593	617773	924527	763092	496276	786786	661507	552180	837011	700496	498299	494990	495562	1.08079e+06	522078	417589	532867	549807	519231	1.12272e+06	896693	766025	618358	501736	735269	955924	883709	651308	602815	497902	659433	938202	875339	618700	834881	851057	886649	896425	903412	928748
O55234	PSB5	123568	113342	147849	116807	144125	114266	191676	186747	231023	186138	207936	247043	131592	121880	110756	157541	195561	177083	102618	101599	122720	119224	144550	123201	163137	158523	195380	237533	203822	208624	150474	203027	200976	191002	219047	176530	94762.1	119016	121133	111959	131401	107842	118817	108684	137336	193777	214379	218054
O70133	DHX9	379930	95428.4	86501.7	99392.1	91171	282459	404130	117728	149948	128827	127767	141070	194884	97806.7	107410	98816.3	108006	139537	80472.9	63444	63548.2	104144	101379	80046.7	86119.1	95190	157973	191536	160941	106252	98334.1	1.76881e+06	114256	157905	160320	113987	82809	96332.4	69181.5	87529.7	130988	91651.6	122343	166561	202751	130336	223675	167542
O70161	PI51C	172103	256821	241546	328074	321851	290792	262168	366818	308709	418041	467373	354637	222161	292792	196486	244463	356402	390571	176592	210801	175298	378581	270361	271341	273566	252049	310181	455098	346148	416261	111960	351978	286610	306756	387793	234680	147317	247058	277085	312661	316671	172956	157945	324257	301283	332063	477551	378153
O70166	STMN3	7981.67	3993.65	30470.3	8160.1	10237	7631.6	9177.74	6482.85	26036	8917.63	7307.45	9019.77	17567.5	4705.02	4647.8	2001.43	4517.14	6357.63	5786.33	9847.73	8499.28	30927	6383.22	27539.4	5803.31	4319.16	8284.6	9553	8497.77	7389.16	7394.48	9573.43	7128.44	7043.69	13722.3	6634.51	6104.84	8838.33	3292.26	17489.7	23079.4	5870.76	13019	6946	5849.61	5495.89	8570.54	31605.1
O70172	PI42A	111318	84979.3	74315.9	101753	97998.3	113963	71573.1	58141.4	47320.9	61459	67722.1	77678.9	71128.8	97166.8	87945.4	44620.8	65872.7	55680.9	67527.6	77062	94065.7	123546	100910	123875	43050.3	54067.6	72755.7	92267.9	66129.5	88908.1	50848.1	67811.2	38914	92332.5	80922.9	40294.6	73127.2	104893	69159.1	130282	105747	55452	102002	89025.9	98929.1	68563.1	58080.2	70142.6
O70250	PGAM2	4784.86	46904.5	23299.6	15237	41252.6	11181.6	5927.74	27430.9	25268.2	21761.6	3118.95	23850.3	15205	17157	1738.18	8055.68	18546.3	13414.7	1560.53	7810.86	17483.4	30198.3	10080.8	10620.7	10627.6	15985.3	17018.4	19623	23882.4	17931.8	13851.2	21813.8	13585.2	19787.8	14597	12814	5928.3	20727.7	6982.81	17844.2	10727	29153.7	15160.3	49867.4	18682.6	14865.2	19697.9	22054.1
O70251	EF1B	236753	133168	116200	417144	125700	126988	24433.7	10247.3	15052.7	338594	43068.1	51819.8	270360	42737.3	351226	24563.5	25657.5	20414.6	84389.3	73183.5	106893	664481	102726	124995	7721.75	2650.75	7811.78	32192	10817.3	5810.86	14402.7	13383.4	17692.5	5955.76	22492.2	213485	56931	157884	397720	127316	178825	326574	110020	129680	111807	7144.13	32149	17962.3
O70252	HMOX2	91650.7	129892	105735	146978	102087	94693.9	168891	191480	185774	153449	228004	198800	68623.6	68107.5	118004	135654	172972	148950	51682.9	74552.1	79986.1	117386	134352	70408.4	127621	154503	165435	221646	198959	200572	93405.2	150973	158598	177803	149456	159244	56383.2	78739.7	110177	101575	99770	69412.1	109720	101813	86875.5	129847	174662	183648
O70310	NMT1	7676.55	19430.2	21439.8	20002.4	18590.4	22801	33744.8	43457.6	50272	51013.3	57874.9	60209.9	18682	7439.53	18434.9	36550.4	40029.1	35415	11946.1	15707.6	10680.5	25590.3	17736	26315.7	37278	37798.8	41410.8	60790.5	34284.8	55283.8	35841.8	56919.6	32360.4	44825.6	64689.4	36252.2	11031.6	22287.8	15050.1	18057.5	17582.4	14693.2	24398.9	22570.7	14737.7	54634.6	44359.6	49901.5
O70311	NMT2	19207.4	16366.7	12730.9	4011.99	10219	15045.9	9405.64	17498	10155.5	14489.7	5514.09	6998.8	6874.78	13652.2	14432.6	5786.1	16826.5	6588.26	6119.64	15557.7	8491.51	13659	11115.3	19659.5	12535.7	14965.1	9139.7	4422.29	5270.56	18518.3	5537.12	23237.6	19315.6	11794	2561.48	14287.7	6784.78	19855.5	15049.4	8902.86	26416.1	14149.3	12864	15387.4	12986.1	17249.2	20091.4	10344
O70318	E41L2	255438	249778	269555	270871	192758	303341	272518	227426	200595	219613	196407	333454	110274	244919	123026	166691	198344	216148	189172	150736	223250	438428	273153	191298	225882	196447	222667	283680	267228	195161	217427	256298	250984	255487	333237	274706	95942.7	158812	157203	221181	275028	228230	276867	305003	231614	263280	352926	234240
O70325	GPX4	159044	164626	174379	144744	171693	178610	35672.7	25987.5	29621.8	3550.42	27418.1	24855.3	108975	138281	123495	2124.4	25507	30187	111886	119100	158755	194630	167531	138098	25789.5	21795.5	19038.1	40667	31673	27832.9	16595.3	31555.5	30010.3	25891.9	27272	28205.8	87425.4	156216	148040	165841	142231	150773	145986	157182	126169	24777.4	32161	34540.8
O70435	PSA3	190297	199873	209593	220093	258096	243279	241714	344554	322427	322574	385730	426973	156545	278710	163627	250272	366299	324277	156064	194110	244388	276747	259986	232914	210794	244569	345172	402487	355534	333181	226400	316367	312011	358415	361909	281909	168287	211222	215355	253469	293016	192228	222581	209699	219268	339543	343163	351493
O70439	STX7	34030.6	42914.8	54155.5	42636.2	31050.7	49881.8	37403.8	59075.5	65087.7	61583.1	64852.4	71882.6	39235.5	22508.1	46996.3	55150.9	65240.2	55762	41349.5	36388.8	49140.3	64121	49364.8	18223.9	50733.3	31015	66825.1	85296.8	68095.3	46790.5	31531.7	65091.8	52492.6	63462.3	70906.7	64396.7	32627	17534.4	44236.6	18365.1	60421.3	14649.2	50108.1	61894.5	35217	68734.2	74948.1	29828
O70443	GNAZ	461181	674998	573836	762857	594962	566847	346558	532554	519574	409837	496508	453144	366656	537498	425951	363199	493435	383583	391121	377519	378027	700449	603424	494060	302141	305927	391068	603690	469894	544512	338261	455452	432338	514632	531869	385718	465993	536798	414554	585346	838962	630591	590766	724677	616510	504152	561772	481287
O70492	SNX3	64534.1	69264.3	73692.8	76873.7	50512.6	64300.8	102454	77943.1	93598.6	68856	73896.9	81423.5	51114.9	56418.6	53457	73406.3	72365.5	62318	40375.7	41549.5	53320.4	82090.5	63692.4	64962	63637.9	72826.7	94454.9	112774	92902	109942	33491.1	78881.3	92428	105528	126002	73394.6	19448.7	54958.5	56613.1	58725.5	68699.1	56953.8	63080.4	71058.2	72826	94988.4	107220	117172
O70493	SNX12	159786	321409	355025	434969	419637	214932	41131.8	197848	34240.7	205352	309246	264549	110198	347820	230592	29198.3	195801	150188	199585	271496	262130	418050	154589	288026	19888.6	32751.7	202581	304939	40648.1	176437	53813.9	35996.9	123081	189156	241820	24958.3	222585	345316	208286	317990	375534	188865	348236	377778	384949	210760	220720	276655
O70503	DHB12	6175.07	8060.29	7176.31	11411.8	9182.24	11077.7	78678.7	90618.9	77574.3	46419.5	82353	93031.4	7933.23	2827.48	25954.8	59874.9	61838.8	54989.2	4960.78	7927.18	8433.54	40885.5	10472.3	8622.27	42737.2	45306.9	46832.9	114522	97517.2	58464.9	37236.3	90414.6	64379.8	70617.4	81571.1	71612.1	5518.06	6078.07	10768.8	18047	8558.45	8381.2	20029.4	9733.06	9273.6	62689.7	58561.5	77989.5
O70589	CSKP	159638	133522	162947	134509	158375	232520	114508	104276	114613	94536.9	50280.5	104563	119590	233163	130547	102718	82612.1	78947.3	110598	132935	118490	202185	235755	155992	73323.7	55871.2	91846.8	190415	120081	70659.8	43213	86226.1	94299.5	114110	120843	82738.4	83925.1	258640	123161	96053.4	105154	138146	154340	157532	171539	102144	142382	132235
O70591	PFD2	54550.5	69314	85424.3	98112.9	122541	97416.6	143651	148511	147412	118344	97864.4	108484	77911.5	453012	47812	71439	92339.9	103804	95964.1	68495.7	51142	73040.6	20970.6	543152	90819.4	97385.1	83884.6	140938	148651	145401	87682.1	140175	141726	141734	113436	132174	39456.6	58777.3	109544	33995	612086	423334	65799.2	131757	123670	107824	172747	112856
O88342	WDR1	745341	879367	1.00108e+06	886979	1.00517e+06	1.03471e+06	565302	758406	832885	748877	841559	778787	677470	927838	792481	557829	782567	656770	672598	740678	820071	1.11724e+06	1.07473e+06	1.10619e+06	560038	591661	698880	978798	897483	851762	572936	805287	737714	850541	918271	675857	659014	972127	840930	988065	1.10397e+06	813054	1.01539e+06	1.0383e+06	1.03814e+06	856500	884943	876805
O88343	S4A4	1.11414e+06	649392	638915	705172	625703	718936	1.12378e+06	676787	592402	573055	734029	646469	444080	540509	625792	417698	612024	639915	359433	430988	555187	765552	670352	638280	429484	480276	577733	818482	710845	645604	553688	720809	677703	838826	690425	649421	520104	725506	634512	851037	590813	666203	642387	669541	689196	689561	732659	707791
O88441	MTX2	24523.8	17279.8	3270.84	16807.7	23781.7	17831.2	55416.4	62943.9	60467.9	52254.2	59875.7	62755.7	10363.5	14907.6	13072.9	28598.3	49077.2	31667.4	14426.8	12853.4	21466.1	19219.6	22352	23788	34406.2	42359.1	57491.4	74518.7	36099.3	64457.4	30574.7	61294.1	49502.6	70123.8	71116.1	45101.9	17462.2	17243.9	12019.9	14048	19734.7	5213.08	16402.9	19552.6	16916.6	56676.3	57286.3	47301.9
O88447	KLC1	112845	82426.1	83608.7	74769.2	111743	127299	69506.2	97202	98177.5	88332.2	92265.7	111348	65670.4	114423	93714.3	60710.4	88822.1	79659.6	96611	87626.5	95701	103605	110632	97542.9	63302.9	59771.9	120505	133792	102966	67237.8	69731.2	85594.8	77430	122839	85414.3	54265.9	94629.8	88818.1	87886.7	133023	85729.2	70715.6	76152.2	100756	98488.2	85981.1	93884.4	77149.2
O88448	KLC2	201766	171570	180145	170371	173896	85331.5	98314	67154.9	67171.8	104333	63064.3	84346.1	130750	181650	149353	49288.7	66114.6	59770.3	158472	123134	164379	207049	176658	194204	63845.2	59609.7	59858.8	89532.8	77858.6	76095.3	52397.7	42150.6	111719	65668.7	77193.5	69413	63944.9	167494	143282	161679	183619	154981	187936	185093	176183	77394.5	94832.4	59540.5
O88455	DHCR7	23995.6	25920.7	28807.7	26699.9	24834.3	27835.9	30117.1	28640.1	20467	30419.6	32282.6	27556.8	18862	27183.7	22035	4424.2	32500.1	26151.5	19048.6	14841	27205	25006.8	10918.3	22735	23265.1	19657.8	28544.9	29125.9	29395	28817	19979.3	20543.7	26395	11702.5	8260.93	22002	16286.6	17710.9	22137	8178.09	26806.3	19182	30042.8	29839.2	27019.3	32234.1	35448.8	33096.2
O88456	CPNS1	66102.3	84831.3	107103	116796	77811.2	114485	147637	144002	120796	149093	145824	150332	64730.3	71353.1	90436.8	97898.3	162183	139181	46972.6	57259.4	97038.1	136070	257960	93348.3	114077	94334.1	120937	189469	166440	153847	112152	117381	119910	118561	156709	122538	64377.7	93529.9	54755.8	110283	110613	66537.2	99787.2	124748	124043	143727	169138	153721
O88485	DC1I1	81600.8	67065.6	84854.2	77428.5	64217.3	66093.1	87909.7	66249	93714.3	70251.4	81252.3	109255	43690.7	106163	56575.1	53784.6	70950.1	60376.5	30321	48851.4	50235.6	187985	104318	54807.9	33519.8	57004.9	56204.4	126133	109210	62756.2	103815	118652	85970.6	109131	126104	68542.5	94087.1	109856	73488.6	96158.3	116459	68247	100132	78598.7	89727.8	102780	86829.2	90318.3
O88487	DC1I2	34998.8	37941.7	51231.7	38099.5	23562.1	46765	36695.9	35059.9	48329.5	32555.7	32818.6	24663.9	8447.23	31548.1	30966.1	11062.7	35682	24158.5	20423.7	13826.4	30092	52875	32325.9	20126.7	21410.7	14355.1	28099	49047.1	29759.7	22816.5	30927.1	29941.1	30624.4	29814.4	39847	27282.9	32291.2	25648	36751.7	26868.1	39235	26205.2	41969.5	46527.2	33499	42473.4	53398	35911.3
O88532	ZFR	451795	556650	628078	650172	614389	664826	450862	555436	16012.2	496322	640940	608617	416422	544538	482817	415623	549063	13959.6	413405	407910	486388	642533	490403	564279	413819	411208	13523.2	643877	491069	562309	292315	573404	444030	531910	19298.7	415437	293566	574728	439994	529991	544033	420467	580351	14306.7	666244	586142	629804	665834
O88533	DDC	16223	8221.37	2252.04	22082.1	7329.18	26142.8	34415.4	10335.5	19134.3	27564.2	20371.2	14899	3588.42	6553.06	5243.11	21214.1	18474.3	34321.1	8164.82	3682.31	6677.01	3507.31	6911.54	6892.14	28911.2	28932.5	52459.2	76313.3	49522.5	35824.1	15890.2	47598.3	5634.77	50227.3	28736.4	32172.7	24658.1	8414.91	7184.02	4628.37	26977.5	3584.45	26216.1	28999.1	4271.18	48083.8	30846.6	45680.5
O88543	CSN3	139581	101745	144081	135472	142037	136556	78692.4	117005	113445	109033	113025	127472	145627	168525	75289.5	95301.3	70595	70007.2	141812	99567.8	91884.8	92052.8	136951	196269	54128.6	58225.9	145090	167285	87620.6	101521	105989	114061	72844.7	114789	127887	78826	93863.8	96018.2	135983	165363	171671	112778	141381	159847	174066	105058	94723.5	57381.8
O88544	CSN4	144544	154381	173138	141861	160332	170901	138980	141802	139017	146360	160797	186329	109911	131237	126047	117121	99951.7	150496	85336	110680	129990	191410	152196	154667	119484	111812	145104	202002	172177	143434	122355	134090	163436	149875	183709	130572	104583	144215	137013	145152	164396	149274	152857	177543	155434	195132	167736	192025
O88545	CSN6	142266	119616	196168	168946	132930	94788.9	229518	265312	289951	237188	276555	282765	78704	113498	74490.3	189952	202604	224099	57873.5	83605	150165	171937	135353	138149	192153	183733	249236	353365	311013	309061	165680	275759	250307	274738	357753	234292	100761	130160	73877.3	178117	159937	91038.8	111558	162923	128937	250488	321237	334128
O88569	ROA2	755530	763427	824599	729666	839691	848959	612191	687182	704098	564310	625602	685120	597554	739424	742873	470648	615045	610438	626522	597468	799189	1.01213e+06	809311	798772	487811	496450	582274	900693	653309	689199	386005	692526	669325	664813	781173	629629	426446	799042	818026	802487	990710	759801	910972	889750	854284	730231	720528	750210
O88587	COMT	40382.5	38374.3	33321.5	44801.6	32572.9	40231.9	45145.3	34037.4	52977.6	39067.9	52061.9	43649.1	32607	40958.3	45597	41417.9	49212.6	52318.9	25784.2	31410.9	30438.9	46196.5	43574.3	47494.3	32472.2	35126.4	53660.5	59013.7	47746	50441.5	35641.2	66651.2	45702	57644	56728	52009.1	26846.1	32948.1	46395.5	46551.3	38670.1	34507.1	38892.9	40588.9	45863.2	52344.9	28134.7	58217.1
O88643	PAK1	245083	225128	253887	242102	215063	202991	228240	166549	195397	178556	367138	188146	147458	238344	180136	116940	171757	160818	131648	137983	222739	327181	186131	216581	125450	267113	161380	408863	175531	397116	99573	220691	189691	205203	231284	175181	160084	240630	241651	251849	287151	217622	248575	224210	230350	200132	197613	181214
O88685	PRS6A	155830	204769	219340	202733	224051	195434	194980	201460	160225	161375	163498	197822	136361	201861	182979	125875	194982	140397	176962	149632	191302	307853	245575	196900	115858	157962	176199	280332	226759	152991	156426	196360	223766	140952	202011	171775	149442	244424	241603	210575	262675	188101	204972	231895	241858	161284	224093	239819
O88712	CTBP1	492053	478706	470104	504824	545951	497302	515902	525053	531854	512434	549226	581578	302507	464992	400723	349454	521522	458523	370538	389854	466026	590027	564984	625302	430275	429372	514572	646704	631377	694486	384426	572976	505810	533524	609896	473648	344458	528509	450643	503020	570444	439213	506441	522522	539797	560398	573994	581247
O88735	MAP7	10020.6	52761.4	49705	54337.9	44183.4	18335.4	33968.3	18142.6	43657	25939	62487.6	22122.9	40885	58233.6	53075.3	46758.1	57812.6	21168.9	37275	37531.7	40238.6	9703.1	57363	60027.6	27611.1	19906	29353.8	44629.4	18149.5	24423.5	18756.5	35941.3	35364.1	31360.6	31642.3	25420.8	39350	25306.2	61565.3	58491.4	69425.5	45778.5	63631.3	64979.1	57380.7	26818.3	33655.4	28838.2
O88737	BSN	70610.3	92141.8	119174	105123	120057	95166.1	119923	183871	161937	186943	181369	175049	98066.8	100312	86393.6	163810	199970	153458	71207.3	85481.8	94437.8	100979	97086.8	114222	153693	155639	171843	195375	206746	221651	114624	176187	174894	163271	229306	188821	63589.7	84264.2	85098.4	84998.7	124130	82485.2	104732	86241.4	99300.6	196877	208531	183188
O88741	GDAP1	194901	243442	199357	212424	177523	177328	196679	194275	221823	166750	210271	195650	135138	252595	171004	141872	206102	157276	175686	140646	208240	253000	222422	220479	163452	149725	153616	225094	212391	231503	124996	174287	143868	151683	224792	208184	139524	141434	154990	155459	218521	202847	191553	237113	230142	205172	229271	237660
O88745	SCRG1	8639.95	10518.5	16352.2	18181.1	16353.9	12867.1	14212	20848.2	6185.37	16041.2	20290.8	17685.5	13921.4	10410.4	11590.3	11937.4	21246.8	15897.1	9688.92	14729.9	17472.7	11366.8	9587.97	16927	16998.8	14314.8	13525.6	9452.75	21716.3	24154	12883.2	18581.2	15938.3	19169.8	24877.7	6541.24	1660.23	16498	14286.7	25528	19149	14785.7	16788.5	16699.6	16665.3	17984.7	22558.6	11133.3
O88746	TOM1	42234.3	35127.7	32782.5	38959.8	45913.8	48154.4	44556.5	24536.9	38450.8	27005.9	14492.3	45909.3	30870.5	33841.5	32479.2	21931.5	31098.5	33488	14815.7	35031	34102.2	45980.4	34310	42832.8	27145.2	34462.8	41388	44564.2	38351.2	35014.3	26511.8	38243.1	35108.6	41478.8	44818.9	35606.6	23986.9	38722.1	35401.5	45308	40649.9	36611.5	30748.5	33357.9	35702.6	46236.4	37673.5	48311.2
O88844	IDHC	192494	167088	178993	219055	176165	184032	287905	304542	219193	225546	255323	256146	140406	176694	159183	181704	260008	230432	130386	129651	153063	178202	184606	202390	202720	216258	300923	294386	233774	278249	179052	270256	190426	214964	264851	227622	116880	247852	149276	148305	211260	146578	164402	168243	188249	244481	173471	322943
O88910	MPP3	19026.4	22072.6	10392.2	28682.4	23863.1	26785.6	20744.5	22412	12725.3	20868.7	24460.1	22549.4	18064.3	14244	15815.3	17393.6	22368.4	21561.7	12343.6	17816	13990.2	35671.9	29813.6	26060.5	19667	16023.4	15134.8	32927.7	29267.4	26473.6	5236.66	19881.2	23120.6	22284.4	31179.8	20175.8	10797.4	16655.5	24889.9	19787.2	34378.6	17026.8	22771.4	36653.8	15535.1	24976.4	26964.7	22689
O88935	SYN1	2.53767e+06	3.04329e+06	3.45574e+06	3.41402e+06	3.64309e+06	3.41683e+06	2.48165e+06	3.25872e+06	3.63614e+06	2.69079e+06	3.62436e+06	3.80791e+06	2.32175e+06	3.0118e+06	2.60809e+06	2.50089e+06	2.9992e+06	2.83994e+06	2.26839e+06	2.8495e+06	3.24002e+06	3.95087e+06	3.871e+06	3.87377e+06	2.16377e+06	3.0186e+06	3.18306e+06	4.04057e+06	4.00292e+06	3.9119e+06	1.85778e+06	3.84357e+06	3.15161e+06	3.78527e+06	4.02675e+06	2.77518e+06	1.87641e+06	3.56597e+06	3.1084e+06	3.53488e+06	4.00904e+06	2.78431e+06	3.46699e+06	3.49553e+06	3.6751e+06	3.42349e+06	3.50534e+06	3.87647e+06
O88952	LIN7C	47453	37211.8	42229.3	42195.6	38003.4	43946.9	55225	42681.6	70142.6	48475.9	65381.3	56660.1	29025.9	32814.2	36818	45417.6	51232.9	54461	28368	33537.3	41887.6	47636.3	41807.6	38051.8	39038.1	48094.9	57747	149010	132804	147966	45021.5	62292.5	69246.6	72615.1	73404.6	54985.3	30988.6	45476.7	56670.5	50806.4	43615.2	41884.5	42044.1	44251.8	43555.4	62099.5	71072.8	72324
O88983	STX8	10160.5	13997.2	5956.13	19753.9	7682.62	6477.03	10365.5	4089.77	6455.96	5876.45	12674.2	5110.39	7771.8	6605.05	8680.3	6264.62	9372.81	7055.99	5813.15	2246.93	6440.09	8515.18	6951.1	9189.7	5868.93	4126.43	7764.95	6348.4	9175.37	6219.69	3334.67	6940.67	8081.51	9026.66	6059.87	7921.98	2981.15	9708.32	13457.4	6644.83	4724.66	6155.09	5547.24	6020.49	19354.1	6072.44	8085.92	7445.12
O88998	NOE1	82517	273489	303393	318314	361192	100004	223128	268536	337443	199134	314680	371102	194061	116026	221906	187100	269444	228432	209935	194352	299790	277466	327760	311907	151654	198539	305874	292943	364627	334267	254049	272036	219627	289503	372865	260515	255468	152248	161727	56490.3	139712	211994	186830	264802	319635	288562	290977	342951
O89053	COR1A	316824	460741	514680	485400	558059	532320	374843	518888	587559	504609	586384	680491	329965	482731	407829	424632	554532	476030	379075	352226	435335	599016	541337	562380	481822	480421	535200	660805	648052	633579	394735	475337	514994	551377	668078	504888	323357	408243	431590	461717	526459	363419	478294	556451	516151	617940	627579	606454
O89086	RBM3	23784.4	11320.8	3802.94	11020.9	17912.1	20895.4	6533.15	3514.76	9631.59	14351.4	10661.4	13717.5	6319.1	21196.2	14473.9	9994.07	8880.84	6463.77	14114.9	12462.1	25789.2	29950.4	20875.8	15820.6	10423.7	10712	17206	23906.9	26026.4	18145.4	6855.44	9677.64	11660.8	9814.58	4266.38	5271.1	23735.5	11205.6	13330.9	12606	16782.6	22129.1	20733.1	15441.7	9139.02	12460.2	14203	18593.3
O89112	LANC1	237278	320608	331978	422648	378420	437137	148445	218555	259533	249726	273777	288361	255425	266603	292554	203828	290980	204035	256176	304009	387068	495623	450090	442084	204728	245052	286572	291234	242327	264621	204272	225819	287881	262629	274104	200826	224434	288945	385142	390642	396622	305159	457337	463236	473450	243543	345000	361575
P00397	COX1	255619	329210	340016	350806	277661	163143	217233	300913	309663	307638	302412	385690	251280	344183	306764	275702	378704	344690	184274	284112	341088	359131	367629	371180	201110	254771	113328	402332	390475	341208	183713	319109	339284	345061	165708	331577	188240	293817	312558	314117	336450	281954	291595	367871	370322	267544	389426	361762
P00405	COX2	4.04256e+06	3.97921e+06	3.84132e+06	4.27812e+06	4.15388e+06	4.08413e+06	4.00256e+06	4.0321e+06	3.89592e+06	2.90977e+06	4.31576e+06	4.11096e+06	2.77399e+06	3.89651e+06	3.41561e+06	2.80112e+06	3.89876e+06	3.44063e+06	2.40886e+06	2.79937e+06	4.54573e+06	5.09293e+06	4.23999e+06	4.59718e+06	2.40765e+06	2.80203e+06	4.51583e+06	5.10708e+06	4.3258e+06	4.65326e+06	3.25651e+06	4.10903e+06	3.09157e+06	4.46498e+06	4.16408e+06	3.07831e+06	3.30125e+06	4.13736e+06	3.10304e+06	4.52871e+06	4.12711e+06	3.03984e+06	3.85785e+06	4.08028e+06	4.4999e+06	3.90636e+06	4.14237e+06	4.55439e+06
P00493	HPRT	524289	492646	278643	409132	316410	492149	458376	441982	393308	364669	452323	363686	240971	293268	287925	320674	376377	408833	297106	244970	466312	708687	400590	440801	329726	367083	448808	635575	391946	437417	280437	500020	414673	506349	367218	353386	235410	504377	439272	461749	465586	457172	396843	550144	481065	485123	522751	487924
P00920	CAH2	1.27121e+06	882724	906605	924454	887512	999802	1.26596e+06	926435	875965	949330	907601	886963	571653	864595	625732	556617	861142	629992	786392	613127	1.06696e+06	1.21106e+06	1.02626e+06	625297	756143	604450	1.06427e+06	1.2087e+06	998903	599587	732501	905554	804114	1.05087e+06	943552	884633	741800	985861	804511	1.05787e+06	951671	897624	832135	878057	930422	798080	855812	746529
P01831	THY1	1.55485e+06	1.80395e+06	1.90729e+06	1.73702e+06	1.682e+06	1.74107e+06	1.3168e+06	1.54283e+06	1.62744e+06	1.2348e+06	1.53267e+06	1.41149e+06	1.31099e+06	1.50601e+06	1.26453e+06	1.14142e+06	1.47414e+06	1.1358e+06	1.31129e+06	1.14461e+06	1.47041e+06	1.92976e+06	1.65664e+06	1.92033e+06	1.10731e+06	1.01021e+06	1.34868e+06	1.74848e+06	1.49942e+06	1.66435e+06	752739	1.38031e+06	1.2919e+06	1.38406e+06	1.63356e+06	1.26925e+06	851190	1.51768e+06	1.4397e+06	1.51526e+06	1.7732e+06	1.35955e+06	1.43149e+06	1.75153e+06	1.78919e+06	1.31019e+06	1.62311e+06	1.59785e+06
P01837	IGKC	81735.4	13083	58270.7	84807.2	23803.9	10659.5	42309.7	52063.7	27702.4	61081.6	32956.4	47399.5	8709.13	14238	51946	19805	18486.6	64563	10126.1	17234.4	13925.2	60047.5	24040.7	16893.5	48837.8	12355.8	46063.9	117833	68332.7	19600.3	52020.3	25714.9	66163.9	36057	70572.8	15626.8	74917.6	15148.7	12036.5	98471.4	82344.3	89983	12618.2	23414.3	18909.2	87244.4	54998	35009.3
P01942	HBA	1.69807e+06	2.18318e+06	1.95063e+06	1.03729e+06	1.74469e+06	1.35062e+06	1.43966e+06	1.91705e+06	1.60196e+06	1.26084e+06	936037	1.51606e+06	1.01445e+06	432103	1.49496e+06	854910	374220	1.27051e+06	543573	548359	1.06924e+06	6.64915e+06	837481	974092	432348	379892	889363	5.97432e+06	762164	793209	6.06814e+06	8.55874e+06	7.45634e+06	7.78403e+06	1.43782e+07	7.14382e+06	7.30641e+06	9.80406e+06	8.96664e+06	9.12875e+06	1.66609e+07	8.68791e+06	721408	434475	420145	555843	343988	412047
P02088	HBB1	884131	1.98828e+06	1.6466e+06	904169	1.38523e+06	1.15693e+06	878335	1.96601e+06	1.65254e+06	1.29027e+06	909744	1.37108e+06	625041	267404	1.08001e+06	561641	321386	1.06044e+06	204679	354181	694148	6.37611e+06	670033	520647	216746	370448	703731	6.25416e+06	667739	514442	6.21489e+06	9.97435e+06	6.94782e+06	1.01895e+07	1.55797e+07	7.1022e+06	6.30448e+06	1.00391e+07	7.11402e+06	1.03116e+07	1.57966e+07	7.17817e+06	481362	382272	291046	481181	370398	302162
P02535	K1C10	324278	561394	167194	262690	200950	273637	161334	387076	113970	96911.7	160365	123472	589548	362981	338068	398815	212167	175323	308523	250124	195792	302359	158970	336046	208861	115309	95894.5	92355	140666	163943	61419.6	110437	82621.6	60634.8	154963	121475	182679	156563	218422	144813	203453	317479	140405	357700	384767	75222.4	180985	252606
P02798	MT2	3692.85	3384.81	2254.07	2276.98	1044.03	2742.9	4290.8	9850.82	5563.98	12916.9	9540.27	12342.5	1514.47	1367.9	602.481	3313.28	5877.28	2171.03	3113.96	3261.2	2249.88	2143.91	2254.09	2581.96	6974.8	8079.38	4488.47	4327.27	13676.1	11375	10846.1	4997.93	8417.49	11682.7	7428.2	6638.25	3993.81	4365.45	2431.61	3306.47	6481.26	1952.08	954.885	2293.5	2356.19	3283.41	9390.49	4854.46
P03888	NU1M	59607.3	180782	171921	134526	112553	137587	158433	277847	263088	219245	291201	204427	77469.9	132894	122177	186460	239870	208454	39955.1	56461.8	194316	231500	109958	167648	101163	140813	261735	404434	210587	278505	174912	262290	125307	296206	252045	171468	92324.4	127276	64421	158852	119774	77130.9	123188	162599	177700	240318	289350	274013
P03899	NU3M	23525.8	22881	23827.1	22322.2	24327.9	26049.3	48318.2	47483.8	55272.9	35361.6	45139.2	48594.1	18225.5	22227.7	19863.4	39202.8	45224	41992.8	13943.7	18019.5	17159.4	31807.3	21513.7	23325.1	30146.5	37498	38333.5	63446.7	49002.7	46691.4	39041.2	56633.9	67114.4	62474.3	60383.2	57448	17847.2	25699.3	29618.1	28349.8	30466.2	28132.9	29069.2	27605.1	27843	55560.3	56124.7	56546.4
P03921	NU5M	17012.9	12045.3	20257.2	11086.4	9212.04	20128.9	27460.8	23257.4	33078.5	28325.2	19752.7	37713.4	14428.5	15606.7	8696.75	27774.4	22302.6	15939.8	14101.6	5187.65	17953.8	21516.2	20574.8	17183.4	16395.3	26133.1	27193.8	49062.1	24620.7	48973.7	27939.5	14388.4	28552.4	51375.5	25074.2	27581.9	15454.5	50517.8	17682.8	17131.9	33379.2	20790.1	21342.9	5075.16	54809.3	28379.4	29440.2	49013.3
P03930	ATP8	515609	603173	701876	657926	654888	694951	545990	628715	708505	513912	660415	674616	440063	540227	559533	451945	559003	569502	368514	517330	459983	795517	637474	585629	394027	506313	484641	814487	659274	590879	350676	692988	529392	692768	702675	534262	339721	669813	514295	676048	690876	531849	636619	672677	696585	641807	676962	698166
P03995	GFAP	792232	1.09654e+06	1.1108e+06	1.04796e+06	1.16031e+06	1.40866e+06	1.01979e+06	1.25544e+06	1.28738e+06	981332	1.09434e+06	1.27232e+06	915865	768506	1.00117e+06	954393	950973	1.02247e+06	839215	762237	902254	1.74576e+06	1.06123e+06	795476	920580	751072	1.01405e+06	1.89107e+06	1.06329e+06	847036	798130	1.09693e+06	1.2118e+06	1.13866e+06	1.11553e+06	1.02458e+06	868463	1.01427e+06	1.02132e+06	1.08826e+06	933691	1.0778e+06	1.06188e+06	1.21786e+06	970022	1.10633e+06	1.24875e+06	1.01258e+06
P04370	MBP	5.40128e+06	3.29514e+06	3.82983e+06	3.70956e+06	4.1481e+06	4.69139e+06	1.32975e+06	641119	711217	703859	674725	821564	2.97693e+06	3.34736e+06	3.39654e+06	407799	722237	549040	2.41686e+06	3.37539e+06	4.50432e+06	4.31999e+06	4.60012e+06	1.40586e+06	690904	509484	1.25266e+06	859084	839975	290286	523557	708488	662814	1.17459e+06	974474	604206	2.5445e+06	4.05298e+06	4.5645e+06	6.33802e+06	4.80499e+06	4.26409e+06	4.46996e+06	4.55196e+06	4.0935e+06	985580	777138	809623
P04925	PRIO	139621	197552	223521	190849	210961	201085	139690	158610	190051	202828	164349	177666	138459	171029	150370	132207	168168	131915	158233	136723	185318	223474	235315	214707	131905	131291	168628	210623	205725	196658	125362	156173	142666	155877	188116	123868	128932	167859	166768	167107	207635	156590	162242	210229	214146	162126	197187	195420
P05063	ALDOC	3.18025e+06	2.68454e+06	3.03883e+06	3.01619e+06	2.70248e+06	3.12577e+06	2.10984e+06	1.53287e+06	1.66475e+06	1.57169e+06	1.5275e+06	1.6782e+06	2.27364e+06	2.77461e+06	2.76642e+06	1.25594e+06	1.58584e+06	1.46676e+06	1.81729e+06	1.8435e+06	2.66689e+06	4.39964e+06	3.43084e+06	2.79229e+06	1.21613e+06	1.16769e+06	1.57269e+06	2.41271e+06	1.90725e+06	1.81672e+06	1.28977e+06	1.76547e+06	1.5151e+06	2.10636e+06	1.80541e+06	1.84676e+06	2.02853e+06	3.22204e+06	2.74372e+06	4.02329e+06	3.02738e+06	2.74406e+06	3.07749e+06	3.32353e+06	3.28511e+06	1.56991e+06	1.81499e+06	2.01178e+06
P05064	ALDOA	6.99183e+06	8.88856e+06	1.01351e+07	9.87364e+06	1.10882e+07	1.00014e+07	4.84053e+06	6.95259e+06	7.69083e+06	6.46773e+06	7.62496e+06	8.4402e+06	6.99906e+06	9.80178e+06	7.5673e+06	5.25334e+06	7.1511e+06	5.88397e+06	7.49962e+06	7.42932e+06	1.07443e+07	1.24562e+07	1.13523e+07	1.08429e+07	4.94881e+06	5.60022e+06	8.51393e+06	9.43989e+06	8.9329e+06	8.50654e+06	4.72142e+06	7.00382e+06	6.3079e+06	7.8837e+06	7.66637e+06	6.021e+06	5.96712e+06	8.9015e+06	8.26788e+06	1.00247e+07	9.81003e+06	8.19918e+06	9.43221e+06	1.07478e+07	1.14215e+07	7.03656e+06	8.23097e+06	8.79076e+06
P05132	KAPCA	82304.6	70392.6	81377.3	90094.3	67461.9	246077	61721.3	74540.6	200126	73298.7	91502.5	68842.8	192556	82132.5	59897	46375.3	82361.5	74697	64151.4	149522	57245.4	95144.9	74384	61352.2	61953.3	50868.9	64283.6	99717.9	88293.3	83844.4	69028.5	76933.5	57690.5	71440.9	64802.7	60607.2	86646.1	74791.8	93997.5	69281.9	251955	141904	217485	342202	87413.1	66972.5	89310.3	89550.8
P05201	AATC	3.57758e+06	2.6613e+06	3.48166e+06	3.30226e+06	3.18565e+06	3.62582e+06	3.09649e+06	3.0123e+06	3.19373e+06	2.68001e+06	3.0901e+06	3.01059e+06	2.29268e+06	3.19947e+06	2.82348e+06	2.17207e+06	3.02625e+06	2.65949e+06	2.50474e+06	2.42258e+06	3.3946e+06	4.50131e+06	3.67134e+06	3.49405e+06	2.15629e+06	2.40319e+06	2.82563e+06	4.05829e+06	3.34331e+06	3.05256e+06	2.1187e+06	3.08362e+06	2.93207e+06	3.35892e+06	3.35538e+06	2.7487e+06	2.31781e+06	3.4168e+06	3.16089e+06	3.9724e+06	3.77027e+06	2.94472e+06	3.48009e+06	3.61141e+06	3.49871e+06	3.224e+06	3.41927e+06	3.31644e+06
P05202	AATM	5.86168e+06	5.88538e+06	6.08235e+06	5.45508e+06	5.68705e+06	5.99938e+06	5.61739e+06	5.66286e+06	5.84045e+06	4.59627e+06	5.40774e+06	5.73524e+06	4.45666e+06	5.5376e+06	5.03476e+06	4.45742e+06	5.43965e+06	4.82229e+06	4.52618e+06	4.38254e+06	5.49567e+06	7.44699e+06	6.36336e+06	6.99382e+06	4.35573e+06	4.46531e+06	5.31866e+06	7.07776e+06	6.25599e+06	6.76707e+06	3.40297e+06	5.22788e+06	4.86193e+06	5.37386e+06	5.59329e+06	4.899e+06	3.49833e+06	5.47054e+06	4.88168e+06	5.45944e+06	5.73266e+06	4.91845e+06	5.48262e+06	6.36561e+06	6.06065e+06	5.28391e+06	6.19181e+06	6.10135e+06
P05480	SRC	66351.9	50035.9	62542.6	63310.3	49361.3	49254	35581.7	98947.1	47851.2	44872.1	66797.7	67779.6	27306	52782.3	47588.5	42466.7	51312.6	87491.2	35365.8	39211.4	33554.3	56781.1	57506.4	47735.5	27109.8	48441.8	50654.6	40051.8	34540.7	67479.1	32090.8	51022	43853.6	136922	42317.6	38062.6	23173.9	52901.5	42021.4	52236.4	54023.4	42210	89653.9	91535.9	53992.9	63409.8	53817.8	57082.4
P06151	LDHA	3.56253e+06	2.70456e+06	3.08969e+06	3.09733e+06	3.83819e+06	3.14192e+06	2.82474e+06	2.17348e+06	2.28248e+06	1.94226e+06	2.40022e+06	3.05162e+06	2.49656e+06	3.41901e+06	2.6946e+06	1.98056e+06	2.18389e+06	1.97403e+06	2.59059e+06	2.30634e+06	3.15899e+06	3.88508e+06	3.24395e+06	3.03541e+06	1.89223e+06	1.67293e+06	2.46161e+06	2.53419e+06	2.91602e+06	2.20229e+06	1.4459e+06	2.1471e+06	2.07324e+06	3.00866e+06	3.18191e+06	1.89674e+06	2.00346e+06	3.32142e+06	3.29656e+06	3.08692e+06	4.00838e+06	2.65772e+06	3.96432e+06	3.43497e+06	3.26218e+06	2.94076e+06	2.49612e+06	2.46941e+06
P06745	G6PI	2.15303e+06	2.35392e+06	2.72287e+06	2.45769e+06	2.40037e+06	2.78515e+06	1.46463e+06	2.14119e+06	2.29645e+06	1.76447e+06	2.27939e+06	2.06785e+06	1.74679e+06	2.72357e+06	1.94901e+06	1.3535e+06	2.41369e+06	1.72805e+06	1.83738e+06	1.72507e+06	2.21689e+06	3.30965e+06	3.04125e+06	2.42806e+06	1.3734e+06	1.52291e+06	1.97249e+06	2.99859e+06	2.53369e+06	2.04636e+06	1.35884e+06	2.24239e+06	1.51578e+06	2.40853e+06	1.94594e+06	1.50542e+06	1.83642e+06	2.42829e+06	1.87156e+06	2.65464e+06	2.44401e+06	1.90558e+06	2.53049e+06	2.81463e+06	2.99305e+06	2.17023e+06	2.44119e+06	2.59197e+06
P06801	MAOX	126604	111525	138474	120695	146355	128380	128340	117170	136617	149875	124239	158312	80561.2	107323	96437.7	89323.2	145920	108633	104307	88659.6	116197	110593	137899	132304	122234	113260	123451	164956	143180	147216	137177	118735	128545	132220	165426	133084	110624	125478	101666	93375.1	126498	100865	117621	144379	115021	124301	127554	144976
P06837	NEUM	189378	123465	167166	186168	186708	177405	315445	255800	303241	355391	260822	342867	84995.4	94130.1	130487	186509	220767	275467	98424.5	165732	145986	170339	172320	151855	171254	256286	227878	242601	291186	250525	254050	281049	248746	300924	312391	278148	164881	139194	104164	137659	189552	258079	183292	126908	162553	386779	296805	322403
P07724	ALBU	357383	761731	763056	580780	620458	752811	200452	248116	205083	246259	172534	210019	403131	168881	518160	110000	96211.6	157371	318463	410944	829043	1.57374e+06	455159	419130	103127	142085	321837	634279	183124	121795	684327	859791	693243	841743	1.00335e+06	621961	1.64594e+06	2.26829e+06	2.1122e+06	1.93625e+06	2.66159e+06	1.67837e+06	262364	441285	151147	155701	112437	100701
P07901	HS90A	1.91743e+06	1.73534e+06	1.81239e+06	1.89568e+06	2.76552e+06	2.01293e+06	1.75946e+06	1.56086e+06	1.7609e+06	1.6559e+06	1.79793e+06	1.72811e+06	1.27734e+06	1.87283e+06	1.60503e+06	1.14692e+06	1.62342e+06	1.58842e+06	1.0786e+06	1.2855e+06	1.8123e+06	1.84035e+06	1.69703e+06	1.57938e+06	1.04745e+06	1.09375e+06	1.17974e+06	1.47211e+06	1.43351e+06	1.52933e+06	1.09341e+06	1.52524e+06	1.53087e+06	1.4842e+06	1.61893e+06	1.38079e+06	1.48998e+06	1.71284e+06	1.80227e+06	2.07595e+06	2.20329e+06	1.74729e+06	2.16321e+06	2.1066e+06	1.99285e+06	1.79243e+06	1.89299e+06	1.76764e+06
P08003	PDIA4	20293.9	27205.1	29809.9	29096.3	32849.3	28277.1	30083.7	28678.9	40551.1	24007.5	32204.9	37159.4	16107.4	37491.7	31390.2	22371.6	36953.3	54551.8	19561.6	15695.7	15441.9	18520	30709.6	33423.6	27832.6	20137.3	24160.9	26683.5	26651	30890.4	29301.4	30614.6	34922.5	24416.4	29955.5	29124.4	35406.5	29919.8	34117.7	31838.6	24256.4	36722.5	23400.1	47754.6	31605	34605.6	43728.5	24674.4
P08113	ENPL	521432	581722	685285	680557	645198	803333	436874	558490	575050	513679	608634	550336	520201	650449	619382	396541	544030	556351	434320	420618	557094	745816	643546	685970	384349	321128	455762	635082	559515	544188	391316	560488	553967	557020	624582	435224	436485	576034	568393	658028	705648	489335	640891	715805	738050	612108	540875	548937
P08226	APOE	744877	498747	611924	591815	565758	568482	484260	399260	451029	355415	437390	517831	480967	596739	477159	379028	450169	348261	449351	402959	639981	662748	715545	630754	346301	315063	467877	484469	508593	484673	349770	347210	359892	492006	520601	381541	462594	532929	554465	648811	681264	556437	557951	688031	678668	426110	479120	499821
P08228	SODC	1.67661e+06	989138	1.06553e+06	959919	933151	992989	1.72796e+06	1.041e+06	1.17062e+06	1.01518e+06	1.03548e+06	988107	706393	902664	782406	764918	967216	856021	1.10028e+06	946598	1.02898e+06	1.38251e+06	1.14156e+06	1.29243e+06	1.15508e+06	968067	1.09131e+06	1.46679e+06	1.17604e+06	1.32259e+06	867579	1.00648e+06	1.08666e+06	1.11527e+06	1.30651e+06	1.05957e+06	825173	886002	1.03616e+06	1.02445e+06	1.12218e+06	1.02543e+06	992516	1.26749e+06	1.08022e+06	1.07696e+06	1.33994e+06	1.13604e+06
P08249	MDHM	5.66523e+06	6.4085e+06	6.73248e+06	7.09032e+06	6.89496e+06	7.53663e+06	5.619e+06	6.0338e+06	6.42466e+06	4.91906e+06	6.18803e+06	6.10542e+06	5.2919e+06	6.32057e+06	5.49503e+06	4.95986e+06	5.80017e+06	5.033e+06	4.91952e+06	4.87999e+06	6.16362e+06	8.62806e+06	7.73906e+06	8.49281e+06	4.34493e+06	4.37852e+06	5.53208e+06	7.53227e+06	6.93536e+06	6.94504e+06	3.83211e+06	6.57331e+06	5.77301e+06	6.57963e+06	6.70575e+06	5.53063e+06	4.17911e+06	7.51128e+06	5.96608e+06	7.57176e+06	7.26884e+06	5.78803e+06	6.64803e+06	7.14739e+06	7.15699e+06	6.04142e+06	6.5783e+06	6.46454e+06
P08414	KCC4	108309	115562	81844.7	142070	160032	151012	62525.7	32786.2	77235.9	66279.8	67435.1	64114.4	129879	74996.2	188242	59067	64476.6	40501.8	174597	164316	74968.3	134651	108704	119377	54159.2	59222.4	79445	87266.8	54844.5	55175.4	49313.4	52900.9	69511.1	58682	56472.7	35921.4	100746	129968	130003	152012	131417	105129	216717	151427	143453	74254.7	73729.5	34448.2
P08551	NFL	2.90882e+06	1.32105e+06	1.34692e+06	1.29688e+06	1.38468e+06	1.56088e+06	3.15785e+06	1.44922e+06	1.47012e+06	1.25233e+06	1.38318e+06	1.5607e+06	1.04541e+06	1.27346e+06	957524	1.195e+06	1.42067e+06	1.06661e+06	957283	930388	1.64079e+06	2.48642e+06	1.44794e+06	667820	1.05686e+06	1.06884e+06	1.75437e+06	2.57975e+06	1.58779e+06	743725	1.58562e+06	1.3712e+06	1.86525e+06	2.07052e+06	1.86053e+06	1.93723e+06	1.57085e+06	1.26563e+06	1.64663e+06	1.98603e+06	1.71679e+06	1.79015e+06	1.40596e+06	1.34165e+06	1.35477e+06	1.5194e+06	1.48633e+06	1.2661e+06
P08553	NFM	2.2936e+06	1.32621e+06	735925	1.41836e+06	820106	796487	1.2534e+06	628655	642685	560635	639347	749547	450656	671864	487478	478900	591890	442621	328160	394795	1.48011e+06	2.34982e+06	1.65855e+06	261689	387115	502426	665113	1.118e+06	730429	328394	561378	696588	758454	980991	854820	828767	624351	1.42667e+06	1.61535e+06	1.96216e+06	1.59241e+06	821689	574896	735287	518290	707059	649205	621484
P08556	RASN	37573.2	26309.1	269495	85898.2	45266.6	50414.9	98158.5	36561.3	42498.7	44419.6	45346.3	53975.3	23797	18979.4	35423.8	217150	28150.7	32397.7	19530.5	61746.2	80112	67794.7	32060.8	25994.7	24906.9	33132	46997.8	43427.1	50106	46509.5	40988.7	47945.2	17958.6	45706.4	51232.8	57003.3	33256.6	67323.6	40390.2	53245.9	50547.2	17169.5	50109.4	37450.7	31145.8	30688.8	32844.3	37197.1
P08752	GNAI2	253113	174949	291124	203954	226164	174808	335379	347388	346850	249207	326340	328794	229689	225888	270781	245147	315564	319278	137616	211611	266031	332209	312364	208354	241671	257656	305396	432322	380675	310030	283231	357943	284464	300510	418307	368504	172311	274296	211791	259657	285760	180122	278222	195816	346528	258662	362624	273335
P09055	ITB1	24659.9	17136.9	10787.6	27368	24142	14974.8	18136.4	28091.7	11969.2	3451.99	18669.7	29537.6	35472.9	10573.3	25516.6	7361.07	29949.4	17957.2	33279.4	7047.94	9338.17	10837.6	24413.2	9740.64	6801.46	21747.5	10407.8	36675.1	28091.4	12595.1	8896.04	18907.5	11769.1	31643.2	31130.8	27385.4	17949.8	4277.17	21630.4	9184.42	8618.56	23589.7	11618.8	24863.1	26087.8	11580.2	30416.9	25461.1
P09103	PDIA1	137106	125280	145597	153259	188208	173776	242795	232845	153039	227730	240033	264325	91642.7	153528	130239	152616	236405	209492	78881.2	115973	119905	185991	165319	146766	165995	130530	121020	191085	270144	221439	201670	259691	134643	161833	236728	214956	123780	183870	136249	156029	167902	148873	144491	138415	161081	263845	249478	258621
P09240	CCKN	120219	52525.9	91128.9	143540	104646	186955	18409.9	42415.4	87217.7	66524.2	112751	111422	137368	13667.7	150098	111208	66192.7	119162	72813.5	87576.7	22999.2	134478	102715	67035.3	20763.8	63655.6	30112.6	108766	70937	38321.4	18160.6	108984	70880.6	141414	138776	52343.1	83388.6	132690	83294.4	169782	164988	51382.9	144003	148781	140239	114226	24257.6	103314
P09405	NUCL	392132	333509	403043	265374	241072	318839	234122	249013	250345	235581	264968	317368	206204	236964	320879	163962	236420	244851	172927	215818	312285	389497	292346	240860	188969	279823	234592	406055	321605	262287	193902	296672	221596	387875	285808	263456	321396	351440	270630	419634	354942	283633	292926	277606	392355	274508	301026	270469
P09411	PGK1	2.94578e+06	3.34275e+06	3.59754e+06	3.70775e+06	3.87745e+06	3.78522e+06	2.49754e+06	2.93974e+06	3.15813e+06	2.72603e+06	3.34765e+06	3.53289e+06	2.44174e+06	3.23295e+06	2.86306e+06	2.12283e+06	2.84337e+06	2.47741e+06	2.19765e+06	2.37923e+06	2.95045e+06	4.6038e+06	3.21644e+06	3.40181e+06	1.82881e+06	2.12298e+06	3.13925e+06	4.1024e+06	3.45162e+06	2.97531e+06	2.12387e+06	2.81579e+06	2.69739e+06	3.44293e+06	3.10969e+06	2.52777e+06	2.04004e+06	3.25339e+06	3.06919e+06	3.87845e+06	3.57972e+06	2.92317e+06	3.30236e+06	3.62394e+06	3.42219e+06	2.82492e+06	3.2154e+06	3.5682e+06
P09528	FRIH	50949.6	55539.3	52940.9	52963.5	58908.9	59715.9	133195	114697	157368	127931	314072	271337	36449.6	49163.2	46753	204525	127403	114558	39953.8	42276.3	31949.7	46221	57007.5	57982.2	92911.8	108919	260501	287367	173143	142093	100241	125726	116735	314974	147477	241419	22754.5	50733.5	45412	66082.5	60677.2	56178.7	56184.7	55968.8	65869.5	151789	324012	353781
P09671	SODM	739393	774864	885998	650102	559288	668768	660139	800415	703840	720473	787787	607440	564528	779867	558812	449179	780032	545759	471627	447541	774997	1.13324e+06	827364	793890	460101	442923	794922	908021	676391	812123	526568	847652	735264	812692	757522	492565	567685	844661	747002	820015	761133	699806	856923	915622	823024	825313	693899	839127
P09813	APOA2	15044.7	15600.9	18166.7	20062.6	28624.9	24825.4	14716.4	12183.6	24934.3	22424.3	23024.6	40440.3	10828.8	14496.1	14489.5	19357.9	23732.8	12421.3	12922.2	16628.2	19275.5	15717.5	21079.7	17705.8	10022.5	25118.8	16253.2	35027.8	21442.3	26246.1	16617.2	20153.2	15209.4	32027.7	36768.9	8606.58	17318.6	22540.2	8480.88	20268.9	25472	10871.2	16043.9	15303.3	20197.1	33960.7	16196.5	15148.7
P0C028	NUD11	19726.1	25422.4	27748.5	31614.2	29173.7	23180.3	13419.6	24328.3	26811.7	27554.5	29605.7	27424	20142.3	26214.7	24295.5	20828.7	30433.7	21557.2	15651	20058.2	22775.9	31277.3	18371.2	26144.3	18083.5	21144.9	24946.5	33691.1	27688.4	27487.5	17983.8	22128.6	25653.1	24682.4	27250.2	25709.3	18581.4	26097.7	27209.3	20138.2	30166.6	26013.5	32985.8	23647.7	29189.8	29358.6	23915.1	26881.3
P0C0A3	CHMP6	65661.2	66978.5	67871.4	84553.2	33055.5	72601.1	13598.9	10542.6	2138.93	10999.9	9988.74	11994.8	62861	35528.2	52347.2	11106.8	11041.7	12047.1	36945.7	56586.2	101925	94767.3	88067.8	117583	11527.5	12717.8	12980.7	20801.7	15689.2	13771.7	8465.27	11318.5	13563.3	16648.2	18112.9	14179.9	108689	34355	40318.8	106261	72274.4	46286.1	50863.2	56236.9	55113.7	16971.2	18153.2	14438.1
P0C7L0	WIPF3	72149.3	269156	360798	362332	366981	363242	92457.3	274715	307092	288008	236478	315667	273483	354720	231327	215254	315428	147615	277069	241858	407452	402049	380878	317758	200327	188015	383682	357148	337434	329067	129615	256939	239590	226307	239215	185874	107068	230131	236686	283534	334643	187522	320523	353020	345425	199116	183927	251467
P0DN34	NDUB1	115011	137352	179897	138667	145969	147213	124479	140592	174307	133175	151112	141601	130237	147329	133312	142384	162036	141089	81888.2	107255	107425	171548	150296	147849	84342.8	115656	114979	172201	165852	152648	81452.7	105345	112022	113515	125928	114057	81429.9	98647.9	108352	103808	113212	111779	79795.7	177473	190685	132352	189664	190981
P0DP28	CALM3	2.27412e+06	2.89143e+06	3.37742e+06	3.15564e+06	1.99451e+06	2.85953e+06	2.77543e+06	3.34243e+06	3.80387e+06	3.66659e+06	3.54443e+06	2.37805e+06	1.55177e+06	2.99605e+06	2.25093e+06	1.86851e+06	3.3409e+06	2.62212e+06	2.52907e+06	1.60138e+06	1.71856e+06	3.63508e+06	2.72157e+06	3.1734e+06	2.77684e+06	1.57851e+06	1.97832e+06	4.22297e+06	3.23537e+06	3.65217e+06	2.15568e+06	3.21949e+06	2.68469e+06	2.66705e+06	3.53212e+06	2.7192e+06	1.7455e+06	2.72702e+06	2.4663e+06	2.33282e+06	3.03005e+06	2.38747e+06	2.81478e+06	3.41607e+06	3.39923e+06	3.0225e+06	3.97344e+06	3.93802e+06
P0DP60	LYNX1	3287.77	14624.9	13992.4	5691.16	11052.8	6693.53	7040.83	7326.35	9768.9	12742	8321.45	3690.42	9379.89	4470.55	13151.7	2778.24	9941.16	11382.3	6963.93	2432.11	4600.17	14081.4	7616.13	4996.89	2744.56	1645.63	5861.27	11927.8	1918.65	684.376	2278.52	2204.45	7023.19	2824.74	6186.74	13007.3	5372.25	11553.6	8047.23	7821.65	6194.38	10481.2	7963.36	7980.97	3728.15	7674.39	10466.9	2799.49
P10126	EF1A1	880725	1.2999e+06	1.71349e+06	1.4516e+06	1.74744e+06	1.60468e+06	1.04792e+06	1.43917e+06	1.7284e+06	1.16135e+06	1.63544e+06	1.7101e+06	1.05797e+06	1.36062e+06	1.23765e+06	1.23826e+06	1.59353e+06	1.42014e+06	781228	880912	1.4501e+06	1.90166e+06	1.4812e+06	1.67221e+06	953904	1.02514e+06	1.69697e+06	1.90689e+06	1.7389e+06	1.54113e+06	1.20302e+06	1.46004e+06	1.3816e+06	1.61959e+06	1.53354e+06	1.22508e+06	1.00206e+06	1.27898e+06	1.15508e+06	1.42658e+06	1.30135e+06	1.01941e+06	1.31505e+06	1.57737e+06	1.7962e+06	1.48931e+06	1.60663e+06	1.79863e+06
P10518	HEM2	31441.5	22329.2	26382.3	27428.7	45810.6	28947.3	58512.7	52506.4	65293.7	48007.7	38308.3	57659.7	20046.3	20299.2	20196.6	24328.5	48320.4	50909.3	17786.9	20338.7	17935.4	24456.5	24643.9	45715.8	41330.1	27247.2	30786.7	70220.7	68491.2	54269.2	38959.9	69961.6	50405.8	60889.8	57590.7	45762.6	17796.2	24842	25328.6	25590.1	29013	26809.2	24667.8	26559.1	25347.1	54884.5	63728.1	58052.1
P10605	CATB	636090	706450	760735	549902	668288	768679	257583	777045	435504	436317	701735	489793	607170	634480	509046	227002	474569	430909	516240	491628	480486	896172	782743	728662	237410	246798	239325	902310	767495	759499	173501	744840	425673	714718	314301	409180	173234	657216	790507	732790	663763	747404	623632	285106	745178	582454	350600	268997
P10637	TAU	802531	744235	880393	818796	713665	890536	734855	795697	718536	750996	792846	827525	675782	846325	698384	640201	697909	705390	572916	642784	872829	838549	834141	905811	600029	604601	826053	808452	739980	903914	360915	707480	744808	815758	785788	762475	411475	751284	762251	831390	933602	773131	907701	940919	872678	827001	948744	948315
P10639	THIO	365884	275700	288563	289800	309640	280479	356866	273288	271536	306059	275279	301435	193852	289769	262945	186644	276939	263667	236725	235079	260891	356265	318621	335988	232085	230995	252106	344556	305020	329575	263829	262939	232929	253844	311584	323853	274323	271522	239415	268755	332453	329091	335475	323724	330546	317476	327046	320780
P10649	GSTM1	1.10601e+06	1.20589e+06	1.28002e+06	1.27743e+06	1.25734e+06	1.46819e+06	1.2529e+06	1.38875e+06	1.40437e+06	1.26334e+06	1.37707e+06	1.32739e+06	1.18732e+06	1.34118e+06	1.3853e+06	1.31489e+06	1.46271e+06	1.49548e+06	1.15692e+06	1.00082e+06	1.25907e+06	1.88215e+06	1.45464e+06	1.49274e+06	1.31241e+06	1.10683e+06	1.35249e+06	2.08053e+06	1.66893e+06	1.70444e+06	1.12343e+06	1.55165e+06	1.60214e+06	1.75225e+06	1.7127e+06	1.46406e+06	1.00902e+06	1.48095e+06	1.43434e+06	1.69385e+06	1.61431e+06	1.30983e+06	1.4752e+06	1.45616e+06	1.46503e+06	1.51504e+06	1.62504e+06	1.59321e+06
P10852	4F2	622791	409007	689518	415805	504626	436428	509567	502756	573020	458821	545429	539340	351056	695214	424598	441182	604441	518033	497292	479232	592475	691700	508726	453202	322163	421574	543070	698914	624350	575439	340958	464777	517196	509312	569496	466036	342302	371375	538801	424425	429988	537206	471572	694281	739793	597748	641551	668702
P10922	H10	525305	290156	322728	326889	442445	444808	516894	310787	348674	433896	370364	480551	254085	349484	295346	281895	341487	332793	336462	387821	471684	464746	516120	387036	330432	379370	455270	471461	504893	407259	376423	468144	407068	524189	555366	365919	400188	525865	459011	549098	610377	330574	410725	374581	399845	390874	378431	428068
P11031	TCP4	88907.8	87722.3	96261.5	52326.3	77467.3	94898.9	66691	85153.5	94448.8	79528.3	89157	76750.9	64603.9	99731.4	80256.9	70662.5	103228	75149.5	101963	59106.2	66250.3	107518	87248.7	103420	98684.1	59509.4	65183.9	107694	87273	104137	53361.6	73321.5	54316.9	77802.3	78717.4	72010.8	49789.6	71990.9	78993.1	85511.7	78101	70555.2	63184.6	105255	97329.7	75926.6	106201	103521
P11352	GPX1	78284.3	39218.9	45804	44381.3	40928.3	49513.5	10963.9	45974.9	8504.47	41850.4	51504.8	44332.1	28345	49148.7	42557.8	6629.76	46236.2	43591.7	26993.9	30830	38120.6	64931.1	52713.1	60158.3	28769.3	35986.9	42076.8	9229.42	44673.5	58275	26876.5	9834.98	44371.8	55636.5	55317.8	52296.2	35172.5	54767.1	47278.6	4566.04	36148.5	45159.8	48695	9730.39	51685.8	8204.62	31665	37631.1
P11404	FABPH	749038	674857	784955	644344	614473	457526	420763	313379	356829	296035	364819	369430	530157	452750	585696	368327	501256	337613	614914	512030	394183	532380	401535	810460	332267	186986	331940	429710	369650	370991	277842	322740	448031	360281	510166	475264	497154	377379	467132	728233	507797	693558	727353	448531	743219	459585	392966	388670
P11438	LAMP1	40378.3	24726.2	30415	31117.9	28877.7	30832.2	28029.3	17696	13316.3	14857.6	16751.7	12121.4	21534.8	29399.6	27488.3	9276.96	3209.86	12614.9	25804.8	14414.2	23335.5	35972.1	28080.9	22487.8	12473.3	2449.74	9616.74	18983.9	19623.1	12797.3	11022.1	10997.5	10359.4	16056.5	21208.3	21413.4	19905.2	27910.1	29303.9	25953.8	29403.7	28419.9	27330.4	36039.5	29028	15790.4	15088.1	5453.25
P11499	HS90B	1.43638e+06	1.90422e+06	2.01897e+06	1.8708e+06	2.08988e+06	2.01751e+06	2.3316e+06	1.46783e+06	1.81438e+06	2.30456e+06	1.97601e+06	2.5762e+06	1.19893e+06	1.92352e+06	1.71666e+06	1.52489e+06	2.19035e+06	2.00441e+06	979880	1.121e+06	1.53749e+06	1.73628e+06	1.42729e+06	1.59407e+06	1.17965e+06	1.50955e+06	2.07337e+06	1.75075e+06	2.04533e+06	1.69741e+06	1.87068e+06	2.07666e+06	2.35413e+06	2.57401e+06	2.77808e+06	2.36252e+06	1.39248e+06	1.87109e+06	1.67704e+06	1.99037e+06	2.14193e+06	1.57612e+06	2.02485e+06	2.04592e+06	1.9587e+06	2.64079e+06	2.52131e+06	2.52319e+06
P11531	DMD	46294.3	45871.1	10762.5	47201	10615.8	8921.09	17390.4	17904.8	13484.5	15262.2	41866.5	14122.9	12532.4	8102.72	11371.4	14164.3	42297.1	15314.2	11061.2	7392.01	10965.5	14907.1	10709.8	3522.58	24297.3	9258.12	13985.1	20245.5	3941.41	15874.3	10977.2	14563.1	15012.6	11851.8	16599.1	15842.7	6425.33	10778.4	9929.39	45843	63775.8	44298.8	12673.1	16000	13235.4	14855.8	18254.3	5838.4
P11627	L1CAM	183001	161056	178725	211972	151793	227675	102346	111001	120485	105725	160467	131255	128161	175519	209862	90547.1	126849	122487	111068	160911	241692	170706	198522	185330	60924.6	109724	122317	151052	143510	128436	98295.5	121980	111346	142793	132025	98235.3	142340	186673	204955	212256	263568	195351	251229	214537	248016	146261	150176	154223
P11798	KCC2A	1.51202e+06	4.60031e+06	5.36112e+06	5.84103e+06	5.4644e+06	6.56169e+06	1.33312e+06	4.68664e+06	5.65382e+06	5.5333e+06	6.1674e+06	5.63538e+06	3.35495e+06	5.4403e+06	3.11719e+06	3.48161e+06	5.49147e+06	3.36266e+06	3.9812e+06	3.77727e+06	4.7924e+06	6.5582e+06	7.11792e+06	5.50931e+06	3.72381e+06	3.77841e+06	5.01553e+06	7.513e+06	7.02466e+06	5.4435e+06	2.66723e+06	4.72954e+06	4.22119e+06	5.16239e+06	5.20134e+06	3.48933e+06	2.71373e+06	4.32065e+06	4.45175e+06	4.48876e+06	4.90866e+06	3.62858e+06	5.88178e+06	5.49141e+06	5.721e+06	6.10075e+06	5.87653e+06	5.6725e+06
P11881	ITPR1	109318	220505	262477	88937.1	65063.2	167944	44926.4	25854.7	85427.9	58009.6	47763.3	44526.1	205532	249692	173576	48134.8	50238.4	47121.8	161086	121762	154738	236919	143490	196630	33366.8	130404	72671	96223.6	56460.4	76790.1	30054.8	39492.2	65955	23391.3	59434.7	39106.8	44086.6	157592	145290	92116.3	225286	143134	212756	219591	118401	177004	63660.5	73659.7
P11983	TCPA	295746	431552	449276	463418	391046	484962	284000	348169	373205	279775	364136	344774	302822	419489	402829	241809	324399	316830	258305	333846	358904	416635	448586	342821	200683	292231	318379	305638	379193	331054	269726	393547	336771	373228	411693	270005	312807	402211	394995	572171	488857	305302	488961	407723	437665	375265	368715	379956
P12023	A4	80508.1	64650.2	91944.7	81524.2	72853.1	85678.4	99578.4	88169.1	154045	86726.2	109572	90780.9	68313.4	79013.6	65730.8	80440.2	94239.2	69745.9	76550.4	54922	76092.9	87418.3	74247.3	47781	74315.3	64005.8	95235.8	123060	91862.6	124091	68855.5	122000	75386.9	102431	107235	64703.6	47434.7	89662	89740.6	92796.5	65409.6	75334.7	75824.7	93398.8	98579.4	115656	117917	115124
P12367	KAP2	19772.9	12713.8	14276.1	12821.9	25770.4	20549	239623	78984.7	151444	133408	177234	177893	14296	11310	17161.4	129398	135190	168273	3745.02	10153.1	20460.7	19459.8	13091.9	22430.7	123202	139427	162606	118063	194826	161170	106500	187212	180573	187242	203860	147285	15503.6	15863.8	13347.9	17182.7	21569.2	6688.61	19957	17706.3	17054.4	161300	211973	187232
P12382	PFKAL	401884	783986	817980	825314	799553	838108	247317	680663	779361	651661	816582	774961	538631	625093	630752	483758	720259	634943	501375	535795	602850	830317	807516	751860	414440	541746	582883	909916	811519	721584	415821	727972	560995	769677	704119	441186	401887	779315	514851	687581	619639	543348	676609	882835	830402	721832	846265	829919
P12658	CALB1	266708	263094	394666	254470	317289	310020	156785	286967	218133	237738	422331	382292	190274	284986	327412	210527	382614	416891	217851	230100	237346	287088	308583	359731	149185	274772	278492	190572	400350	417428	222993	319240	300197	411542	320124	191490	176708	261316	274721	272701	288226	252203	358167	306364	355801	354718	442494	475650
P12787	COX5A	2.00739e+06	1.93061e+06	1.97677e+06	2.02472e+06	1.84619e+06	1.99591e+06	1.96526e+06	1.87002e+06	1.89425e+06	1.64452e+06	1.95066e+06	1.76149e+06	1.21917e+06	2.20128e+06	1.72681e+06	1.16625e+06	2.14623e+06	1.71025e+06	1.23467e+06	1.39952e+06	1.92614e+06	2.3643e+06	2.12796e+06	2.20614e+06	1.21013e+06	1.37197e+06	1.87195e+06	2.29934e+06	2.0637e+06	2.16972e+06	1.36556e+06	1.34661e+06	1.56786e+06	1.65626e+06	1.88984e+06	1.68587e+06	1.41027e+06	1.3724e+06	1.62496e+06	1.65623e+06	1.94926e+06	1.77078e+06	1.92023e+06	2.20233e+06	2.361e+06	1.85742e+06	2.11781e+06	2.30133e+06
P12815	PDCD6	81359.5	158930	142681	181819	162350	175635	109366	211428	182528	119693	223188	194685	103631	115878	151307	127742	153432	134749	73744.3	117184	135423	227897	182122	138979	97132.9	199670	148994	279276	205464	181922	102175	200725	177698	248591	199686	140467	77852.8	170890	137524	222518	179522	109209	161904	165262	152865	189837	202480	169537
P12849	KAP1	13890.6	25379.1	20691.4	15876.1	17091.7	23201.5	10306.2	7616.32	5870.34	9271.22	7024.52	7946.73	14908.2	20028.5	19453.4	3611.69	6973.21	4302.62	9033.33	18468.5	10261.5	18576	21792.8	21469.9	7470.44	4638.19	6610.62	8357.11	7374.99	8798.85	6613.4	7050.49	7048.87	8705.65	11193.7	12853.9	4875.6	24825.9	18826.2	18584.5	19282.8	28197.1	8083.81	20479.7	24318.5	14040	9335.05	15064.5
P12960	CNTN1	1.37717e+06	1.60001e+06	1.39238e+06	1.50943e+06	1.63484e+06	1.54465e+06	1.35196e+06	1.60356e+06	1.45259e+06	1.31908e+06	1.53838e+06	1.51315e+06	1.05442e+06	1.35637e+06	1.15768e+06	1.10738e+06	1.34792e+06	1.17291e+06	986772	1.03462e+06	1.45816e+06	2.04857e+06	1.64636e+06	1.56548e+06	963518	1.025e+06	1.43246e+06	2.08599e+06	1.60387e+06	1.52553e+06	878963	1.72792e+06	1.25166e+06	1.68283e+06	1.84035e+06	1.25921e+06	980355	1.66718e+06	1.07661e+06	1.45835e+06	1.57592e+06	1.13032e+06	1.50732e+06	1.57463e+06	1.69583e+06	1.47668e+06	1.60401e+06	1.65775e+06
P12970	RL7A	140690	161108	270475	176745	189939	196437	90714.5	173226	192100	185439	169895	203590	226884	174242	246424	122791	140646	156242	119141	158859	183658	216556	201091	182908	116875	145848	200626	214530	132951	166228	117803	179206	161822	175772	194585	159277	138240	209600	183246	193960	218010	178340	205450	187952	205433	188318	190049	212765
P13020	GELS	146395	97377.9	90681.4	106621	136778	123731	222460	151421	125696	215106	186092	175985	65211.4	122688	92747.5	109565	125838	168565	81527.7	87538.9	93218.2	105917	99381.1	120977	100218	170016	205860	194179	215566	130068	120461	187883	144161	137037	238164	146423	82126.5	115754	85499.1	128285	122399	97116.1	134257	101136	115620	176414	196153	197022
P13595	NCAM1	1.6678e+06	1.46558e+06	1.41144e+06	1.73032e+06	1.71991e+06	1.7846e+06	1.58555e+06	1.42469e+06	1.6322e+06	1.37156e+06	1.65002e+06	1.59945e+06	1.31082e+06	1.5359e+06	1.48401e+06	1.10903e+06	1.45407e+06	1.39866e+06	1.13205e+06	1.17631e+06	1.36954e+06	1.916e+06	1.71477e+06	1.68619e+06	1.03605e+06	1.14153e+06	1.33225e+06	1.71613e+06	1.64432e+06	1.56785e+06	1.04787e+06	1.53502e+06	1.50795e+06	1.55746e+06	1.78234e+06	1.47654e+06	1.05637e+06	1.54168e+06	1.62927e+06	1.59953e+06	1.91146e+06	1.56441e+06	1.71941e+06	1.74134e+06	1.84302e+06	1.64351e+06	1.68196e+06	1.75532e+06
P13707	GPDA	305903	256243	504704	328339	302737	339603	224506	211022	270071	202394	265568	342225	362240	438828	389123	180328	297318	129584	348545	270597	264466	555687	460238	319127	172360	180724	276380	327182	292583	262812	147180	143639	211990	372647	290842	209517	168078	254418	227053	401948	284133	403190	295195	487388	416620	345053	272901	185424
P14069	S10A6	141154	120185	129059	139052	153424	154353	41089.7	79492.9	95391.3	44848.6	49358.1	123366	67168.2	87579.4	94791.9	70333.9	48319.6	80300.8	139567	116603	147985	157312	94321.8	62036.9	100682	88598.4	40655.2	39816.1	55099	123532	30498.2	105754	62658	34890	132736	43572.8	129472	136004	87228.9	156346	100642	84662.4	149349	154149	162877	53090.9	103037	125200
P14094	AT1B1	4.74072e+06	4.47419e+06	4.64961e+06	4.243e+06	4.54605e+06	4.85988e+06	6.08988e+06	5.54905e+06	5.82676e+06	4.75813e+06	5.45313e+06	5.77145e+06	2.97984e+06	4.00105e+06	3.39713e+06	3.82345e+06	5.24695e+06	4.27568e+06	3.03398e+06	3.02607e+06	4.25455e+06	5.76781e+06	4.58835e+06	4.29464e+06	4.0447e+06	4.07077e+06	5.24732e+06	7.27007e+06	5.67885e+06	5.60949e+06	4.54794e+06	6.13717e+06	5.31359e+06	6.57657e+06	6.46629e+06	4.97232e+06	3.58676e+06	5.10882e+06	4.25158e+06	5.3863e+06	5.42325e+06	3.87831e+06	4.46934e+06	4.77288e+06	4.37957e+06	5.38942e+06	5.87999e+06	5.56813e+06
P14115	RL27A	157669	192809	188382	173272	199552	210064	179772	223253	225465	171516	199087	223948	144370	156923	2710.84	166807	197724	178550	121109	136981	150921	220079	183562	166893	149892	160942	172810	262305	205242	203865	104642	199732	185728	201737	196442	164361	94366.2	174510	158413	183698	177953	142012	172239	169383	191246	194264	208853	228200
P14131	RS16	349910	515517	546577	447419	454377	618670	196444	228772	345709	174117	287466	299208	404595	521502	355353	229313	266778	207129	291104	264210	338815	465395	395463	405727	173648	141963	207907	321410	250093	229936	194529	182537	204204	201696	221202	175540	336304	331107	480968	481620	384615	340499	361922	399617	452791	193810	292479	298223
P14148	RL7	698996	999039	1.32072e+06	352931	310954	1.42897e+06	642062	1.06159e+06	311512	269437	328894	319519	908998	1.19696e+06	240934	385928	295227	824473	833240	933425	1.4466e+06	1.3188e+06	1.48277e+06	1.31997e+06	200013	230219	249624	303965	443567	344049	242980	392239	259160	322638	473879	274350	185336	930496	1.08112e+06	271668	1.18477e+06	938677	1.22872e+06	409850	357817	1.26574e+06	333972	311660
P14152	MDHC	2.27537e+06	3.07579e+06	3.49832e+06	2.87477e+06	2.87336e+06	3.45818e+06	6.47256e+06	5.49049e+06	6.54354e+06	4.57968e+06	5.1058e+06	5.86086e+06	2.24477e+06	2.75194e+06	2.26866e+06	3.85869e+06	5.48112e+06	4.95456e+06	1.7098e+06	2.31544e+06	2.934e+06	3.97558e+06	3.46061e+06	2.59109e+06	4.11846e+06	4.41944e+06	5.66318e+06	8.30309e+06	5.63886e+06	6.00063e+06	4.00129e+06	5.83685e+06	5.13148e+06	5.68457e+06	5.89269e+06	4.92311e+06	2.20577e+06	3.16155e+06	2.69273e+06	3.4547e+06	2.98012e+06	2.57518e+06	2.5475e+06	3.15739e+06	2.91941e+06	5.93352e+06	6.51758e+06	5.5528e+06
P14206	RSSA	469511	504063	536683	540277	548817	548030	457820	515239	556210	502253	637720	546437	357291	500514	470270	356216	494965	465114	392727	364115	469139	680500	525738	490140	393473	351498	481569	666823	506203	509846	344183	485723	399548	422532	536395	380692	364639	454479	461961	483731	504878	436895	558288	558632	561363	556184	561778	659398
P14211	CALR	730244	742015	570756	802513	894142	615303	1.02817e+06	682603	806677	788324	1.02195e+06	1.15616e+06	575851	570482	745582	516131	808143	853446	560118	584132	682775	783468	828728	637179	372357	788873	812585	894683	1.04734e+06	906767	784761	844413	1.03951e+06	818888	1.16086e+06	807036	594702	679945	786257	724795	817656	523092	919073	943666	900021	1.02457e+06	1.09371e+06	1.16684e+06
P14231	AT1B2	1.43379e+06	633575	756467	721505	708470	798823	1.21398e+06	557462	623075	541545	631170	600054	478711	566984	625381	417409	497086	512340	444304	480064	601876	872730	686836	690380	387009	408561	516403	749166	642533	630671	494993	615254	662028	773687	789684	759880	547906	794610	746575	897362	924962	845013	743636	729920	714858	640384	608034	633429
P14685	PSMD3	11206.9	56219.9	15076.5	39148.4	15736.9	13275.4	14018.4	20394.6	15143.1	35207.4	37036.4	34313.4	7178.11	10311.8	27226.5	24713	18710.8	36794.2	8064.14	6915.22	8922.31	14487.6	14906.6	11679.9	20093.4	8591.23	9400.14	45467.1	46116.5	22225.9	36729.7	28775.8	37860.4	50924.9	49428	34790.4	37353.6	12897.2	13850.8	43235.8	24647.5	13907.9	24563.8	15798.5	16162.4	39136.6	40192.3	17110.3
P14733	LMNB1	277277	267801	269387	206890	345619	293073	243189	188069	223378	247006	259055	342372	277536	176343	243064	189773	245366	186105	246202	159740	254648	313355	425508	366686	180735	172727	256166	303334	237337	112393	167995	216470	231530	221716	277216	218894	172844	220965	285454	394831	330528	236559	428691	313377	265579	246495	380751	241237
P14824	ANXA6	415016	403111	451789	435918	496901	461231	565002	380308	521160	361239	516746	580208	283504	379482	373422	350630	445845	448183	239087	289182	336791	561833	407195	389091	320759	340659	424849	719492	478136	423102	343549	464508	434355	568265	496339	373777	292507	419300	353226	448493	398432	343980	393582	452185	417850	462619	488957	465620
P14869	RLA0	187675	255786	250268	237584	284728	284998	316365	399076	332265	429328	387807	476472	158972	239905	210550	272103	389415	346363	132537	178112	192525	332058	240725	231399	257121	278894	336332	529930	372152	399049	189114	389618	312196	314055	365276	308396	159327	302378	187861	229371	252840	168766	241490	279971	258156	369072	416038	424711
P14873	MAP1B	686853	764802	813407	630232	916322	679802	755661	709106	786225	683427	709798	861878	590443	793963	639654	553461	752767	596524	645513	536595	763329	721512	847995	888725	584982	576838	769335	749914	746293	790175	467802	661358	660601	732009	828123	628063	561706	759232	629050	780724	751753	698571	860268	847542	830688	708826	808239	851473
P15105	GLNA	4.4632e+06	3.84917e+06	4.41203e+06	4.0755e+06	4.20102e+06	4.4665e+06	3.11547e+06	2.87532e+06	3.32709e+06	2.9449e+06	3.10746e+06	2.80403e+06	3.05267e+06	3.65029e+06	3.69406e+06	2.4011e+06	2.76249e+06	2.84322e+06	2.54997e+06	2.96212e+06	3.58517e+06	5.41717e+06	4.08171e+06	4.47194e+06	1.73857e+06	2.1104e+06	2.80871e+06	3.97421e+06	3.13159e+06	3.1345e+06	1.7484e+06	3.05478e+06	2.78676e+06	3.51332e+06	3.40612e+06	2.84746e+06	2.2652e+06	3.96747e+06	3.47625e+06	4.49016e+06	4.4182e+06	3.70174e+06	3.90944e+06	4.48927e+06	4.48266e+06	2.98677e+06	3.34876e+06	3.41324e+06
P15116	CADH2	106696	119230	86340	124367	143977	143781	124330	183946	192004	210806	180166	194120	96601.4	74771.3	133736	155042	177715	198390	66873	100874	90963.8	202492	154160	166255	112507	167600	127436	189859	155262	167119	97626.9	194028	128481	228233	245859	159597	87031	129583	143596	159998	159102	107078	160187	122117	161603	220187	209169	212485
P15508	SPTB1	87939.6	68192.2	96015.2	94518	139158	107026	39426.6	47988.6	60821.8	63012.1	251064	80534.7	98285.8	92878	91143.2	64561.2	72170.7	50401.6	70228.6	67699.5	113839	119989	118597	111998	36482.6	41375.6	61310.8	79888.8	69348.5	56676.3	53679.3	76341.6	51825.7	53618.5	289067	31609.6	68555.3	78697.6	85605.8	91189.9	117409	103664	73278.6	115294	79599.4	80022.8	46374.7	50110.5
P15532	NDKA	385144	580085	609863	746963	543065	736072	405918	605912	611575	631958	726121	622623	445657	674692	603580	429078	716773	563306	366575	469088	544853	1.0151e+06	646775	592150	435335	500025	600360	997659	691558	607607	404574	577199	489972	663965	573882	497864	414074	722311	447008	772165	610655	424518	665442	748162	782028	611508	782539	760325
P16054	KPCE	118378	300681	584214	400211	343807	297569	116104	334216	359586	264400	352626	381342	247504	353173	206711	216182	284946	260505	212658	159690	330156	405652	334324	328023	202825	247237	249832	439209	363525	314938	193349	339798	235991	334850	304632	210489	149359	273815	233505	328566	256664	175216	298492	349485	288930	291449	370608	342838
P16125	LDHB	1.31739e+06	689705	862170	752800	911172	935014	1.32228e+06	673972	823362	747178	731228	883385	607933	797310	749801	577799	735127	856052	580663	631356	790324	1.1033e+06	877847	800716	705611	601120	711919	1.0218e+06	862485	758639	658519	859944	816283	976618	1.00561e+06	918281	662912	878793	838379	993161	1.01175e+06	890418	928550	924049	895678	891091	859857	827942
P16254	SRP14	4504.66	21857.8	24129.2	19038	25172.3	20669.1	13615.9	22960.3	10186.7	18004.6	28779.7	17388.4	12356.4	45876.6	46629.7	12029.2	18673.9	16086.8	8023.52	16097.3	16849.9	54930.6	22459.4	14983.8	1361.25	19411.3	19125	21593.3	24340.4	54065.7	15294.4	21502.7	20537.5	30341	20134.6	17259.4	8474.11	16605.6	18615.1	23947.6	25851.6	14225.5	65333.4	24909.8	18452.3	27365.7	20807.9	21524
P16330	CN37	7.05112e+06	2.82048e+06	3.28839e+06	4.20672e+06	4.00981e+06	3.75137e+06	6.32195e+06	2.75126e+06	3.08014e+06	2.94928e+06	2.9992e+06	3.07891e+06	2.26866e+06	3.24933e+06	2.58666e+06	2.37766e+06	2.99491e+06	2.42013e+06	2.93398e+06	3.28355e+06	4.49496e+06	4.45521e+06	3.84191e+06	1.46467e+06	2.55146e+06	2.5992e+06	4.39681e+06	5.07386e+06	3.95491e+06	1.20805e+06	2.59128e+06	2.35474e+06	2.20437e+06	3.71315e+06	2.65054e+06	2.80441e+06	3.50662e+06	2.7818e+06	2.63119e+06	3.77634e+06	3.21706e+06	3.56276e+06	2.79855e+06	3.69627e+06	4.09657e+06	2.34378e+06	3.89038e+06	3.28527e+06
P16332	MUTA	30810.3	88520.6	39329.2	56596.9	61261.9	52364	12189	36199.6	33295	8104.75	51795.6	45994.2	77998.5	65770.2	66965	39985.5	37113	16372.9	48987.3	28661.9	54859.5	88880.5	81377.3	44264.7	13009.4	34970.6	13582.2	14860.2	14101.5	44714.2	39551.3	7691.87	28583.6	74530.8	35808.2	23827.6	63336.6	107628	89460.1	109011	127299	25051.6	72177.8	35505.4	71250.9	4051.21	20778.3	48304.2
P16460	ASSY	36756.4	30066.4	31331.5	27429.9	32197.3	33760.4	35868.4	78282.6	80794.1	69496.9	53968	47554.7	33483.1	27182	27239.2	54252.8	58688.6	58724.6	15724.2	22969.3	42776.6	49663.2	33507.7	38303.7	57259.7	40806	36965.7	269127	51725.9	69142	45188.3	62981.5	181161	55935.9	58133.2	49767.2	27194.8	30883.8	41636.6	36133.1	38926.6	31502.1	46267.4	43372.8	35351.9	57524	97566.7	41697
P16546	SPTN1	1.04262e+06	1.57133e+06	1.51305e+06	1.75964e+06	1.78291e+06	1.76233e+06	864888	1.35787e+06	1.22712e+06	1.09776e+06	1.50369e+06	1.46382e+06	1.1138e+06	1.54144e+06	1.25103e+06	911988	1.31884e+06	1.03207e+06	966648	1.09984e+06	1.62125e+06	2.00956e+06	1.82599e+06	1.68294e+06	833715	865772	1.39049e+06	1.7711e+06	1.47241e+06	1.53404e+06	926133	1.32275e+06	1.04151e+06	1.38734e+06	1.3141e+06	1.01728e+06	1.14212e+06	1.71647e+06	1.36565e+06	1.63831e+06	1.73908e+06	1.29097e+06	1.71808e+06	1.72072e+06	1.68209e+06	1.29802e+06	1.41699e+06	1.39461e+06
P16858	G3P	1.25007e+07	1.3527e+07	1.5025e+07	1.36865e+07	1.43344e+07	1.55367e+07	1.09858e+07	1.41006e+07	1.57472e+07	1.3173e+07	1.47085e+07	1.34249e+07	1.06386e+07	1.41426e+07	1.24662e+07	1.02515e+07	1.62032e+07	1.31644e+07	1.05827e+07	1.05953e+07	1.33455e+07	1.79273e+07	1.62582e+07	1.41471e+07	9.89303e+06	9.87205e+06	1.51649e+07	2.02283e+07	1.52977e+07	1.79745e+07	8.4123e+06	1.42197e+07	1.22548e+07	1.67384e+07	1.46615e+07	1.1221e+07	9.36449e+06	1.43431e+07	1.34597e+07	1.50966e+07	1.59331e+07	1.2794e+07	1.51747e+07	1.60144e+07	1.54034e+07	1.44768e+07	1.646e+07	1.66176e+07
P17156	HSP72	117003	293274	202731	278278	259691	299969	101914	322233	335255	247683	304211	298680	162811	253574	235566	216902	306625	262342	186941	191958	282841	368800	313215	295458	242971	226702	326059	423864	344782	334183	184676	300307	239956	266634	298273	206101	164576	276329	217980	238351	275361	165624	261069	287362	280796	306425	343508	314360
P17182	ENOA	3.62254e+06	4.6377e+06	4.42623e+06	5.42136e+06	4.75346e+06	5.52742e+06	3.2476e+06	4.05385e+06	3.9615e+06	4.51891e+06	4.90216e+06	4.34106e+06	3.37109e+06	5.40703e+06	4.09976e+06	3.08733e+06	4.73728e+06	3.8186e+06	3.24655e+06	3.83606e+06	5.43755e+06	7.33497e+06	6.15357e+06	5.66245e+06	2.98066e+06	3.42083e+06	5.00934e+06	6.79339e+06	5.61439e+06	5.14741e+06	3.69372e+06	4.95054e+06	2.79361e+06	5.13043e+06	4.30705e+06	3.25875e+06	3.86207e+06	5.23584e+06	3.03856e+06	5.61125e+06	4.94244e+06	3.6037e+06	4.90566e+06	5.15636e+06	6.15053e+06	4.37735e+06	4.80398e+06	5.44043e+06
P17183	ENOG	2.54232e+06	4.1495e+06	3.48435e+06	4.59983e+06	3.7691e+06	4.98068e+06	2.59777e+06	4.29704e+06	3.52389e+06	3.80893e+06	4.7032e+06	3.82943e+06	2.43841e+06	3.84763e+06	3.16468e+06	2.51336e+06	3.91347e+06	3.19625e+06	2.17127e+06	2.42857e+06	4.28971e+06	6.03038e+06	4.88335e+06	4.14007e+06	2.20802e+06	2.44953e+06	4.38365e+06	6.12236e+06	5.04251e+06	4.21047e+06	3.56352e+06	4.34347e+06	2.67866e+06	5.24135e+06	3.78082e+06	2.23372e+06	3.50859e+06	4.32908e+06	2.65731e+06	5.20476e+06	3.74582e+06	2.21717e+06	3.94602e+06	4.5579e+06	4.65208e+06	3.98077e+06	4.60727e+06	4.72376e+06
P17426	AP2A1	750936	779875	936417	865535	850730	964524	803067	811598	940361	729489	859230	765792	605677	821703	761792	669105	929610	783917	621355	510958	699039	1.04193e+06	947601	902733	682699	566811	758033	1.15485e+06	993392	1.0547e+06	470703	772789	664052	768325	908821	751534	501167	907102	786186	953214	879355	701604	948006	901040	885424	903452	798791	828609
P17427	AP2A2	508513	816539	852692	831960	831496	898171	704113	1.13414e+06	1.29132e+06	956420	1.2106e+06	1.18601e+06	521717	843806	703800	841667	1.15552e+06	963392	626819	648463	686804	982641	900263	958545	898326	859776	1.01086e+06	1.33297e+06	1.26457e+06	1.29844e+06	572841	1.08382e+06	929707	1.00669e+06	1.08038e+06	816710	445007	814149	675485	740610	756401	585161	857798	897025	884866	1.16818e+06	1.25683e+06	1.19632e+06
P17563	SBP1	83849.1	66873.5	58452.1	82032.3	99585.9	77543.8	106923	106988	105751	273864	98576.1	73802.9	44412.1	49076.9	67450.8	47799.3	85928.9	116703	58668.7	41341.2	50265.5	102063	63641.3	51578.8	81997	77177.3	89491	122860	109712	62172.1	60570.9	104466	34175.6	147904	128903	85814.6	44929.8	98762.5	78544.1	65150.1	79210	46769.8	53990	65307.6	65622.8	108811	104626	100999
P17665	COX7C	235385	184257	188086	177132	198622	179003	244990	176242	185017	159402	184739	191812	147230	175357	156310	147002	186238	158556	224361	124778	127727	159832	184670	208189	191223	135264	130302	164076	182340	244451	98166.4	132228	155817	156463	158523	172819	99942.3	140938	166397	149107	160124	177659	149863	194584	203655	151239	181954	197688
P17710	HXK1	1.64285e+06	1.86307e+06	2.14395e+06	2.00823e+06	2.02325e+06	2.15625e+06	2.13799e+06	2.53749e+06	2.77944e+06	2.22671e+06	2.55739e+06	2.61466e+06	1.51184e+06	1.87662e+06	1.69327e+06	1.89493e+06	2.43253e+06	2.18637e+06	1.54295e+06	1.49973e+06	1.83656e+06	2.18454e+06	2.18163e+06	2.18776e+06	2.09544e+06	1.85211e+06	2.31103e+06	2.80473e+06	2.7109e+06	2.7541e+06	1.48526e+06	2.26945e+06	2.40697e+06	2.27686e+06	2.70887e+06	2.11106e+06	1.21671e+06	1.81623e+06	1.9814e+06	1.88735e+06	2.25595e+06	1.6395e+06	1.96771e+06	2.13016e+06	2.2631e+06	2.4313e+06	2.70389e+06	2.88082e+06
P17742	PPIA	5.52724e+06	6.46069e+06	5.92376e+06	6.95999e+06	6.87135e+06	7.94758e+06	5.319e+06	6.28906e+06	5.67978e+06	5.35899e+06	6.73215e+06	6.64792e+06	4.57997e+06	6.30268e+06	5.79013e+06	4.46024e+06	6.08872e+06	5.67093e+06	4.77855e+06	5.07807e+06	6.40876e+06	9.02759e+06	7.29759e+06	7.06087e+06	4.54303e+06	4.93046e+06	6.16431e+06	8.72276e+06	7.09553e+06	6.77244e+06	4.21141e+06	7.04353e+06	5.33552e+06	6.77279e+06	6.7419e+06	4.97752e+06	4.3552e+06	7.26918e+06	5.53467e+06	6.96861e+06	6.88662e+06	5.17324e+06	6.30941e+06	6.98273e+06	7.01107e+06	6.17197e+06	6.78523e+06	6.78525e+06
P17751	TPIS	4.27902e+06	4.62927e+06	4.89321e+06	4.66929e+06	5.13084e+06	5.0509e+06	3.72331e+06	4.16596e+06	4.16748e+06	3.74268e+06	4.40634e+06	4.65287e+06	3.20614e+06	4.14612e+06	3.99545e+06	2.91108e+06	3.88296e+06	3.26491e+06	3.18044e+06	3.62154e+06	4.41559e+06	5.66321e+06	5.08639e+06	4.78542e+06	2.69294e+06	3.28358e+06	4.11679e+06	5.22191e+06	4.49002e+06	4.17685e+06	2.98453e+06	4.0609e+06	3.97262e+06	5.08655e+06	4.49611e+06	3.70128e+06	3.30827e+06	4.36974e+06	4.48575e+06	5.58835e+06	5.41743e+06	4.17665e+06	4.53644e+06	5.09553e+06	5.18457e+06	3.94988e+06	4.56704e+06	4.48991e+06
P17809	GTR1	137698	106000	82879.6	86235.8	83024.3	127721	10606.3	32423.1	13412.7	53460.8	4229.21	44661.8	90750.3	83829.2	76895.5	10499.9	14806.6	4655.76	43721.7	71711.4	105790	174333	92912.6	129845	15630.5	3678.09	12216.5	12817.6	49088	26230.9	36323.1	35034	44048.3	10069.6	9102.38	39870	113323	125385	76378.4	162004	162188	121778	103192	103957	121352	39717	36638.9	37545.7
P18242	CATD	187403	264547	215036	258098	285284	228289	369105	447168	408547	276537	398210	434384	181400	221239	213289	325378	409163	374013	152748	176124	238818	404762	299837	241046	297449	217217	388820	636506	477370	423710	318294	468912	358584	403811	457565	343452	197278	284314	213302	270842	247018	226921	221715	258228	246749	411437	450312	428403
P18572	BASI	145883	149127	161513	152062	184092	172026	312297	369467	360951	342537	357640	427992	114003	151371	118994	259099	350947	285006	122825	128737	157686	216943	172631	170047	277195	270544	343441	439201	384530	372208	270220	334787	306677	326873	400155	304524	137249	137802	133845	129219	183237	138799	166743	178046	177542	382807	415637	365321
P18760	COF1	1.86578e+06	2.66372e+06	3.01439e+06	2.92691e+06	2.80681e+06	3.05762e+06	1.93692e+06	2.68131e+06	3.03251e+06	2.49207e+06	3.03391e+06	2.89985e+06	1.78987e+06	2.56269e+06	2.28114e+06	1.82447e+06	2.62903e+06	2.34992e+06	1.50004e+06	1.82574e+06	2.28641e+06	3.65089e+06	2.76544e+06	2.41719e+06	1.5805e+06	1.92138e+06	2.36237e+06	3.74014e+06	2.85479e+06	2.52886e+06	1.83192e+06	3.22009e+06	2.41911e+06	3.06057e+06	3.16089e+06	2.00346e+06	1.79607e+06	3.19331e+06	2.35653e+06	2.97244e+06	3.06835e+06	1.93248e+06	2.76804e+06	3.09166e+06	2.76864e+06	2.86841e+06	3.1648e+06	2.88794e+06
P18872	GNAO	3.25928e+06	3.74441e+06	4.05362e+06	3.75426e+06	4.16667e+06	4.0402e+06	2.95088e+06	3.63301e+06	3.91088e+06	3.54937e+06	3.69281e+06	4.07766e+06	2.96847e+06	3.97226e+06	3.42368e+06	2.85029e+06	3.92403e+06	3.25924e+06	3.24109e+06	3.12721e+06	3.85019e+06	4.70028e+06	4.44262e+06	4.28323e+06	3.0266e+06	3.04945e+06	3.8288e+06	4.53257e+06	4.39951e+06	4.27462e+06	2.67228e+06	3.46934e+06	3.60426e+06	3.65102e+06	4.36805e+06	3.25603e+06	2.97476e+06	4.10081e+06	4.09405e+06	4.12454e+06	4.96616e+06	3.72768e+06	4.5705e+06	4.49793e+06	4.47762e+06	4.23211e+06	4.3218e+06	4.40455e+06
P19096	FAS	460250	518574	360421	579611	481453	566583	304574	431327	461627	504383	510405	573207	249559	542707	317313	357038	433470	400751	348474	344533	340621	646796	431029	338467	346570	261655	412787	785735	503612	404913	319074	592597	500539	519804	441865	385412	365033	533061	403833	386278	492663	435219	364217	406068	445134	449941	520032	494674
P19157	GSTP1	486167	576737	624084	613581	544770	702599	1.01348e+06	1.256e+06	1.35714e+06	1.04886e+06	1.22387e+06	1.16632e+06	390782	560639	517536	821217	1.19012e+06	1.01765e+06	381747	350068	640520	882497	682983	483857	862741	857493	1.22496e+06	1.84142e+06	1.35611e+06	1.14891e+06	700988	1.29992e+06	905340	1.29279e+06	1.10332e+06	1.06257e+06	367500	750584	467628	715202	683153	527934	638680	605020	639927	1.05111e+06	1.26047e+06	1.40352e+06
P19246	NFH	566467	189862	262073	187196	248400	222816	563580	242114	324461	263629	246912	321023	136192	200178	128998	230788	250939	299209	157023	158185	243536	284969	247413	142651	233450	175646	315811	441796	271421	315105	270198	315511	322674	393342	312399	336475	255382	221871	255768	303548	352298	293636	187118	189396	202142	271263	310076	320971
P19536	COX5B	1.47485e+06	1.03149e+06	1.10473e+06	1.13248e+06	1.26563e+06	1.22535e+06	1.48678e+06	959452	996950	1.05998e+06	1.07238e+06	1.21323e+06	821128	1.21057e+06	991961	780033	1.08275e+06	931327	941946	877883	1.20397e+06	1.244e+06	1.36862e+06	1.46374e+06	826396	788325	1.15583e+06	1.34036e+06	1.40708e+06	1.34223e+06	866953	925579	1.14477e+06	1.14572e+06	1.40101e+06	1.08289e+06	943548	1.01082e+06	1.23073e+06	1.06636e+06	1.57095e+06	1.18862e+06	1.34778e+06	1.36889e+06	1.24627e+06	1.21502e+06	1.22824e+06	1.14789e+06
P19783	COX41	2.64119e+06	2.13606e+06	2.36945e+06	2.1297e+06	2.22081e+06	2.39561e+06	1.74158e+06	1.45317e+06	1.65212e+06	1.3936e+06	1.49726e+06	1.55469e+06	1.59649e+06	2.03016e+06	1.89551e+06	1.11426e+06	1.413e+06	1.26785e+06	1.54124e+06	1.61439e+06	1.93894e+06	2.61155e+06	2.25569e+06	2.5122e+06	1.05155e+06	1.17357e+06	1.31383e+06	1.77254e+06	1.59747e+06	1.79477e+06	1.10377e+06	1.44293e+06	1.34473e+06	1.67269e+06	1.67097e+06	1.45874e+06	1.52543e+06	2.13833e+06	2.04768e+06	2.41244e+06	2.53341e+06	2.16715e+06	2.22183e+06	2.30669e+06	2.17471e+06	1.45066e+06	1.60033e+06	1.5486e+06
P20029	BIP	508348	527425	607065	543738	560629	630392	561619	642912	691798	562174	663204	716442	346322	530112	449180	415727	630094	561081	320624	346143	429148	593145	512000	525970	410317	427895	485543	753998	595879	614646	502130	686617	603646	667397	692583	519139	469411	588654	447129	550393	624717	441817	606649	555398	560745	719745	681823	651352
P20060	HEXB	41676	89010.9	40640.6	40583.1	51463.9	46354.8	116079	46336.6	64174.1	97853.2	91802.1	92068	32361.2	41476.4	31237.7	105208	99027	46733.4	10704.9	35412.5	70862.1	125201	48861.5	34572.7	40198.3	74059.5	92177.6	65897	65328.5	96574.6	72352.9	90271.7	48972.3	44872.3	122557	92633.6	107529	29999.6	42844	31877.4	38990.8	24208.1	51075	43814	54216.4	103125	97945.4	52951.6
P20065	TYB4	149267	190717	299214	295700	367927	267786	145887	175422	280829	343105	283973	340008	160442	258813	193661	160887	247769	187250	215752	278122	288048	363011	423243	317203	205429	265636	268201	329876	406706	286722	226818	219656	220821	213218	322356	194108	229119	225542	218303	229883	334130	195080	230041	376286	351699	228124	361042	336189
P20108	PRDX3	288266	353134	341921	375094	528120	359151	514057	494041	514886	434701	555132	535314	295172	276909	271318	352012	451758	462689	287651	245849	314024	457612	390390	361741	336514	367340	479510	584705	537805	591342	343038	500206	509062	565845	537168	509853	294845	326156	418680	370070	365751	290984	302143	362018	543036	510730	528386	567091
P20152	VIME	214328	244508	181082	235412	239051	327600	325159	301377	218512	324937	184955	347786	176225	175535	238212	219607	223139	273060	157882	211327	260218	435693	188109	194110	235710	317180	281832	467528	329140	190823	164611	270296	243048	279082	268023	248000	152884	214212	178070	252948	214486	185560	195100	248082	277951	235990	281268	357547
P20357	MTAP2	474083	848271	930219	899869	862702	891682	499660	900757	1.01769e+06	835375	947299	910253	629942	914571	736239	682224	981274	790084	671971	673344	646752	839961	907851	1.01683e+06	708449	721188	695273	873463	946703	1.06245e+06	541498	871168	892487	833333	1.02576e+06	750845	494996	795334	816940	781657	935491	736104	974554	957504	980240	1.05047e+06	1.02103e+06	1.00719e+06
P20444	KPCA	19608.1	58211.8	11452.4	63262.6	65545.2	76269.4	41165.1	226076	295695	252047	272993	244436	35937.2	31026.1	32317.4	180558	243458	189720	21039.9	46807.2	46458.8	899.556	67361.3	40600.1	160311	198232	254236	292913	266435	219024	106186	226480	251455	270474	312710	148282	21470.3	68343.5	51888.8	70282.8	65948.4	37266.4	59160.7	50376.2	57245.6	263677	333611	324110
P20917	MAG	3.11798e+06	1.34948e+06	1.28806e+06	1.41984e+06	1.27888e+06	1.70178e+06	1.73137e+06	929993	874337	869682	972658	1.02176e+06	882814	1.38715e+06	1.10745e+06	716702	1.04866e+06	824128	1.05265e+06	976489	1.75309e+06	2.25113e+06	1.4353e+06	640463	861228	760711	1.225e+06	1.3731e+06	1.03144e+06	450036	626445	871971	690761	1.18067e+06	972374	1.04181e+06	908177	1.21976e+06	1.059e+06	1.68329e+06	1.2756e+06	1.26295e+06	1.14255e+06	1.54133e+06	1.57331e+06	755590	1.11638e+06	1.17532e+06
P21107	TPM3	218904	204371	156696	225226	190238	189788	273561	288594	288673	206578	303237	280090	163131	213837	212530	240266	283000	313588	175481	133861	174307	227702	277663	301485	217319	218634	251367	367011	285796	331089	196501	313196	335088	399173	305207	355527	176056	184762	268446	283317	191805	311918	301223	229219	265337	399531	303176	300815
P21278	GNA11	88429.3	97903.5	139805	126108	124446	142941	66595.2	126502	143620	69042.8	149011	140917	77243.9	107444	99013	84065.9	133077	110722	75906.4	98560.9	111282	149628	120405	121339	92094.8	119138	130094	185288	152778	106408	64841.8	141880	98704.7	137734	114076	74229	68823	125996	102181	137556	129640	78940.2	123781	126567	121732	115452	154295	167044
P21279	GNAQ	349712	714890	795228	910573	809052	967054	272542	497717	646051	463771	613010	556445	463391	684090	607624	346817	472079	447345	453103	541270	699821	1.07875e+06	791319	844703	326420	353322	639345	981880	698708	670444	335665	513532	331294	562173	452311	327516	409392	733312	502872	726091	709680	424451	510241	834887	902898	481591	621068	615425
P21460	CYTC	140835	178181	184496	171034	171185	183373	172702	191042	201978	156572	189501	172487	121397	185575	147960	146564	193791	141978	111683	92981	129748	185278	171907	136024	135036	102177	139444	226734	177630	155827	115562	196842	180244	193536	194551	134063	102693	194901	170801	206061	179609	138804	188306	182812	171748	232886	246060	188306
P21619	LMNB2	440921	210715	228185	255501	287992	260109	257376	160651	193686	240164	196161	224501	327137	236913	204268	134633	157988	124184	180719	199182	252885	334267	291145	286286	157614	173777	200214	183395	250965	258770	169030	217870	197273	235728	289737	221762	227691	248692	266660	337582	328389	281945	259959	247789	270715	222652	191837	203874
P21981	TGM2	17637.4	19275.3	25010.8	38564.6	19552.7	25001.4	16057.8	30578.4	24977.6	19304	21365.9	23991.9	43119.5	14756.5	22634.1	13677.3	23799.5	10582	17383.2	14801.6	24661.1	30157.5	54055.7	15671.2	18539.7	18299.2	20719.9	34118.1	23827.3	13541.4	20080.8	22525.6	17176.7	32061.3	12037.3	21997.7	11993.2	23376.3	24588.4	26746.4	23089.5	23938.6	9614.49	18925.1	21816.5	23712.6	23078.1	20261.2
P22005	PENK	32496.8	10554.2	98448.4	61938.8	90194.1	17396.9	15212.7	48477	54185.5	64039.9	7330.29	52778.7	41829.6	62416.6	62284.4	43585.3	56142.4	40830.3	15351.9	43973.3	74674.5	26655.1	114957	23748.8	3480.01	30425.5	49912	77583	39804.4	52774.3	47096.4	47837.9	58766	56742.2	56499.9	54194.8	20563.3	93566.4	94723.4	115375	25866.3	103702	82619.2	24194	53605.5	53088.1	11641.9	33003.3
P22315	HEMH	73519.3	76000.3	182139	82277.6	73991.1	50492	31329.2	44211.7	96689.8	123059	90615.2	88171.7	59091	67613.6	75677.8	74768.8	94418.2	94512.5	48681.1	629263	764190	85283.5	741090	648104	64508	68247.5	75533.1	39361.7	101418	113886	69438.3	123519	85269.1	79149.5	73026.2	83961.8	62689.8	70950.4	53552.2	75853.6	100575	76226.4	71322.1	59996.1	73725.3	98357.6	96018	70670
P22723	GBRG2	12005.8	21210.2	70435.4	81044.7	86502.6	40706.6	16107.3	44795.1	66751.1	42122.9	79893.9	82593.8	48610	78991.5	59607.5	29211.7	57835.1	36488.2	33332.7	63713.7	21551.4	57324.7	101746	73605.2	19025.7	61284.8	27821.2	70811.7	69238.6	69910.3	31341.3	43319.5	41419.9	83497.6	54120.4	38892.7	43311.9	72462.6	60064.2	80592.3	103266	58011	56782.7	65455.5	92043.4	38068.4	44319.1	55666.4
P22892	AP1G1	179951	158705	244194	219042	262009	294415	201850	250196	252879	231690	235846	286670	180680	220704	196076	222838	255521	248210	141562	174361	200275	230164	249355	219458	186539	207541	248303	310170	277140	286057	127359	222319	236020	235455	273118	244184	132202	162666	188848	196006	229865	196426	194504	295151	280552	229997	303394	287350
P23116	EIF3A	113334	125063	111851	108169	131490	104645	82205.7	154519	74629.9	92292.4	87854.1	181695	75874.2	97127.2	111708	132620	185439	78638.7	65466.2	54952.9	85794.8	122015	98118.9	113389	77096.2	63511.2	114528	115447	167773	97164.4	89471.9	62915.1	69546.2	84552.5	89792.5	76267.7	66774.9	108741	96685.6	98652.8	143572	80602.9	83662.7	156421	92194.1	160125	145823	131738
P23198	CBX3	77938.3	37339.7	78338	86921.9	75346.9	85750.8	72943.2	52584.3	82807.1	81393.5	50853	75511.1	56993.6	55623.8	57460.2	59920.3	78166.7	48616.7	58208.5	62904	33619.5	96147.6	93981.6	75508.2	61860.8	60099.9	35604.7	97156.8	56547.2	41705.6	40963.5	91966.6	91250.9	86423.6	61474.7	82570.6	38641.3	92960	83881.7	86495.3	99165.2	80604.3	96320.3	97820.9	88189.4	57903.7	52074.2	59570.6
P23242	CXA1	97790.9	101005	153023	96336.7	96113.5	105033	98971.9	111864	93562.2	93335	101083	92340.9	83947.4	88291.1	90040.7	84413.9	82387	82984.9	68166.9	76716.3	101465	144328	87208.9	100802	73670.5	60707.2	95621	132423	59009.7	117285	64652.3	88042.8	106217	134378	113185	129467	77646.8	110721	147341	157526	126958	130343	76228.2	98550.8	96748.3	94651.3	108033	115142
P23492	PNPH	53336	50641.3	93688.7	50059.9	69134.3	84720.2	66905.5	74590.1	100664	63225.1	40324	98524.7	47257.4	53604.5	39557.1	69407.1	54678.7	62857.2	35013.8	45953.7	48646.5	87522.3	47810.1	56753.3	52076.3	59377.1	67503	117225	77815.7	49841.4	55412.6	106286	42591.5	53396.9	56442.1	81495.5	30152.3	60705.7	58391.4	68590.8	65415.7	50124.4	52203	71382.2	64412.1	68041.7	93456.1	103907
P23506	PIMT	145890	220431	218384	164211	227956	235738	283274	329195	367901	311583	292657	409800	135620	190560	202402	218612	272746	285280	110247	119380	220054	283337	190111	211260	213465	252034	317143	469971	305230	319159	227454	297656	309184	336324	388268	324083	134736	147161	182618	234983	222635	154843	199863	214484	256228	339718	455341	409807
P23818	GRIA1	83971.7	792800	835820	831162	943936	781406	80735.5	618298	701992	577725	676980	766833	498920	730750	485522	436936	634898	422692	561477	519695	664605	953384	829704	807584	523671	442505	557969	729950	656475	696506	262045	514455	430584	479706	474573	405026	342106	639194	491835	571097	574788	419906	565523	850966	846189	509087	726795	682970
P23819	GRIA2	73523.5	372041	482085	442143	542261	513845	49685.8	401286	465134	422963	518015	541183	320397	379221	331008	324600	446234	329452	318952	257830	413222	444839	450812	453292	338754	274498	395184	512354	517551	481566	221483	432898	350948	302857	441855	198992	225740	419159	340027	430327	390526	278259	412915	434301	442897	410620	496161	505826
P23927	CRYAB	258698	195959	130938	191927	232561	232332	384952	332860	325240	220410	296765	406746	79238	100060	81587.3	103613	241137	124506	91325.6	93281.9	180062	118877	136210	78421.9	129753	93734.4	220965	274128	140155	148199	206527	230748	170479	218809	132582	293142	187863	157155	203458	148597	178365	115860	120676	106674	112814	226411	169182	164664
P24288	BCAT1	399276	225198	241217	293240	248926	267518	424458	318026	347253	285382	323063	340338	140272	261311	187616	179918	287094	250529	171221	191209	221236	287507	275182	266998	213115	241319	345510	340907	313251	346751	239484	307938	284366	371181	296408	274935	208266	223041	231012	267151	244525	244829	200701	259020	294798	277282	373965	294580
P24369	PPIB	237683	875532	357948	971547	356573	1.17286e+06	128054	812094	372930	251359	331315	1.08751e+06	234219	999576	312805	678483	267402	289388	233161	254175	299895	408265	1.0478e+06	925895	200232	224989	899785	314092	986380	308242	175973	270308	258121	305557	245428	183823	217947	314804	268059	362849	295846	1.04427e+06	303124	351840	1.05613e+06	1.02071e+06	282148	300465
P24472	GSTA4	241044	178448	181773	266404	188515	226929	256808	278791	298434	274342	315935	256095	131401	226312	176363	214846	311536	280858	132776	141653	186920	205888	269459	360999	184441	210581	230603	328479	338908	346444	219684	288186	275187	195363	313605	232508	188635	194241	174703	226669	223397	157109	214354	212400	232576	268225	313214	362348
P24527	LKHA4	208480	296579	344337	243742	226395	248374	159284	177013	215565	178129	231500	184025	177856	179027	188456	144553	188701	166424	194634	154188	203048	251545	341359	176254	156009	133088	207817	305726	211819	199915	131670	203723	184173	229376	192324	199994	169076	200312	227127	173100	263473	250847	356516	279789	212372	217351	212996	208661
P24529	TY3H	4969.26	7258.7	6446.84	8605.9	15212.1	15460.3	6201.29	8039.39	10349	14307	8285.84	6559.08	5524.89	10227	5939.9	5176.86	5122.57	8000.99	4171.39	4138.09	7832.05	27762.4	16518.2	10715.5	5766.86	8570.9	8414.94	21357.4	7692.85	10651.9	3833.5	14613.2	2735.88	16136.6	11205	4387.23	11232.6	14151.3	6358.09	15022	16983.2	3690.14	27476.1	5107.57	20817.7	6383.45	9653.24	13169.3
P24547	IMDH2	41545.8	143627	164357	70829.9	79741.3	69238.8	25433	28892.3	17039.9	17807.9	35204.8	34297.6	44858.3	64119.1	71515.6	22748.8	28902.7	27035.2	38090.1	45330.5	48263.3	81625.7	55289.6	82588.7	18716.9	15274.5	23334.8	37909.3	20438.6	77889.1	10680.9	22152.5	21450.3	26213.1	22076.8	26170.8	76932.5	58061.6	48191	77888	74416.8	74911.6	71599.3	82916.4	81911	34180.3	30571	37837
P24549	AL1A1	365373	298134	178947	351266	387673	362726	386227	254560	324086	238027	326751	253641	264836	148623	187730	227175	347836	290291	360564	236809	281999	255752	397807	419194	308514	111090	210181	238269	368186	415686	182393	168180	191588	196194	271337	275703	200768	250345	150676	264915	322771	258468	336066	168453	430413	315793	382993	425370
P24668	MPRD	69515.4	142902	174339	188624	167477	158123	40431.7	84271.4	74943.7	75540.8	78136.5	73205	96262.1	150900	123611	36305.2	71346.2	42259	136725	106567	112716	212583	139597	120893	49324.7	32368.6	49248.9	84168.3	69558.9	59974.3	28294.2	66824.5	43497.5	84663.4	54894.9	60869.8	101266	117323	141509	154174	141917	162750	135548	188919	212998	51589.1	56965	57392.8
P25444	RS2	209894	192908	232525	440816	250565	207552	312192	281626	272449	360295	341143	299962	173397	219697	181301	443958	494427	498920	355630	148796	195748	255677	222998	218902	365901	478991	262424	544858	397629	311551	352147	233324	463293	322856	576095	294086	265795	157662	225113	193662	456247	210966	238767	437355	254192	503175	288931	324426
P26039	TLN1	200429	85477.5	182227	200363	143950	234109	101271	141584	164555	161507	137135	134594	139155	171815	101279	96558.3	138681	101551	144170	133743	166319	248566	265834	169752	96461.1	111998	136266	190536	144441	152964	96441.2	129981	115892	132275	159445	107195	117205	257176	157214	195157	193968	159654	217624	168843	33457	128706	154903	134858
P26040	EZRI	66030.4	8477.31	20898.3	25128.2	39062.5	31757.3	147222	74654.9	97948.1	144596	118739	99906.4	22325.3	28813.9	20306.7	80939.6	122656	83465	12644.4	27054.5	24064.2	53517.9	46792.4	39446.6	85909.7	82495.3	104089	169070	116667	120667	115949	94379.2	93142.5	82060	132691	123058	29935.2	22979.3	16119.3	20236.8	22985.9	47646.7	37911.4	21487.4	21750.7	96504.9	123235	139110
P26041	MOES	111324	131384	152985	127427	53765.5	145699	111168	137883	156659	120622	31959.7	25199.5	125296	155176	102805	115654	158522	118191	116222	88194.3	151861	156706	125843	151390	127176	102399	147947	158488	148901	151940	23709.1	38324.2	162836	131039	54505.6	137696	24578.5	122469	142987	128449	147414	130125	150311	159537	154548	185017	166426	127764
P26043	RADI	60638.1	69969.5	82795.2	31394.2	79415.6	77321.8	14780.9	19791.3	18098	11932.7	20544.5	23532.1	64292.9	99613	68570.2	9655.33	6094.12	16682.1	47959.4	37445	84651.1	102047	86563.4	96627.3	10170.4	15446.5	18785.1	24533.9	19263.7	12849.1	18079.9	13258.6	14682.8	21597.9	22452.3	10697.8	28704	63606.8	72321.6	91338.6	84438.5	60991.4	85072.7	109206	102041	17039.4	15059.9	7214.83
P26369	U2AF2	49668.8	99872.3	109323	67500.7	105936	112475	83646.4	96749.5	154194	63320.4	78281	135662	66651.4	81717	74579.1	70888.4	78890.9	88181.7	61326.9	48084	104878	130574	71241.7	77485.3	67669.8	63165.1	97479	145304	111257	104155	78475.6	126975	88624.8	136964	119581	70670.2	60831.5	51610.2	72649.3	95506.7	91237.5	79949	84821.9	105849	116272	98838.9	125545	133653
P26443	DHE3	2.44235e+06	1.63147e+06	1.61097e+06	1.57856e+06	1.63445e+06	1.73221e+06	3.07338e+06	2.32109e+06	2.22318e+06	1.88903e+06	2.26987e+06	2.20488e+06	1.14778e+06	1.43615e+06	1.51226e+06	1.65593e+06	1.95794e+06	2.14703e+06	1.34607e+06	1.30305e+06	1.54231e+06	1.97428e+06	1.69173e+06	1.81497e+06	1.62279e+06	1.57659e+06	1.99384e+06	2.73686e+06	2.333e+06	2.48646e+06	1.27751e+06	2.46925e+06	2.25254e+06	2.54612e+06	2.53759e+06	2.33775e+06	1.09051e+06	1.60774e+06	1.67412e+06	1.8358e+06	1.89488e+06	1.74423e+06	1.72264e+06	1.80516e+06	1.68755e+06	2.31211e+06	2.36355e+06	2.37654e+06
P26516	PSMD7	80315.3	43485.8	54737.3	12883.2	10915.2	4731.7	72435.4	17158.3	10745.5	10201.8	44869.5	15223.3	36049.3	59406.8	12276.1	36646.1	59620.4	43231	10776.6	9732.24	20852.1	49492.8	71743.1	66082.2	43568.4	38477.6	55175.1	7077.96	69922.4	62547	54058.2	47023	7423.45	19494.6	57843.5	7480.9	17760.1	43128.8	43035.5	3725.19	16373.4	71247.9	114290	59567.5	18821.6	53856.1	10669.2	40975.7
P26638	SYSC	267863	323402	335151	378690	402080	379867	348974	376025	403956	323868	434817	480820	207642	261767	248641	293373	329891	345504	207582	262627	297624	458304	386399	320217	270456	301617	366118	535071	422809	388696	209067	426253	377916	488427	494486	400031	177338	364288	322729	417686	409411	332542	366424	357270	367736	457755	440935	450895
P26645	MARCS	400810	350485	410103	371547	359822	384885	171615	72558.9	81877.1	113616	109190	125616	306857	341144	378824	66295.7	79867.5	98090.3	196529	240575	333851	433345	347805	329336	60658.1	79901.9	95842.8	108055	110928	92410.8	101780	102611	84650.7	95546.2	146568	113351	274483	360507	369376	368794	459635	388756	322597	431032	384002	102123	96702	109386
P26883	FKB1A	678680	1.13259e+06	1.22656e+06	1.11636e+06	1.18761e+06	1.21969e+06	659249	1.09953e+06	1.14306e+06	914035	1.02566e+06	1.10532e+06	717441	1.19384e+06	841064	692716	1.10909e+06	782516	977397	862655	1.18859e+06	1.39932e+06	1.21812e+06	1.10278e+06	929035	839615	1.12132e+06	1.34673e+06	1.14779e+06	1.05193e+06	661906	955982	962063	1.03165e+06	1.17559e+06	796560	698233	1.0285e+06	1.0463e+06	1.07714e+06	1.29093e+06	839536	1.16835e+06	1.37849e+06	1.21553e+06	1.12276e+06	1.29824e+06	1.14171e+06
P27546	MAP4	132847	128721	190373	151787	165971	150822	224951	262632	284197	348876	327061	396186	95468	127986	137887	219293	280861	248641	88388.3	124719	152747	163849	190913	127691	219058	253821	332188	372995	330831	277214	237814	281556	268305	270869	325883	298750	147313	132414	134273	116352	186793	173831	174774	139831	157279	332573	309027	376767
P27601	GNA13	113686	37160.9	92141.6	93084.5	64743.3	57496.2	385914	361331	89746.4	127591	295087	193403	37556	84126.1	45438.6	71162.9	79006.7	254536	108179	114613	62224.1	26587.6	65630.6	61945.6	64745.8	42437.3	80061.9	445758	341182	218429	100710	169146	79892	376359	346570	41331.8	112786	44468.9	49687.6	26689.5	62342.9	186111	52920.8	116373	62707.4	100099	444999	289292
P27659	RL3	460305	1.08306e+06	1.22908e+06	1.28661e+06	391901	1.29059e+06	206790	168947	304041	308753	374455	339180	241588	564649	295993	156465	385594	225228	1.11695e+06	311526	1.34525e+06	1.45696e+06	1.5946e+06	316168	281059	163059	210672	395047	315885	296415	203686	190566	305918	267450	306876	277922	246271	371351	356780	495994	1.48535e+06	377387	386067	607935	555885	186014	207732	298232
P27773	PDIA3	479252	475392	528070	500069	513233	550363	592093	548894	610101	547685	621598	606951	387727	504978	427856	460191	619194	531791	356769	307066	442312	575358	494053	478847	419991	387475	500180	634025	597077	605076	442255	550071	644734	594356	620951	533334	365887	494995	510539	473999	562120	431058	533572	546137	521121	653848	630278	653438
P28184	MT3	41119.3	45215.8	40453.4	40804.6	37056.8	55471.9	54273	55826.7	57196	73915	106878	53405.8	25934.4	36078.4	20121.9	35334.2	38895.2	36693.1	36758.1	54579.4	31535.3	38609.4	52139.3	66754.6	39504.8	65260.2	52073.8	60295.5	55332.2	84708.2	84024.3	76657.6	49278.6	80381.6	113888	47993.8	71450.2	64006.8	32876.7	69404.6	95563.4	36496.1	41584.2	50860.9	34127.7	48305.2	72378.3	57294.6
P28271	ACOHC	44421.1	35853.8	29518.8	30602.7	29732.6	51668.3	63713.3	69274	67252.2	53839.2	61383.1	61583	18445.8	157135	23056.7	44603.2	33155.5	64349.6	13486.7	18528.4	21717	42901.3	43992	29991.1	18616.4	41250.9	57172.5	63917	70931.7	69903.4	34701.7	76832.8	42607	47253.5	30812.7	55036.8	15899.5	31125.3	22335.6	41769.4	80862.7	35640.9	45252.9	44730.7	55173.9	49199.3	86106.8	76745.8
P28474	ADHX	242772	282346	367436	263463	292215	394545	247359	196042	225639	186191	158534	256503	287795	318291	303042	231819	239960	232184	210372	317018	289806	409990	420749	368821	208993	182789	267691	230179	272489	287657	179541	273165	291338	323966	270819	290420	301181	342861	385841	236699	359240	311581	395689	403312	404171	258824	276015	360363
P28571	SC6A9	208338	66758.4	72152.4	76267	48643.3	118735	160106	50947.9	69953.4	45078.7	71771.2	69712.1	65066.1	80329.4	85550.7	47637.9	81316.8	49049	66464.9	58209.3	101040	102521	98376.6	77887	30909.5	26019	63203.3	72343.5	80885.5	41951.3	60555.1	84661.3	60985.1	92197.9	72930.7	82627.3	65661.4	95472.3	65327.2	120469	142572	114665	104969	78383.9	59954.3	97975.7	43522.9	56456.3
P28650	PURA1	137638	146789	139079	138778	111246	106306	102137	142251	121494	119513	118087	95779.9	69471.8	125116	103097	69832.5	134187	116646	53778	117062	145734	251977	144836	88915.6	70545.4	67093.8	112737	261968	116847	48175.7	80363.3	128384	101299	172532	123051	90309.9	95158.1	131830	66516.1	170610	148675	150221	194410	111394	164304	109369	89816.8	113906
P28652	KCC2B	245919	693579	826046	827249	677633	822636	253857	732953	846210	682475	856927	816743	448472	659811	510123	465617	686946	442544	404106	512993	815820	1.28227e+06	1.01842e+06	717075	418744	521171	838777	1.31345e+06	1.03875e+06	711088	383845	788236	513961	856086	718521	455247	363660	743474	390317	831275	740979	424501	729925	731420	714568	741807	759129	749072
P28656	NP1L1	69335.7	26480.4	26369.4	15892.9	71540.4	22155.1	20362.8	45981.8	33411.9	43233.3	31039.4	28956.4	25653.9	23903.3	49524.6	50162.1	29764.5	32297.8	9419.83	12362.6	25374.1	91645.9	63802.7	11984.4	19118.8	6147.59	30851	24084.3	36477.8	8014.44	19580.5	8981.55	12122.4	31397	32881.9	57510.5	12482.1	51103.5	13170.3	56668.6	43790.9	8241.82	50321.3	18764.7	12430.8	36935	9302.74	19598.7
P28658	ATX10	97401.7	186273	126117	172069	132336	211137	129324	143844	97281.2	122774	163769	139423	119349	197641	145922	140578	185292	116354	98709.3	93959.7	135404	226121	187484	199423	98903.4	89551	100791	216186	162703	200232	101161	158709	121958	145838	183272	108563	108522	165163	125129	200649	161375	125175	188111	189858	139643	229875	123702	172178
P28660	NCKP1	297552	448240	517130	501400	503207	517070	251797	403362	427524	469199	469877	498403	342879	443732	382042	281483	437991	372351	339154	369542	448465	561470	556968	513215	315661	347314	433461	519050	514503	501523	316817	447761	363869	457266	489387	289319	329822	466012	378709	472949	501244	341000	507616	546107	531874	472825	526972	436648
P28661	SEPT4	172709	115935	90712.3	135515	90402.5	127401	223641	196912	137040	120922	140483	105375	96384.4	86111.6	81499.3	122941	121049	126239	60564.1	93832.1	117757	187681	108163	155876	99611.7	168345	129318	181806	161918	161749	118919	157226	128885	202446	163303	159426	84896.2	130696	91975.7	149905	128784	115011	160199	103758	100703	226895	133541	155902
P28663	SNAB	748013	1.15183e+06	1.34689e+06	1.24304e+06	1.28862e+06	1.32041e+06	955753	1.27241e+06	1.33502e+06	1.11857e+06	1.14098e+06	1.25099e+06	886139	1.18547e+06	972324	948012	1.19292e+06	1.00845e+06	817273	835187	1.07239e+06	1.52263e+06	1.28176e+06	1.23721e+06	850313	843539	1.08976e+06	1.50794e+06	1.28225e+06	1.18217e+06	858768	1.28919e+06	1.07489e+06	1.2963e+06	1.3139e+06	949784	801849	1.26354e+06	1.10473e+06	1.22761e+06	1.33833e+06	884990	1.25986e+06	1.40047e+06	1.33128e+06	1.27679e+06	1.37948e+06	1.30677e+06
P28667	MRP	22690.9	22410.1	21289.1	25744.8	37971.8	29911.5	53442.7	140730	77986.6	208627	88699	248942	13078.5	21544.6	16284.6	173446	58752	156825	14055.3	18129.7	22483.8	26365.8	23919.6	23801.1	120121	161709	233693	71847.6	135378	245298	34730.8	60596.3	74839.1	55429.1	219734	63302.8	17740.7	24502	18066.5	18005.3	29203.3	20888.1	24411	24632	25600.9	167920	202937	193068
P28738	KIF5C	42689	66302	81782.8	64376.6	77458.8	55556	124881	170934	175427	172186	122836	172418	42006.9	73774	52057.1	107037	138917	118401	30185.1	42379.7	56467.5	87749	75620.3	65732	94038	156439	149943	179401	162270	149384	111453	153432	139568	112065	210492	80481.4	65487.8	75317.6	50896.4	66288.9	64233.6	42022.9	57316.7	57623.2	61696.3	169616	163447	212471
P28740	KIF2A	234229	201414	298236	334332	256227	255816	221133	238151	286144	210025	260598	264760	271492	285526	273877	236260	258275	221145	217058	179868	297432	273285	276882	266647	182402	228956	274320	295475	309471	254083	177005	233731	260464	244506	274833	207865	181383	238135	255943	274444	249387	189010	224393	330761	263857	251747	285879	287581
P28867	KPCD	108554	74577.7	37195.4	59877.3	31876.6	48316.7	131612	49213.5	90486.2	36648.5	65954	78845.9	73475.8	60812.4	36773.6	42352.5	62986.8	107282	49685.9	61238.8	77998	57865.6	60785.3	82239	89588.9	24553.3	85499.2	58843.9	34603.5	20596.5	52452.4	142846	28686	184909	26651.4	38858.2	40859.7	50105.3	43737.5	36503.7	49527.8	44695.4	92397.7	91919.5	52581.7	24887.6	92945.7	52268.8
P29341	PABP1	323181	379231	392830	402482	381490	422165	337720	366682	399331	349899	439694	410517	260956	358239	315462	206479	359566	285144	231599	259958	325940	460389	348159	375147	212191	267458	363682	412761	370180	409519	176040	335105	342998	311368	451976	354500	183615	354731	253881	369110	380634	292495	365769	413670	416453	422892	332051	347277
P29387	GBB4	22077.5	32574	32806.1	24090	20157.7	24018.6	37396.2	42851.7	32638.2	24765.2	30545.2	24823.5	17597.5	26483.7	20805.1	22736.1	33256	20548.7	14618.9	15533.8	24746.4	22179.9	24322.8	16789.9	19819.9	30942.5	33260.9	38696.8	46956.9	24048	15408.7	29952.2	25025.5	18072.2	41478.4	20809.1	17871.6	18938.7	23133.8	31831.2	26569.7	26729.5	33584.6	24387.4	24663.5	28837	23379.2	27270.5
P29533	VCAM1	34554.9	45776.1	29285.2	40282.4	53201.5	13194.6	65242.5	40150.7	65480.4	64328.8	64475.5	55844.4	7037.95	20710.6	11847.3	42747.9	67150.3	37657.5	28481	35540.1	10060.8	26765.7	7682.03	8469.26	50139.4	51272.9	61255.2	51705.2	68034.8	71818.3	7413.12	57155.8	52511.4	56700.1	69784.9	62278.3	6241.73	6461.52	36976.5	51200.2	8855.96	15912.6	28875.1	25567	8895.54	12759.4	51450.6	68842.2
P29595	NEDD8	82531.8	110819	133257	72872	61933.4	134756	132114	111693	141102	125633	113352	52414.1	83409.4	70040.6	72830.2	77694.5	105946	106418	67112.7	41155.3	18823.1	145788	86707.2	68476.3	88791.6	68334.4	34271.3	156513	121771	109656	62658.3	134250	119986	104696	142762	88192	64061.6	136666	122677	69184.5	93179.2	58825.6	87048.6	135882	85054.7	133841	133709	130506
P29758	OAT	150096	183869	199906	180098	162140	227989	236117	267842	283815	241156	266414	259573	120006	150895	164299	181660	209805	247578	73560.2	118549	152512	278304	164178	152579	138084	178416	192703	401969	259142	216005	301650	205607	205136	471300	220133	199880	248993	135304	121125	355565	351807	262803	160053	175104	157264	248965	254211	218302
P30275	KCRU	2.20657e+06	1.78784e+06	1.86268e+06	1.96434e+06	1.63198e+06	2.00823e+06	2.22155e+06	1.83355e+06	1.85086e+06	1.3706e+06	1.82454e+06	1.55581e+06	1.40124e+06	1.86866e+06	1.59885e+06	1.40703e+06	1.73969e+06	1.61339e+06	1.30267e+06	1.32157e+06	1.45831e+06	2.28135e+06	1.88487e+06	2.10307e+06	1.21166e+06	1.24536e+06	1.45886e+06	2.24316e+06	1.90673e+06	1.94826e+06	1.16921e+06	2.00381e+06	1.77547e+06	2.0717e+06	1.90174e+06	1.78091e+06	1.14221e+06	2.01908e+06	1.78028e+06	2.03938e+06	1.99506e+06	1.77847e+06	1.86037e+06	1.94684e+06	1.8635e+06	1.81413e+06	1.88034e+06	1.85399e+06
P30416	FKBP4	95412.9	68402.2	68009.8	62103.1	78913.5	101935	179244	116875	132324	77004.7	138954	147980	55999.3	91749	56251.8	90986.9	116989	123321	62391.1	60279.7	81464.8	79865.4	141414	65084	72941.4	96479.6	119295	129510	119859	121049	99962.6	133026	129759	135454	108079	124422	65815.1	114892	64805.3	104238	93648.7	66814.1	64505.8	67763.6	63135.5	95332.4	150130	129462
P30999	CTND1	107276	77739.1	101185	137932	128664	154201	127879	143050	113757	121715	218572	187849	86507.5	122060	132738	219097	187268	151116	65634.5	65322.7	94902.3	66369.7	105274	109592	73723.5	94924	104459	110844	98710.6	124764	82997.3	154569	116654	196298	193142	122159	89957.7	127660	89197.9	144605	161185	79665.5	127907	110957	124622	220269	183007	109990
P31230	AIMP1	24890.1	50505.2	61845.3	38796.4	64076.2	56199.7	46503.9	63494.1	59080.4	34696.1	73877.5	77927.8	35463.1	36785.9	34428.4	39892.7	68956.7	50879.7	34833	35642.4	49050.8	63080.3	50743.6	60358	38661.9	35560.2	60116.1	78255.9	41379	73110.8	42015.8	55561.2	44809.1	30125.1	68476	49001.2	34932.7	41451.6	28707.8	46566.8	59078.6	35109.2	40888.9	54296.1	42971.5	68645.2	62156.3	65480.8
P31324	KAP3	438887	192847	238451	239053	256704	232036	491767	204761	302975	203548	228366	251979	174459	200617	231544	175396	216360	248544	163136	154115	214837	256763	243111	278849	167190	151183	201575	287166	228926	283463	228006	252081	269116	271187	352706	289942	233794	251417	242742	261677	320916	269808	282801	258694	268777	310297	282658	292173
P31648	SC6A1	897524	605964	280166	836638	323187	307946	41861.6	102223	83391.4	56506.6	121051	115887	553947	647472	633905	108362	102213	111545	141085	265756	720275	800618	922126	322844	33208.2	96935.4	94575.5	113708	127217	57811.6	105794	108206	150821	132019	150271	159095	243737	620345	796460	864267	1.00964e+06	908510	785693	807962	907056	117611	132866	129669
P31650	S6A11	3.6092e+06	592786	645414	473564	665421	449888	2.41018e+06	458005	511775	488423	466475	489851	286448	427284	777930	307615	392642	546804	288466	411940	397314	555256	584593	493244	300678	413218	346096	573505	464473	453126	770886	605911	553460	932925	625704	1.05441e+06	1.1166e+06	780411	815888	1.31838e+06	894034	1.52746e+06	684280	427925	609405	488200	467273	494948
P31786	ACBP	288080	274804	304709	336892	331939	340936	123304	118418	130854	112302	112771	130418	234837	292757	279693	85814.5	133778	107846	153333	235375	302427	422245	365741	229788	65265.8	100431	104261	161431	123689	95633.1	114901	135686	132102	175229	157199	101013	322643	326448	333228	486281	493202	306812	343592	385252	347982	153620	134953	149016
P31938	MP2K1	675711	1.00667e+06	1.17477e+06	1.16733e+06	1.18214e+06	1.13454e+06	102129	292953	324658	317850	337692	324959	857241	1.12525e+06	936085	219471	342608	251581	778196	820887	1.00849e+06	1.35914e+06	1.24046e+06	1.23014e+06	226249	227093	282781	375294	344649	355651	155894	223701	230130	213175	286815	218529	566005	854532	925164	953077	1.04943e+06	823818	1.06108e+06	1.29376e+06	1.36917e+06	237974	348426	368712
P32020	SCP2	56702.4	96826	102358	93067.7	99015.6	120992	136212	124587	132118	100664	87773.3	130798	37633.4	53267	92800.9	65382.2	90331.2	114771	62032.8	58276	92931	104551	55329.5	96553.1	60559.1	66543.9	91698.6	181987	54655	107924	59347.7	114595	88234.5	121376	132581	109133	54467.2	45810.7	78585.3	48912.6	58698.7	51879	55492.3	55431.2	113348	77630.9	83765.1	96061.1
P32037	GTR3	235059	190977	208784	212275	211193	186433	183532	145185	216211	198584	169160	238552	165437	202383	182082	134754	184736	146711	178922	154809	206456	245716	223704	236014	120976	167693	174356	215564	179505	185451	128654	140399	176136	187202	201387	181762	143532	175288	207466	210917	233319	217824	226058	237234	244986	207320	291804	285880
P32067	LA	3910.19	1312.96	10692.2	3448.64	4833.92	3168	28157.6	24808.6	40734.1	32839.5	23770.3	30560.3	9217.78	3241.75	2643.13	39876.9	25437.3	23892.6	2059.68	192.326	2305.12	3230.59	4076.3	11812.2	31901.4	21368.4	33347.9	62269.2	34834.6	42686.7	27630.4	24547.7	25514.7	14656.7	36315.4	36424.8	12686.2	3660.82	2670.99	3348.38	3391.24	3939	3607.78	2602.53	3451.14	29694.9	43194.6	28988.7
P32848	PRVA	51310.5	11126.3	24163.9	8090.28	6509.06	8816.75	35146.1	24511.3	69277.3	20992.1	22119.9	67222.5	4767.93	4572.36	13813.4	11947.9	12488.5	22063.6	7046.11	5552.19	19834.7	10326	2954.44	24181.7	11375.6	11932.8	62220	38138.2	25842.3	56039.6	17517.9	27597.6	6969.33	35132.7	18373.6	14032.9	24740.7	7814.85	9555.12	9297.95	11418.5	7232.51	15511.4	11555.7	14605.1	24404.6	17622	11658.7
P32883	RASK	98387.2	83055.3	90144.3	89152.2	69933	88153.4	100138	87822.3	97040.9	80500.6	95208.4	73813.6	70900.1	89230.2	75783.9	75454.9	89932.9	82008.1	73313.2	51245.1	77629.3	97111.2	86078.6	94569.6	71579	53934.8	73489.6	97727.4	87325.3	86630.9	45028.9	88909.5	85255.2	94285.4	101677	79392.3	43699.6	83020.6	83913	88905.8	101252	73771.4	98610.9	93826.3	96860.8	102640	96757	88043.9
P32921	SYWC	294446	249777	220200	262988	278803	274505	127687	211574	193624	242144	243082	273869	162147	289742	199903	126749	238864	176242	138725	175277	281129	334096	255171	215877	87642.2	150957	161665	309477	231689	128761	148146	231483	211775	242002	235470	160028	187227	240192	203689	296261	263906	208181	243827	264242	254570	273730	224294	193473
P33173	KIF1A	88109.6	78166.4	99013.7	112561	69337.9	69004	124576	118892	142164	110989	53227.4	72663.4	56070	96416.1	82058.4	88961.1	92322.4	101128	33857.9	89194.7	65072.2	124490	122508	92884.2	63021.6	55901.9	99636.5	97352.7	98697.3	124587	88421.2	65978	114909	123962	141558	108184	38320.2	87290.2	92451.3	94561	104526	86308.8	100362	48056.5	102219	132599	91012.3	80594
P34022	RANG	99168.2	115785	164652	110931	130655	136905	123931	122736	162120	136546	133284	161723	84946.8	129968	84025.4	94242	141105	123690	92783.3	84229.4	160058	190380	157099	144763	94532.6	116706	129511	223477	191734	116789	133750	196930	152362	185465	214425	141657	124648	163926	123654	108929	199232	97334.5	139491	152808	166269	181678	174769	174813
P34152	FAK1	42831	104539	45595.3	65386.4	54171.3	56022.5	37270.1	100038	34843.8	122752	40466.6	39892.7	56053.7	116819	45181.6	40317	27980.8	30789.9	36541.8	36222.1	54094.9	134173	57303.3	53359.7	96145.7	21153	58155.6	78560.1	39737.4	94556.7	24720.8	100875	90506.9	42834	39472.9	33089.7	39451.2	41709.5	48949.9	122550	131445	42703.6	126097	63419.7	127048	33087.2	45987.7	41726.1
P34884	MIF	324935	372312	416838	454742	489390	426428	222289	315881	368949	312801	387029	329218	318416	470219	361290	276467	410222	283846	271945	360897	478569	573555	503459	509819	233437	282955	384933	490625	431914	408983	272463	278488	221496	325547	248416	218279	313133	365773	287378	367623	416221	304794	320871	438732	624872	246232	334592	501651
P35235	PTN11	90384.5	82686.6	116474	106423	91410.6	110254	115036	133690	122281	127792	106170	121147	65363.3	89106.7	69115.4	64402.6	92749.1	103969	49903.7	84903.3	111151	109634	104822	89245.2	81241.8	97827.4	125042	114821	133622	132682	66192.2	109757	112063	118147	146668	109630	110704	86811.8	167037	104472	109498	141476	86152.4	106760	98677.4	153365	130962	164118
P35278	RAB5C	245691	346919	311529	341038	342649	355881	119010	201223	180940	154633	204129	173554	214240	323815	275408	120887	176607	155689	195449	214020	295242	417604	348990	307045	94108.9	118691	171567	241180	187371	176589	159655	191623	144881	209981	199790	128491	261524	373105	253574	365784	352871	246144	344323	365557	356862	193548	213850	188906
P35279	RAB6A	118205	126719	146358	143104	129426	162947	244076	233665	294935	215111	243745	296652	80942	113017	114114	166459	291026	200819	89697	96080.1	114820	213813	162050	121540	199797	186343	194461	355732	316109	214318	172952	245790	288279	205045	323337	261033	132562	133680	125829	154771	160857	129714	150434	149294	157237	325962	271406	250044
P35282	RAB21	110049	95550.8	111644	105752	104104	139680	90315.6	138238	188965	133961	172456	150241	82319.6	125229	84155.8	132714	159774	159740	84801.4	90059.1	105953	152623	130985	118321	73883.9	117488	109743	194991	178532	126115	109354	203847	148599	215730	188237	140228	104345	118740	108519	132513	134409	107360	117226	139323	111554	171166	175866	158248
P35283	RAB12	21408.9	105557	59822.1	57465.5	110892	123403	27040.4	94792.7	146370	119490	67967.5	63461.1	86376.2	93862	45173.3	52372.6	118159	117419	90352.3	44218.9	110535	68336.5	60055.6	127980	43065.7	49659.4	55694.8	121456	68889.9	101193	72002.4	70719.7	49395.8	101177	41376.6	46170.7	55558.7	41363.5	37239.8	106439	94410.9	33571.8	122207	110923	63047.2	52065.1	69401.6	108421
P35288	RAB23	14167.5	25664	21001.9	24780.1	28224.2	14059.7	7450.69	14597	7490.54	5905.23	4506.8	8989.05	4420.82	24005.3	29730.4	7119.55	4390.18	5939.47	12441.2	18478.9	14754.2	29313.9	23129.6	15846.5	9022.43	6177.5	6868.71	18578.9	7477.59	7780.7	7491.38	14114.1	7831.94	10096.7	15343.8	6463.02	13673.9	14590.8	11299.2	19269.8	23945.5	27658.7	7651.41	18398.6	12876.4	11613.6	14964	12267.5
P35293	RAB18	156158	174286	146647	190154	201543	226757	82601.6	83451.1	66284.1	90215.7	93721.3	99371.3	139870	166775	166097	75797.2	110777	69189.9	141913	158407	155858	223247	166376	199601	82969.1	70171.8	127804	175514	79612.3	111663	74190.7	97075.9	98071.2	102121	110673	82911.1	122179	193184	146730	192951	175613	147957	202154	221007	211027	123092	134367	133217
P35438	NMDZ1	132918	132754	227134	469020	141184	245732	256565	275706	255672	189873	185397	193854	119659	224992	186304	272554	490226	364853	157255	288013	132108	241037	198528	159832	229882	215310	153447	354963	543942	489895	293458	172050	184064	348578	268138	240790	108429	193137	229115	227288	474503	250593	256126	235416	209931	244678	218071	209863
P35486	ODPA	1.98918e+06	1.7439e+06	1.92899e+06	1.87396e+06	1.96561e+06	2.02457e+06	1.94399e+06	1.76252e+06	1.94271e+06	1.53305e+06	1.89549e+06	1.97372e+06	1.38339e+06	1.83556e+06	1.69028e+06	1.38932e+06	1.84101e+06	1.67881e+06	1.43604e+06	1.51637e+06	1.67776e+06	2.30908e+06	2.04138e+06	2.15155e+06	1.41099e+06	1.48297e+06	1.63476e+06	2.28603e+06	2.06317e+06	2.1755e+06	1.23114e+06	1.9501e+06	1.70156e+06	1.95653e+06	2.13598e+06	1.6246e+06	1.22108e+06	1.98725e+06	1.74123e+06	1.97789e+06	2.16186e+06	1.63074e+06	1.82794e+06	1.93756e+06	1.95184e+06	1.84448e+06	1.97296e+06	1.94629e+06
P35505	FAAA	92595.5	92249.6	71544.7	66791.4	61700.8	65382.9	171775	77008.9	114091	91594.2	104216	96912.4	32325.2	47799.7	46843.5	73023.6	78421.4	106855	80279.2	40401.8	65953.1	112425	86900.6	58440.5	80169.6	110363	110703	175459	98135.9	102654	72727.8	99103.9	79973.7	110037	114147	98684.5	34675.6	56210.8	76183	57646.6	97855.7	43556	53866.8	50103.8	78382.1	109892	88300.5	120000
P35564	CALX	363230	443485	435921	377185	444743	431230	361472	370478	353686	306220	390942	322196	263983	324313	334785	237255	314471	306142	217190	275424	343367	544232	421433	319967	260897	241087	309494	422046	314745	364409	259694	367252	301013	396925	354577	371583	337162	418530	350824	411703	389507	319612	353742	430427	418827	336356	402730	391074
P35585	AP1M1	355870	200433	232019	168441	24937.6	223386	378844	240843	257834	56131.1	201718	228540	163316	206815	153083	186033	228574	151984	141815	149247	189626	306384	227412	121771	162693	180520	224683	341346	265891	146293	226141	43027.7	219509	283602	261839	261436	202736	179229	221426	256877	237959	230743	226531	217895	191804	235884	229483	226197
P35700	PRDX1	1.60506e+06	1.3595e+06	1.44895e+06	1.39054e+06	1.30533e+06	1.49945e+06	2.10614e+06	1.71635e+06	1.94362e+06	1.60924e+06	1.73073e+06	1.64411e+06	1.10781e+06	1.39919e+06	1.24373e+06	1.40345e+06	1.71032e+06	1.56404e+06	1.11473e+06	1.02403e+06	1.36424e+06	1.80147e+06	1.48634e+06	1.38205e+06	1.40106e+06	1.25969e+06	1.63503e+06	2.27885e+06	1.83931e+06	1.68355e+06	1.33138e+06	1.73666e+06	1.7346e+06	1.74979e+06	1.89e+06	1.68365e+06	1.06447e+06	1.36283e+06	1.40286e+06	1.3449e+06	1.58566e+06	1.34208e+06	1.49804e+06	1.58211e+06	1.52006e+06	1.80249e+06	1.97871e+06	1.8982e+06
P35762	CD81	1.05146e+06	1.26127e+06	1.10314e+06	1.00838e+06	1.08532e+06	1.23965e+06	961127	1.20256e+06	1.17689e+06	952324	1.00549e+06	1.09061e+06	727159	1.16837e+06	861713	696945	1.19761e+06	850723	594701	670528	1.24114e+06	1.70589e+06	1.26982e+06	738172	541780	649140	1.14576e+06	1.76816e+06	1.1495e+06	678901	743382	1.18164e+06	610515	1.14636e+06	899402	750998	776273	1.25035e+06	659125	1.20257e+06	944476	725464	1.06319e+06	1.34959e+06	1.12316e+06	953563	1.22809e+06	1.12805e+06
P35802	GPM6A	2.49146e+06	3.20773e+06	3.80422e+06	3.68558e+06	3.59713e+06	3.83717e+06	1.49655e+06	2.00101e+06	2.35748e+06	2.05966e+06	2.34289e+06	2.3208e+06	2.82468e+06	3.35387e+06	3.16555e+06	1.70301e+06	2.07112e+06	1.92042e+06	2.47508e+06	2.55798e+06	2.6336e+06	3.5436e+06	3.72007e+06	3.85442e+06	1.52759e+06	1.67894e+06	1.75831e+06	2.29538e+06	2.26746e+06	2.33045e+06	1.61974e+06	2.44346e+06	2.19236e+06	2.2518e+06	2.6898e+06	1.99071e+06	2.19729e+06	3.57742e+06	3.43668e+06	3.33502e+06	4.06851e+06	3.11128e+06	3.72864e+06	3.90108e+06	3.95356e+06	2.41015e+06	2.37459e+06	2.40554e+06
P35803	GPM6B	224813	771876	906506	741212	979842	890225	271053	775203	898673	871045	805359	1.00584e+06	670873	833268	558360	498561	820195	594562	759720	542937	739640	997387	824975	1.02103e+06	571548	542575	745879	1.0447e+06	822532	809325	498656	853936	631862	858493	953895	456402	475513	851311	694435	798788	987060	594997	868518	948613	887327	876025	929418	860902
P35979	RL12	212708	262213	306946	256268	277509	281361	238727	242466	261029	175503	307408	267997	190359	302608	203780	206978	281420	220971	156972	190432	249407	282551	246191	222390	192072	175860	257093	333652	295205	304524	156520	261757	244091	259697	293799	219711	158361	230547	198270	256048	229624	226379	264233	234438	308563	239748	240970	325627
P35980	RL18	357352	453875	480694	541221	497054	502572	234390	273690	305805	245630	320500	304560	373172	440723	431078	250734	274561	271827	425865	253481	460352	680972	529706	528780	195538	247208	255116	359794	311120	274759	188049	297333	315530	314025	369408	299207	287514	417554	402930	477876	507698	406886	370871	614831	607409	333477	329562	331658
P36536	SAR1A	2349.64	19507.3	20304.8	41958.4	31088.1	43537	14931.7	20700	21067	31646.3	42901.7	29348.7	24201.1	22132.6	31006.1	25554.9	23608.8	30475.9	18318.4	27317.3	29437.6	39852.1	48064.8	27636	18691.9	27832.4	30164.1	40450.1	46895	27935.3	34929.8	34583.8	19032.4	35876.7	33655.5	20435.4	35749.4	33846.2	18493.6	36547.8	30822.9	20081.6	22677.5	31339.4	44482.2	24202.5	2867.95	43103.9
P36916	GNL1	28497.9	21662.4	18317.5	35192.7	34984.5	67630.6	73719.3	54700.5	77472.5	83196.1	98321	105852	7253.9	31456.1	35491.7	28886.5	98633.1	51567	20295.8	49329.6	32050.5	32187.5	31056.1	26745.1	34519	50747.9	38944.7	115450	116175	92841.5	99003.7	95824.9	88019.2	95056.8	55696.3	56344.3	40819.1	32651.5	28902.4	18508	35736.1	6233.07	10829.7	25367.4	45501.6	57990.7	49303.8	56059.3
P37040	NCPR	72837.4	55047.2	64239.5	58916.6	70707	61491.3	115429	116708	122347	107345	76735.9	67119.4	38561.2	56030.2	48499.9	77242.4	99592.3	100612	48490.5	52022.4	60327.7	76936	82540.4	74682.5	53165.4	47472.3	77028.2	169830	103581	89896.8	98292	91074.1	76659.2	71547.8	103091	98821.3	58539.6	53455.1	27380.5	48658.9	83291.9	67055.2	71255.5	64972.7	63741.2	126915	123368	130956
P37804	TAGL	37210.4	63323.8	46193.6	69531.9	25520	70108.7	20149.8	12999.1	9781.34	12258.5	18182.6	12283.1	51835.4	56129.7	38446.8	4525.48	15168.5	31921.4	27550.5	35735.7	53736.9	51094.5	62578	28763.4	26999.5	6793.11	13798.4	13299.8	9397.54	14097.4	8289.1	21358.2	15977.8	32172.1	32905.2	11295.9	27206.5	60560.2	29573.4	35505.1	63807.7	32115.5	55923.1	45698.2	73956	12897	12193.9	13036.1
P38647	GRP75	711822	504175	557397	682891	522364	697738	751789	722490	749149	698452	729485	784106	348260	570306	517253	464564	670614	662939	397382	527824	445251	815940	738197	692313	543451	577761	698204	946652	767898	809674	534053	742992	713249	736028	944940	714768	535998	660625	630738	493985	579114	470482	512364	558604	532748	807487	877080	904644
P39053	DYN1	2.6806e+06	3.98762e+06	4.47262e+06	4.16696e+06	4.37752e+06	4.3378e+06	3.29163e+06	4.62683e+06	5.09076e+06	4.07305e+06	4.68961e+06	4.8134e+06	2.77943e+06	4.00528e+06	3.08956e+06	3.3031e+06	4.66329e+06	3.61014e+06	2.59657e+06	2.83361e+06	4.31636e+06	5.28115e+06	4.63799e+06	4.62079e+06	3.19995e+06	3.15003e+06	4.71826e+06	5.72245e+06	5.13499e+06	5.41483e+06	2.6298e+06	4.2692e+06	3.589e+06	4.4025e+06	4.59885e+06	3.26303e+06	2.39601e+06	3.77782e+06	3.01041e+06	3.93592e+06	3.98199e+06	2.73229e+06	3.82219e+06	4.3948e+06	4.62455e+06	4.44662e+06	5.02664e+06	5.21783e+06
P39054	DYN2	337188	388958	420830	538126	549291	451645	363836	435939	458912	455551	568318	580886	318493	465560	348167	331846	488942	364933	331121	398347	531361	493783	546910	548238	347246	413862	557895	504631	566426	566976	288323	393856	432134	440097	482231	434558	291101	369377	408172	404291	474666	408256	428998	552264	546054	451244	574152	568635
P39688	FYN	71000.9	48551.2	83535.7	63936.9	19581.4	67420.9	67854.7	54855	58719.6	71534.7	69447.2	50806.8	33658.7	34877	48672.1	36334	66893.5	21908.2	44409.9	49229.7	54361.8	90772.9	78886.1	38297.1	51190.7	55252.3	61080.2	75018	82124.3	42207	55412.6	50259.4	60645.2	49944.4	78422.4	66452.4	50033.3	45742.8	52685.9	57289.7	65721.5	63858.9	64658.7	65656.2	69351	77203.4	72100.6	74552.3
P40124	CAP1	242819	423702	483043	513038	488830	478428	212954	465312	481660	464934	483373	487420	265040	436344	272797	317436	458301	581379	311851	287373	435757	572235	581339	431341	308253	357257	453245	575550	600420	421879	223826	417354	328411	476901	472963	245241	308440	415308	397540	468008	489369	298973	364543	481289	579214	501197	538136	590168
P40142	TKT	1.17163e+06	811235	875935	897837	913308	911209	655211	581905	556822	557167	651206	665462	632668	827569	751536	435566	525134	536418	703602	738072	870212	1.34796e+06	1.0812e+06	880475	422503	538617	576807	895569	740489	601685	425300	631042	530868	662131	699628	589015	691593	946169	870701	1.03773e+06	1.10052e+06	864484	902407	915329	1.06691e+06	619503	625515	700400
P40237	CD82	153782	96302.3	137526	128891	141170	138450	119022	84027.1	83932.9	89917.1	63202.9	77791.8	98216.5	122704	67893.7	50213.8	75477.5	68119.4	89592.8	92842.8	119668	158147	130150	188032	80293.6	64768.8	100415	132372	79802.3	58860.4	75979.9	100293	76116.7	99083.3	61315.2	89676.8	104463	122078	95430.5	127285	116125	113225	95290.5	117344	148369	78282.8	89942.3	87238.9
P40240	CD9	118522	203367	136784	162697	118797	279241	154786	159535	184022	186391	171024	152204	137278	184127	216960	133377	181093	146380	141434	97067.4	182256	317089	244005	118377	111795	96258.5	192629	329615	216458	109758	129228	159989	99381.7	204447	138678	106568	123207	157562	158134	226435	222875	109511	196422	203212	218947	146914	201112	237608
P40336	VP26A	74014	71296.3	110420	69890.1	104331	96462.9	46394.1	77027.3	86644.1	55289.7	56349.6	78114	58194.2	120555	73515.2	53486	48301.7	40381.1	45381	65155.7	62422.7	58688.6	96775.3	83199.6	24514	31064.3	70477.4	94997	75321.8	77974	53322.3	88213.2	48293.5	30298.4	67731.7	38685	51779.3	124896	96534.4	82610	77153.7	60847.2	101254	111314	83314.5	33403	82856.1	30431.1
P40630	TFAM	62078.6	31774.3	153422	137818	144813	135136	28326.9	23875.5	30808.9	9082.67	29328.4	25874	68731	150122	103592	29459	26572	40577.6	83391.2	49641	141390	111956	144480	112188	41902.8	24955.2	29874	35569.4	32984.8	24980.3	18745.3	45502.4	24371.5	34085	29076.4	22091.5	86052.8	82012.6	71032.2	142283	90054.6	122215	106527	181788	176690	34601.6	33718	26112
P41105	RL28	70553.5	44987.3	53302	62368.9	78529.7	63597.1	61428.4	47514.5	52602.4	77893.9	55286.9	72187.7	38503.4	52711.1	47080.7	35355.3	47402.1	41596.3	45102.8	36137.2	58710.4	59654.7	71015.3	64673	44669.9	37249.8	50649.4	54321.8	65902.3	59409.2	59744.8	63823.5	51063.3	46339.2	83414	51006	57419.5	65621.3	54000	51537.6	81326.9	57754.7	64326.1	59144.3	69084.4	63168.4	54621.5	64658.5
P41216	ACSL1	9532.33	16889.2	21520.4	19586.8	25195	25676.5	56725.1	40401.8	69514.6	57356.8	91235.7	56929.3	18722.7	22330.7	21597.5	57871.9	63170.8	108802	5178.37	7727.93	12852.3	34071.1	17303.2	29325.4	49996	42474.1	67922.2	168222	71135.5	69699.6	57423.1	126079	57895.5	127608	132699	94685.7	17858.2	21722.3	8434.05	10398.9	27778.9	22659.7	19545.6	27482.5	14762.7	66096.6	141275	77449
P42125	ECI1	164890	118509	111356	114134	168834	121798	238923	151442	165663	146137	153767	190159	124633	103434	123446	204349	264155	136541	54689	139109	156005	191232	156862	105327	109655	95162.7	119368	343891	289856	151504	207604	238534	255139	231490	223016	251722	89404.2	139890	112752	147943	131303	105032	128988	152396	113540	124771	146160	141052
P42208	SEPT2	312734	311817	160507	155039	344640	157728	37085.5	35846.7	47706.4	41447	43211	145932	317416	145786	325424	29662.5	34212.3	26539.1	98878.2	134495	300982	336309	428501	138832	27247	17031.7	29807.7	65805.5	37417.3	29255.4	20270.8	53197	52992.2	56748.7	43473.2	42489.6	185196	281668	180717	477093	383371	307341	115739	137713	190857	38819.9	33915.9	39883
P42669	PURA	1.06926e+06	989476	1.11036e+06	1.05957e+06	1.20607e+06	1.04809e+06	761844	816084	864633	827667	916308	834670	679684	832868	844937	526562	635080	685960	594339	773310	1.1715e+06	1.3037e+06	1.19737e+06	1.1682e+06	456871	648510	913576	1.07912e+06	660298	809858	413885	755192	613708	838362	876583	679965	782418	1.0516e+06	760103	993893	1.10484e+06	849520	960932	1.09288e+06	1.09547e+06	777644	924478	762041
P42859	HD	43662.4	79655.6	85469.8	18354.5	102030	64596.2	40501.3	62575.7	110347	94385.8	30499.2	76655.2	59098.4	51908.1	45767.9	50691.4	42804.9	30712	49864.7	91874.4	123486	65958.3	95198.4	108859	36031.6	75585.8	141071	49097.7	67866	52926.8	48615.1	110309	83880.9	58384.3	59358.6	15504.3	72571.6	76955	47948.3	73125.6	83551.1	76692.5	71555.7	52780.8	109108	51399.7	93465.6	83748.1
P42932	TCPQ	520776	568431	599858	619144	591482	600836	578253	645597	673150	571870	684238	661031	400752	554671	530133	446993	639323	607956	419226	437604	449933	717860	577431	576647	473688	498419	534959	803327	671402	660317	440640	640862	617236	641516	691136	551221	388085	564038	536899	562557	598080	480632	602179	625580	600350	683814	716948	700910
P43006	EAA2	2.5429e+06	3.56415e+06	3.66671e+06	4.30216e+06	4.71673e+06	4.47718e+06	2.03654e+06	3.41452e+06	3.44283e+06	3.4309e+06	4.48079e+06	4.28012e+06	2.50895e+06	3.65598e+06	2.86061e+06	1.98646e+06	3.03479e+06	2.54273e+06	2.68901e+06	2.77958e+06	3.90984e+06	4.42278e+06	4.38531e+06	4.44756e+06	2.19765e+06	2.65856e+06	2.88762e+06	4.13707e+06	4.43533e+06	3.72283e+06	2.19489e+06	3.84089e+06	2.55195e+06	4.38389e+06	4.13186e+06	2.26633e+06	2.9585e+06	4.07022e+06	3.39822e+06	4.14037e+06	4.79736e+06	3.24538e+06	4.03169e+06	4.17737e+06	4.10788e+06	3.92261e+06	4.08296e+06	4.11313e+06
P43024	CX6A1	250778	320646	451043	447069	385000	456712	238199	294034	349709	295762	368110	330808	342583	380687	374660	310267	334916	349155	223246	310841	278126	446048	475655	451490	182384	268931	281349	366148	400598	307485	194815	265677	330379	387260	352113	292825	167439	302958	391820	443697	327259	350602	438557	380632	592640	406172	419442	476223
P43274	H14	478882	401633	431762	507526	420686	490881	475393	395808	409218	377466	448726	411081	339929	384791	378386	341366	382915	377374	335769	297823	456578	596371	443783	384439	334506	294698	412641	558783	444034	390500	290392	458103	471164	441255	539481	446811	290471	456149	469968	443000	521780	425180	490763	487122	451390	487258	451331	449199
P43276	H15	107842	80127.1	105612	61775.8	106676	121274	9514.92	5566.46	1723.69	5695.37	5998.83	2640.73	78122.9	93430.4	97027.5	5327.11	7717.53	7689.84	74931.2	62026.5	99896.2	130744	88554.1	82370.5	1690.78	7956.3	6565.74	3521.74	4371.37	10102.8	5097.39	8940.57	8323.4	10933.8	14423.8	9774.46	70237.7	91029	89026	70576.6	120582	95997.9	95614.9	115517	109619	13161.1	2294.19	6538.57
P45376	ALDR	437658	408642	411024	435371	465635	423089	393993	405637	440751	389237	412075	442715	301268	415197	371683	335215	398405	392313	335640	330502	456237	550870	478402	505810	319100	319936	486629	541925	427410	453471	272472	388362	391485	444972	477892	382296	288340	348466	371432	423892	515294	380998	446423	423143	506461	391876	455767	478915
P45591	COF2	147073	111448	120144	106320	96631.6	132199	149273	109339	116275	79781.6	106467	102366	70704.1	108710	100574	70042.6	100406	91723.6	85699.6	63466.9	109378	148788	90991.6	118031	67890.5	52842.2	94014.3	149921	92037.5	104573	34340.1	111957	72125.1	89755.2	105496	65792.5	42891.4	114092	83535.7	50668.1	109136	72313.2	101762	93888.5	108632	99916.6	92487.4	105969
P45878	FKBP2	65599.9	62626.3	65497.1	59017.5	65185.9	69791.1	134864	191417	208463	142719	85609.9	220822	41076.3	49079.7	53526.7	120084	107480	154671	40494.3	43256.8	52414.3	65235.2	57281	52371.3	145239	115455	162616	257575	190064	148296	127614	143410	175727	210003	193187	181484	40088.9	68395.4	59170.9	58146.3	63753.3	57955.8	66149.3	63928.3	53993.9	168625	140432	196466
P45952	ACADM	97722.9	108797	109419	104696	100841	174415	79711.4	117764	92272.4	78806.1	86576.6	80375.9	148110	94558.2	99815.8	89209.9	88367.2	85070.8	82715.5	91043.9	107486	134383	110724	172272	68524.2	87100.2	145416	109871	96541.1	92400.7	82243.5	115635	111033	86923	111704	75951.3	86821.7	100309	113121	91846.2	114482	125066	100915	113788	139311	89866.5	96615.1	108256
P46061	RAGP1	7507.47	27240.2	4980.57	2735.08	5789.17	32627.1	25797.8	66560.8	53273.4	19916.3	50129.5	36372.6	46724.3	4738.47	3139.46	23030.8	44939.2	36622.6	2718.03	22760.9	5117.38	2221.52	11989.1	7265.17	18529.3	26241.9	46177.6	88194.8	53811.1	58960.8	22060.8	30445.2	31425.2	66500	60735.7	25696.6	1480.06	26390.6	762.234	6546.02	24847.3	7311.53	6589.55	5074.03	7719.2	47219.5	52320.5	60441.3
P46096	SYT1	1.70317e+06	2.39638e+06	2.47384e+06	2.41998e+06	2.39586e+06	2.48491e+06	1.75383e+06	2.49483e+06	2.633e+06	2.27057e+06	2.50165e+06	2.46634e+06	1.91819e+06	2.31339e+06	2.01887e+06	1.96255e+06	2.40455e+06	2.04615e+06	1.74819e+06	1.88389e+06	2.33109e+06	2.92021e+06	2.5234e+06	2.82525e+06	1.84652e+06	1.9827e+06	1.89413e+06	3.11216e+06	2.51541e+06	3.07015e+06	1.9036e+06	2.84667e+06	2.59065e+06	2.67015e+06	3.04559e+06	2.16172e+06	1.80827e+06	2.69964e+06	2.49214e+06	2.58813e+06	2.9198e+06	2.08907e+06	2.57399e+06	2.73102e+06	2.5685e+06	2.6531e+06	2.79261e+06	2.65276e+06
P46097	SYT2	120528	49039.5	63664.6	67924.9	55316.9	60770.2	202425	73581.9	92854.5	103390	119167	189387	48481.5	41903.1	51218.9	149600	101471	88495.5	55966	39625.9	60837.5	35824.7	63455.8	64769.6	94503.7	85959.9	122605	199447	123378	185411	115843	139826	136260	151395	165789	150378	54837.3	83435.2	85036.5	71268.1	78637.7	87092.2	59257.9	67278.2	61065.1	119041	106229	129698
P46460	NSF	2.77252e+06	4.84819e+06	5.0408e+06	4.84949e+06	5.00807e+06	5.28229e+06	2.83925e+06	4.8969e+06	5.17012e+06	3.86443e+06	4.96752e+06	5.08017e+06	3.31053e+06	4.57498e+06	4.03491e+06	3.44303e+06	4.73328e+06	4.06628e+06	3.41526e+06	3.69655e+06	3.90681e+06	5.603e+06	4.91718e+06	5.38423e+06	3.51516e+06	3.68829e+06	3.9427e+06	5.66711e+06	4.96459e+06	5.45844e+06	2.24254e+06	4.48606e+06	3.86168e+06	4.44242e+06	4.49873e+06	3.55261e+06	2.23214e+06	4.38423e+06	3.74866e+06	4.32104e+06	4.39204e+06	3.36625e+06	4.23775e+06	5.03089e+06	4.87012e+06	4.37995e+06	5.1782e+06	4.98463e+06
P46471	PRS7	129399	180406	175488	184462	144467	202954	53788.6	72146.8	77762.8	47008.8	77628.5	75431.9	103754	164779	101078	39176.9	55249	58445.5	112627	119077	130901	209143	147561	191115	42292	43191.9	60713.5	72982.7	67604.1	89246.9	38636.6	62105.9	58909.5	78109	80565.1	51125.2	101162	154726	144867	152033	225236	116941	172950	113644	159609	61329.2	69319.9	95625.3
P46638	RB11B	549978	631387	698364	663142	667453	678310	895523	1.0143e+06	1.11982e+06	910470	1.00922e+06	1.00975e+06	436030	621407	540884	763542	1.06597e+06	913930	446872	447543	579457	747949	653505	637386	813827	722617	941236	1.23861e+06	894869	1.1131e+06	681781	744511	747069	919635	1.0668e+06	736022	406779	512860	545929	567745	682919	500894	623838	685465	669036	1.11162e+06	1.19409e+06	1.14882e+06
P46656	ADX	26315.1	95299.2	36443.7	33495.4	40775	24879.1	32215.5	41273.8	37382.3	17251.2	38496.5	44716.6	27787.1	46990.1	22833.2	14168.3	52440.3	34154.7	32622.8	16627.5	30226.4	97361.3	41779.7	43356.3	36083.6	10374.5	9132.09	48631.4	28250.8	40004.5	39132.7	28763.5	109179	39669.2	41080.4	29540.8	56260.4	92466.6	39270.7	60084.9	46102.9	31863.3	50622.7	34566.2	56521.4	16379.9	119276	58466.8
P46660	AINX	2.26076e+06	1.40562e+06	1.47394e+06	1.4358e+06	1.52381e+06	1.68082e+06	2.48131e+06	1.40405e+06	1.47158e+06	1.21091e+06	1.37851e+06	1.51323e+06	1.10264e+06	1.21167e+06	1.00863e+06	1.10241e+06	1.28952e+06	977912	1.00811e+06	1.18994e+06	1.59112e+06	2.30632e+06	1.5572e+06	887379	1.00027e+06	1.1113e+06	1.61936e+06	2.29716e+06	1.50974e+06	844933	1.22078e+06	1.52581e+06	1.53675e+06	1.95435e+06	1.66204e+06	1.55837e+06	1.23546e+06	1.59968e+06	1.56799e+06	1.99328e+06	1.73689e+06	1.49411e+06	1.37316e+06	1.42917e+06	1.48162e+06	1.38994e+06	1.44229e+06	1.43426e+06
P46664	PURA2	182930	228596	167035	212120	239981	188017	166073	201279	229117	178116	182931	176145	97810.7	169542	152637	115015	156058	153673	161430	132475	188946	246723	201922	136207	146989	120089	173520	248064	176396	136816	104136	183494	168179	170792	199306	106961	150386	209759	174453	214831	229337	184105	208268	241364	193768	189340	180513	184327
P47199	QOR	252871	178588	225721	217362	290786	259569	118564	107706	151274	104478	130199	145026	147155	183520	165727	105758	120236	138866	134085	186675	203553	224949	242215	218510	73874.8	118224	116827	164129	162880	136494	89736.1	118634	115733	152806	132478	112262	157100	182523	195095	200725	225745	185480	211464	223067	210367	126022	152544	132948
P47708	RP3A	303503	249576	283450	255935	251799	263201	265543	238238	250582	221921	254495	236132	165829	234524	179611	147288	209213	150644	193035	158233	252600	309344	269235	273796	161353	133522	215054	286352	215665	228520	107876	232094	175140	189226	235577	190575	129628	229282	216112	229160	262732	209053	221251	289135	314215	193441	256260	209662
P47738	ALDH2	485136	413916	400333	451703	413330	539384	542816	612134	739338	414811	650271	609386	406148	390341	416904	630059	682494	390889	304315	330461	507283	818175	632829	490174	319872	491894	680434	916412	782804	634686	482552	737419	645498	764142	751081	719062	411835	473809	475125	536631	509499	404628	428686	424047	530875	647051	372964	741798
P47740	AL3A2	19609.6	18445.5	24760.7	15951.8	20669.1	18990.5	19773.1	18622.3	21752.5	16673.5	13773.9	17611.5	18005.1	21663.5	18404.4	18576.4	20238	17936.5	19888.4	11821.5	18820.1	27964.8	18699.1	20929.3	17803.7	11880.4	18706.1	24877.5	20410	19724.9	4318.68	21907.8	21243.9	17176.3	22531.7	21645.6	17120.1	22525.8	21965.7	17259.9	26664.4	21709.3	19400.4	26076.3	20701.3	18984.6	5251.85	18240.1
P47746	CNR1	46204.4	9371.64	10350.9	10154.5	13959.2	7895.33	7687.26	42739	10946.9	15997.1	12089.2	16401.9	7351.41	14078.7	49874.2	9391.37	13993.4	11442.2	7711.84	7285.15	6965.5	10376	8932.65	14229.9	9120.26	10457.1	14168.6	47451.3	18484.2	61696.5	26006.5	10428.2	18012.6	14990.4	15861.1	11847	24829.5	8515.57	7499.88	14296.4	11771.4	7929.96	4393.93	11098.1	8263.02	12779.9	12966	10037.6
P47753	CAZA1	11409.9		4124.12	41260.7	16874.4	42304.3	1604.65	1889.43	19478.7	4895.67	5080.56	20081.1	26925.2	1973.9	17062.1	5028.54	19826.1	2119.04	34396.5	5092.94	11800.4	45451.1	48375.3	4207.92	18425.2	23363.6	17395.7	5056.1	19985.5	37369.1	8893.45	34518.9	24303.8	26631.5	14706	20892.4		47023.4	34321.7	11561.4	23699.7	34091.5	42444	43520.8	3564.31	12832.7	3129.82	14575.6
P47754	CAZA2	376476	743100	750133	812519	807316	861256	246993	656728	658100	610395	757230	720638	445591	552761	545537	386605	525583	496956	400587	547931	585219	923199	788734	685503	383974	503079	570588	803010	699088	618590	392009	587302	501881	629833	664322	364353	408564	700637	555499	687735	723004	430606	699747	797338	788710	624313	714766	729608
P47757	CAPZB	495815	807167	991823	887037	976575	925439	389858	829147	961656	839486	862294	838269	602007	692056	649234	532240	718212	624284	662725	578147	790975	974152	905606	899897	556731	547942	651902	1.08831e+06	833917	814165	391054	819196	556468	696053	804007	490236	538650	823211	741281	762708	867077	703920	776067	961302	908732	766513	954667	891530
P47791	GSHR	212419	36089.3	236540	199513	199385	241619	196838	199778	92370.3	84480.8	208414	177870	157816	520871	185656	65101.3	106059	110712	191964	159759	229676	256625	215878	64427.3	190772	66560.8	102728	134826	192731	414730	131839	124745	167639	156209	68185.4	319326	148949	197665	202600	73119.1	201831	346095	55763.9	259033	235100	188648	116734	93604.9
P47802	MTX1	58482.4	46411.8	55224.5	60466.7	53104.8	57511.2	109827	165054	125276	72765	189172	88917.9	48692.6	54402.4	46500	116236	65546	135432	48025.5	36960.4	35750.3	60317.4	63542.6	60775.4	94853.2	25063.8	116404	209032	78542.7	78273.9	46980.2	141457	68750.3	58218.8	164646	99551.1	38502.8	48918.7	57919.1	45555.3	63647.9	43394.1	57729.7	65012.7	61839.2	142277	88533.9	160475
P47809	MP2K4	138865	193234	186036	175154	180023	182254	119729	172796	150400	97711.2	129476	137480	114003	178637	113847	90440.2	138972	103382	102664	102347	176538	246239	93507.1	180171	76830.4	59618.6	136323	213871	120923	138728	77243.7	140877	109108	88760.1	139323	90573.2	102095	171470	117255	179238	186062	134780	155443	203507	181660	120893	161792	127514
P47857	PFKAM	792144	679218	726260	971328	836803	981058	518939	513482	587056	491750	588754	599690	608596	751565	791447	416542	494142	547602	531485	728957	649369	911489	955191	989245	343477	439439	419517	630249	637717	595129	441238	612738	548943	633098	587215	555445	595764	786470	739965	890122	700588	862622	528497	971453	975496	531865	594423	599741
P47911	RL6	257405	303838	319069	352757	300872	386671	326021	360349	374851	346967	408665	363699	260877	302663	272130	308160	353136	348886	202998	256524	273413	377148	341324	366031	247262	265293	327221	456258	381352	400087	248016	391819	321807	403209	414330	269598	243520	301265	313476	333592	361318	266930	382406	371486	387532	416379	408951	418682
P47915	RL29	35896.9	26883.9	34175.3	30027.5	50199.9	32534.4	109616	58743.3	72983	90721.5	81075.5	130819	22828	24615.9	22383.8	58979.5	67550.3	66521.9	18842.4	31437.3	33805.2	36171.6	37494.9	32790	58821.5	86783.2	86364.6	97186.6	91178	86473.5	67739.4	82661.6	63128.7	79751.5	111990	81456.1	34512.7	39220.4	26198.2	31127	51417	24229.2	27651.8	28303	34120.5	84931.3	72628.3	105315
P47934	CACP	9331.54	24216.6	26740.3	38056	17349	45556.2	14376	16285.3	16586.5	9166.75	13182.8	14901.6	24838.7	25832.6	32007.3	7752.58	22559.6	19793.3	13692.3	30379.7	3555.06	44789.9	40369.1	27732.1	7440.94	21229.8	20720.1	16334.2	3781.43	11896.7	24465.9	7681.2	9307.06	18276.1	13621.6	6750.82	30129.7	18936.5	17388.6	57451.8	39642.4	14163.3	28212.2	36549.5	116244	21688.2	11793.9	6875.96
P47941	CRKL	11408	56733.8	54271.6	25484.7	59292.9	20739.5	48817.3	25781.7	15216.3	28341.6	56442.5	64351.8	41003	20345.1	51378.4	25541.8	19456.8	17138	37156.1	17317.1	18171.4	68993.5	56437.6	63803.9	35957.9	21542.7	21837.8	36254.1	47778.3	48375.4	28466.9	60582.8	25191.4	24360.4	23008.4	49322.3	17704.5	58186.9	51142.1	48918.7	25376.8	45804	49531.6	48015.9	64477	22880	17343.3	58603.8
P47955	RLA1	90757.2	271562	193580	288582	256809	252475	105345	315296	252637	257255	314969	221448	134248	271432	191532	117115	248758	206255	102972	173867	282752	440320	222561	250535	105887	149031	268106	431526	287754	210689	176840	267085	138305	265344	250278	142156	201152	292407	185966	214167	262201	161867	284697	283878	323178	252355	278445	294686
P47962	RL5	362998	281357	360542	313021	319677	333079	271430	188425	286688	220702	216363	218103	235600	269455	251882	162088	202197	228302	235381	223894	280628	287620	352119	315450	141158	165586	213312	269503	225715	235240	152528	196259	207832	210335	251449	149893	211664	288601	342951	242838	378078	357640	315226	320005	387099	268428	203066	298089
P47963	RL13	540660	568730	552335	552776	539829	611524	770233	753855	752552	674911	778863	788674	239100	534232	490013	605376	762622	677113	402605	424750	285250	357970	563864	305049	563888	588910	766049	886739	815703	856037	489737	767343	713459	781821	859164	704511	319327	579555	499963	557960	577687	474962	530942	589858	560268	761278	827699	804860
P48036	ANXA5	813641	292126	336420	540624	337416	607899	419706	380085	272473	222157	448181	270102	192018	294838	320529	174349	242361	255386	264358	371160	269572	435922	529527	545783	131303	203345	198237	288916	343166	252830	210821	312065	276256	371765	487914	307091	370871	377605	567258	520943	400700	439804	396865	413505	357084	342019	310071	313343
P48318	DCE1	317786	453164	456097	420442	362686	444307	295108	384085	357279	234771	297011	307336	224710	379167	307716	148509	253179	259641	211421	248588	280291	423671	422465	373006	239497	204710	322737	414781	358687	187774	319880	254918	169519	369490	343798	259602	330627	258605	382231	417386	372571	373911	384977	454996	449350	336669	361077	300435
P48320	DCE2	443098	400104	418296	400102	334992	417153	470686	431412	439015	373686	379990	440686	263049	333518	416774	301759	401437	431287	279087	334267	438135	441204	516324	478835	321994	357729	485235	488536	498484	538311	297918	368780	366780	466036	480070	410769	339714	328285	389789	428845	427843	363123	428034	444333	396387	423757	448812	462152
P48428	TBCA	135160	191186	97471.7	230360	238134	235354	155750	246263	279009	240910	256928	310324	64116.5	140977	151780	187445	239577	140967	113830	107837	71149.1	229369	108435	212354	119767	170651	190800	281783	145556	289117	130660	247605	212826	264081	240745	192980	91293	184885	187271	197075	147610	142991	129975	104308	109586	195070	156765	149232
P48453	PP2BB	87124.4	385783	397059	386379	418336	397286	235120	550055	525994	428120	536938	612591	206035	351324	261738	336296	522957	392276	263008	256714	321843	442310	398232	399978	347711	393072	481587	628853	591295	595170	296314	449203	385426	435934	513780	376953	164630	307935	244025	310938	380057	247437	347694	365919	407770	536448	563208	605934
P48542	KCNJ6	130021	77117.9	37352.5	44323.6	324240	79638	35199.6	11215.7	7719.17	4539.89	12998.3	17987.4	25135.8	33839.5	232482	33587.1	19057.5	36172.2	24418.3	30074.1	85847.1	37573.8	41749.6	12988.4	6341.1	13406.5	28602.9	54202.4	6222.2	13187.1	14962.1	13260.2	11415.6	19537	6132.85	15166.7	21361	193963	35898.5	248348	55299.1	33159.8	46405.1	101056	99190.7	14846.6	10048.5	13920
P48678	LMNA	289225	182229	204253	249239	168342	208244	237702	170536	204853	169544	208012	220633	155247	154712	254207	176631	186004	193375	159050	207720	184024	260478	203740	182858	155103	196228	200311	261572	250080	198586	184272	212804	310337	227665	253314	294611	134817	189259	228857	195894	248360	276431	204906	257454	201077	214533	228956	231998
P48722	HS74L	261652	291745	261257	233087	249803	246053	385632	237616	296092	241107	246928	189475	183342	240146	217900	191450	253705	223141	179610	184240	249391	357227	287008	279712	226929	158561	211597	289368	245106	284463	208221	267201	297314	264230	266231	272803	246785	323769	272529	270812	282633	282495	281616	299561	260785	279717	286056	282738
P48758	CBR1	791340	829259	869763	835684	801591	898131	590911	639336	709403	550758	669913	650824	600989	961842	769764	507558	633619	591099	590723	626196	786511	964065	864364	948482	436020	458412	615067	780045	693120	696508	372201	616217	614772	670192	721894	573284	339498	805163	557767	785323	900793	585594	858701	859491	970318	694122	693808	745498
P48771	CX7A2	906840	548933	690783	659086	727252	667944	244553	211270	248002	183743	235016	214688	569900	542595	570618	171172	212744	174594	574990	431808	511506	621454	623890	690400	160432	143627	175788	250161	208124	245496	121577	216940	201959	10646	242796	199006	459920	557184	561544	496746	638798	567540	670708	672722	752994	212026	236990	259065
P48774	GSTM5	315362	874868	898349	958223	892911	1.02269e+06	310518	764629	768564	718609	688766	610816	653546	778272	735419	642057	652098	679261	422025	617623	830789	1.42365e+06	1.0405e+06	802412	403830	417907	640524	1.33487e+06	728549	663216	412970	586022	477764	685851	737249	485592	481948	762024	624745	917028	761789	619551	727729	1.02199e+06	1.08475e+06	559409	818671	1.00495e+06
P48962	ADT1	2.78723e+06	4.35626e+06	4.01239e+06	3.75846e+06	3.98412e+06	4.32688e+06	3.28867e+06	3.97636e+06	4.4784e+06	3.49009e+06	4.18423e+06	3.98417e+06	3.34249e+06	3.11671e+06	3.19349e+06	2.86562e+06	3.51268e+06	3.49109e+06	1.78197e+06	2.40885e+06	3.21453e+06	4.91301e+06	3.54991e+06	3.43878e+06	2.14703e+06	2.70397e+06	3.25666e+06	5.50225e+06	3.88525e+06	3.49816e+06	2.34514e+06	4.32887e+06	3.32423e+06	4.70377e+06	4.00223e+06	2.62278e+06	2.30816e+06	3.94983e+06	3.00551e+06	4.36534e+06	3.97803e+06	2.60426e+06	3.19938e+06	3.98391e+06	3.48819e+06	3.65241e+06	4.50933e+06	3.46718e+06
P49312	ROA1	133659	156929	218214	184456	179744	212557	85806.9	71186.4	77746.9	85864.1	95015.1	94961.5	108333	192391	160453	70239.9	145746	83982.3	153336	127274	171934	276435	195702	215451	67005.5	77282.4	81130.8	96371.3	88532.2	148334	64042	70586.7	84959.5	86862.4	96948.4	87351.5	89209.6	188274	175796	118999	178894	181065	163797	236699	200788	99344.9	143373	115693
P49442	INPP	53585.4	67304.8	58578.7	86732.9	55388.3	71812.6	114936	99738.4	124493	107055	142285	107962	55797.6	63011.1	68306.6	96153.8	120019	95674.1	39771.1	44663.6	60971.9	97903.3	62263.4	53958.6	64105	84404.3	126370	166533	114539	95962.9	79830.3	112016	105583	143751	110892	96154.7	62024.2	78953.3	67110.1	94845.2	72762.5	62647.8	78060.3	88831.1	74901.3	139140	134336	138862
P49443	PPM1A	297578	213377	240610	213216	289392	224846	158394	119638	110461	124682	145747	133498	192884	240968	190705	110170	87119.6	134216	185352	227455	257502	326879	267260	312059	87441.6	75603.9	128176	145981	122714	181131	106140	146460	166705	139888	175872	125623	238956	222877	253083	266604	325470	232505	226639	275560	251320	170814	215873	164697
P49615	CDK5	102324	106098	127501	101088	103639	118873	125958	178515	144128	168113	146097	154026	79573.3	99693.5	79925.8	125357	159963	136875	81926.4	71938.3	93756.5	151218	126122	132155	90693.2	129509	122093	210258	126005	166297	105147	161357	132976	151784	168716	145721	69953.6	98077.2	95035.3	121740	115004	75987.3	89468.6	133389	128495	156292	147241	150585
P49722	PSA2	567924	637300	673593	813710	673415	1.04929e+06	332719	334574	382194	419430	410320	391506	328706	465997	580930	214053	295340	296839	697060	567115	583031	695600	883951	548095	201700	365733	410288	460171	490007	378257	314493	349346	207435	346168	374128	228402	428114	512773	745952	622846	936388	792542	637603	721795	790008	281571	360499	378247
P49813	TMOD1	17503.9	14990.6	16020.5	17681.7	14442.6	12862.7	17821.1	15401.8	17593.5	14214.5	18060.5	16834.6	9822.13	11540.9	16369.4	10531.1	17712.4	14591.8	9667.04	10260.6	2517.15	18624.4	14194.3	19599.3	9526.02	11823.1	14483	24123.1	17439.8	22129.7	5074.08	17212.1	16207.1	28077.7	21355.4	10275.8	7573.46	15133.8	16731	23774.8	18085.4	27627	13612.2	15335.6	36133.6	19987	20569.9	39456
P50114	S100B	169045	123042	117794	128978	141223	163663	185858	140425	138311	162628	140444	175784	62113.9	144550	119984	135971	153903	182886	88238.3	114581	112002	159812	136105	133747	97584.1	156468	141261	270581	159217	175780	200295	167842	135052	324386	211911	212052	139667	162405	107766	136903	135620	150112	185004	161958	136789	246667	225081	149195
P50153	GBG4	99291	83332.1	101224	102325	87317.2	98122.8	92676.9	79469.1	94330.3	71475.6	100379	90198.5	67426.4	90176.2	95218	61429.7	83654.5	93203.8	61223.3	74634.9	72614.9	103307	94764.7	62603.7	68395.9	71785.7	76947.3	97441	94597.4	91550.7	89770.2	115660	79932.5	107344	140365	101429	94398.6	115273	105095	105391	132990	96732.4	99565.4	116239	85393.4	107242	115859	111727
P50171	DHB8	12257	15266.5	12828.1	2295.44	18457.5	16385.6	27591.8	49091.4	40958.3	54563.7	45091.9	48332.5	10574.9	16391.4	11203.3	36088.6	53312.1	36022.2	13765.9	14929.6	22248.2	23025.6	3148.97	20364.9	34833	39300.7	44934.4	66874.4	42516.7	61799.3	34076.9	54661.7	45341	54787.5	50749.4	32286.7	18129.7	17943.6	23116.5	4448.07	17128	19250.4	17815.1	18213.3	11932.4	50744.2	44218.1	52627.4
P50247	SAHH	250295	632564	721289	700933	703369	708459	449242	594360	642879	503030	630783	635357	554389	650524	632483	489678	553659	557250	351542	439000	569168	771687	703262	518373	347754	444189	500200	790715	617805	253091	317400	534095	536679	622040	590683	540866	344885	595706	630272	679432	694110	635071	640667	685534	772807	550802	697082	609909
P50396	GDIA	1.54795e+06	1.85169e+06	2.1626e+06	2.14651e+06	1.98289e+06	1.96723e+06	2.15659e+06	2.2271e+06	2.48718e+06	1.82602e+06	2.49008e+06	2.45973e+06	1.35831e+06	1.99977e+06	1.75329e+06	1.73535e+06	2.40106e+06	2.14646e+06	1.47773e+06	1.41393e+06	1.73169e+06	2.23554e+06	1.99989e+06	2.13973e+06	1.81763e+06	1.74531e+06	2.15092e+06	2.79055e+06	2.57908e+06	2.53807e+06	1.39557e+06	2.42422e+06	2.1171e+06	2.37557e+06	2.49201e+06	2.07328e+06	1.18355e+06	1.88002e+06	1.81626e+06	1.89596e+06	2.07442e+06	1.64278e+06	2.06403e+06	2.27894e+06	2.24355e+06	2.54581e+06	2.79027e+06	2.68481e+06
P50446	K2C6A	88209.3	94438.1	58675.8	73702	82658.6	50679.5	62812.6	87804.4	106141	51000.8	77607.5	110877	55545.3	49773.9	16971.4	82003.2	75507.9	32768.2	47840.2	18735.9	51864.4	68804.6	27986.1	55523.3	93890	73175.4	40648.4	130053	91335.6	111148	76317	97094.9	104423	70536.8	133957	87786.5	52014.1	54873.3	56383.7	42751.7	84472.5	33842.8	57235.3	103744	63976.6	85099.8	120265	98739.7
P50516	VATA	2.47941e+06	3.10121e+06	3.62428e+06	3.26074e+06	3.38143e+06	3.20509e+06	1.93761e+06	2.55951e+06	3.06528e+06	2.95185e+06	2.83923e+06	3.07311e+06	2.26315e+06	3.01629e+06	2.44252e+06	2.03687e+06	2.81816e+06	2.14853e+06	2.01479e+06	2.23731e+06	3.28787e+06	3.93878e+06	3.99358e+06	3.54586e+06	1.9273e+06	1.98349e+06	2.83102e+06	3.95931e+06	3.5335e+06	3.95256e+06	2.03485e+06	2.39224e+06	2.87384e+06	3.08955e+06	3.44922e+06	2.16567e+06	2.08727e+06	2.76644e+06	3.12745e+06	3.4037e+06	3.77768e+06	2.39757e+06	2.99272e+06	3.38064e+06	3.4063e+06	2.69843e+06	2.9901e+06	3.02093e+06
P50518	VATE1	1.3998e+06	1.77081e+06	2.1706e+06	2.05095e+06	2.20925e+06	2.14926e+06	1.44868e+06	1.9157e+06	2.33704e+06	1.60052e+06	2.16473e+06	2.28438e+06	1.48844e+06	2.10952e+06	1.60462e+06	1.59532e+06	2.23525e+06	1.72128e+06	1.36033e+06	1.52334e+06	1.88655e+06	2.6362e+06	2.213e+06	2.03796e+06	1.41584e+06	1.5801e+06	2.03298e+06	2.7805e+06	2.32886e+06	2.17632e+06	1.47981e+06	1.95571e+06	1.793e+06	2.07569e+06	2.16235e+06	1.60547e+06	1.41216e+06	1.86641e+06	1.69239e+06	1.97629e+06	2.02252e+06	1.52301e+06	2.07332e+06	2.19288e+06	2.2049e+06	2.18245e+06	2.33694e+06	2.33789e+06
P50571	GBRB1	21132.1	35106.5	27025.8	42675.9	38259.6	33243.7	24145.8	34993.5	30155.7	18850.6	45161.9	41651.3	21272.7	24837.3	27908.9	24224.9	21342.5	28090.3	14904.2	29644.5	26482.1	46513.2	23900	38328.3	16653	16248.5	28715.5	37334.1	37413.3	39543.1	18048.3	3577.56	21431.4	37812.7	49414.5	17465.4	15972.1	30877.7	23995.3	33964.8	26313.5	19164.3	45240.7	20507.7	37259.1	29856.9	24633.4	28368.2
P50580	PA2G4	161309	118334	127516	118931	86180	121540	146623	109105	130714	136011	73741.2	117532	71525.8	124948	65310.8	78053.2	108152	74396	86744.9	89576.2	135596	148401	151883	159930	87657.8	85362.5	133281	126430	109724	131288	85702	116248	131979	114270	190811	153124	111049	123901	125687	98388.5	188812	165694	141204	120999	145724	129044	125873	109839
P51150	RAB7A	973590	1.20282e+06	1.29099e+06	1.21739e+06	1.04116e+06	1.28014e+06	917989	1.09584e+06	1.19359e+06	931984	1.03938e+06	1.14756e+06	743564	959740	1.01882e+06	834542	989302	994088	819017	695407	1.0187e+06	1.48133e+06	1.16596e+06	1.13771e+06	789234	747387	864168	1.39927e+06	1.0135e+06	1.09293e+06	702735	1.09146e+06	937132	1.08117e+06	1.1769e+06	850836	671640	1.17795e+06	1.01518e+06	1.18222e+06	1.24234e+06	900551	1.13141e+06	1.34821e+06	1.24933e+06	1.13605e+06	1.17215e+06	1.19395e+06
P51174	ACADL	241513	205132	146600	224638	209548	285618	234961	199328	146053	167100	191413	172987	184143	177725	200055	127093	214517	209503	151098	138251	209300	246065	238662	217067	139011	154302	150350	259552	197472	215691	148907	210955	215130	212962	235835	184504	188627	341013	231198	308261	274486	190364	248483	217787	216165	215966	200356	219624
P51410	RL9	76461.9	96214.2	107053	26775.8	131077	124924	203013	223286	211457	135471	242600	142919	75085.2	87293.9	101651	159477	174839	160320	69032.2	95230.9	60294.1	103365	17346.3	28405.5	89724.6	122026	192626	232655	118077	208459	87649.4	168795	197893	161082	197184	158212	50972	103813	107858	122412	103646	18030.2	91851.8	93276	90464.4	190671	212003	217802
P51660	DHB4	77150.1	77938.2	96062.5	93647.5	68174.8	82086.4	160528	114948	119184	117628	138526	120388	54484	76940.3	77874	101259	142909	102175	35901.5	61442.5	67846.6	107203	78291.5	98542.8	101350	98063.6	102722	146043	157886	155581	98183.6	127314	136166	116741	148045	120656	37466.9	78653.4	85935.6	82312.2	97007.5	64836.5	66542.5	97509.7	88465	128004	136898	155108
P51830	ADCY9	72775.1	70425.4	108262	110586	101372	106570	92320.8	114700	95794.8	67456	126275	133760	94910.3	98327.5	75334.8	50709.8	94863.9	89269.9	71682.8	71725.1	91917.6	104600	130623	102104	74823	69098.1	80557.5	154561	121410	126096	58927.8	79406.2	80075.4	68396.1	142739	93545.8	47162.4	103532	121714	50042	138740	54529.8	94428	153923	142032	121608	106280	75314.5
P51855	GSHB	155538	130922	140499	119946	96393.7	156621	11162.5	21717.2	23768.5	24165.5	19615.9	16530.8	112905	99391.4	130726	20165.3	18229.4	18334.1	101353	54799.6	78563.5	143425	97879.2	159192	15558.4	20062.2	19996.9	30041.3	18770.2	22962.6	15215.2	30627.3	26552.8	25059.2	24437.5	19839.6	73024.7	85386.1	116410	81078.7	148232	117626	50213.9	98619.2	125470	22806.4	33612.6	15375.6
P51859	HDGF	78211.3	66452.3	48263.2	72114.7	84152.3	94438.3	72030.1	44023.4	59473.2	41308.3	42496.6	71788.1	51770	64339.4	49907.8	27966.3	64738.2	36497.9	60154	53179.8	78638.7	97002.2	71583.3	98330	19689.7	72122.9	34630.4	82755.6	41938.7	34821.2	45343.9	65323.2	171747	40627.3	100108	39271.2	27219.5	200127	65566	56540.2	77784.8	55722.3	84786.4	79790.7	58095	45017.1	34756.7	40987.3
P51863	VA0D1	930183	1.13281e+06	1.06487e+06	1.24012e+06	1.11315e+06	1.13535e+06	817941	1.11582e+06	1.13087e+06	918455	1.245e+06	1.15902e+06	838599	1.08373e+06	1.01067e+06	863959	1.10765e+06	1.21564e+06	704936	817657	956802	1.32437e+06	1.14751e+06	1.22417e+06	717846	840983	988967	1.35281e+06	1.18333e+06	1.24004e+06	733031	1.02983e+06	1.03657e+06	1.13429e+06	1.21799e+06	1.07218e+06	733383	1.03977e+06	840833	1.10425e+06	1.19954e+06	1.03926e+06	1.19011e+06	1.27395e+06	1.28456e+06	1.20025e+06	1.49608e+06	1.29265e+06
P51880	FABP7	223817	124985	177500	152646	133591	159197	70639.8	33488.9	53752.5	47012	48349.3	61100.3	96228.1	138384	172632	28168.2	54236.3	57638.4	86015.4	89165.3	104487	67966.8	127314	116997	30132.1	30438.1	26476.8	49461.6	36218.3	52637.7	32374.8	47520.4	50135.2	30928.2	43815	46907.5	103395	148748	171804	57543.1	78993.5	163343	143681	148987	150892	60192.9	38254.5	50133.2
P51881	ADT2	2.10573e+06	1.85392e+06	1.42957e+06	1.33924e+06	2.21575e+06	1.84622e+06	2.20115e+06	1.25213e+06	1.48463e+06	1.91261e+06	1.54386e+06	1.56748e+06	874656	1.70309e+06	1.63792e+06	996902	1.65954e+06	1.13485e+06	694992	1.54313e+06	1.80056e+06	2.38387e+06	2.21884e+06	1.33967e+06	784412	1.029e+06	1.10571e+06	2.47601e+06	1.58022e+06	1.32003e+06	1.17363e+06	1.66474e+06	1.49337e+06	2.80763e+06	1.86424e+06	1.37865e+06	1.52934e+06	1.64177e+06	2.08231e+06	2.60365e+06	1.67679e+06	1.35618e+06	1.86424e+06	1.98597e+06	1.41993e+06	1.99658e+06	2.22782e+06	1.40707e+06
P51910	APOD	36175.8	31693.4	36276.8	108828	34312.8	105927	36661.5	24692.6	17390.6	24126.7	19141.7	36801.4	28095.6	84806.8	79331.4	16996.2	32143.1	17688.1	28521.6	16503.5	51332.2	102603	43412.2	120011	20551.5	25547.8	42135.1	109931	50437	49069.3	15408.8	18230	16386.9	34464.4	90708.7	29713.3	15145.5	56074.4	31061.9	123344	86447.6	35168	39005.8	24117.9	98857.3	113372	14413.8	28707.2
P52196	THTR	242629	215371	225112	202727	220150	239919	330104	294902	293652	228684	310284	282175	136531	167311	185389	187366	221409	270113	114336	129974	141337	246604	191045	196708	162213	175963	245593	385002	273793	272060	198199	316201	238867	310075	311224	254230	136238	241998	232808	235019	246753	207081	212968	209386	213017	276079	292769	290136
P52480	KPYM	5.71203e+06	6.02143e+06	6.80975e+06	5.96964e+06	6.20581e+06	6.34855e+06	5.93185e+06	5.88534e+06	6.80301e+06	4.44078e+06	5.81082e+06	5.76343e+06	4.73406e+06	6.00035e+06	5.55092e+06	4.85192e+06	5.83477e+06	5.49549e+06	4.6055e+06	4.26162e+06	5.28196e+06	7.97407e+06	6.07628e+06	5.93639e+06	4.59556e+06	3.98746e+06	5.15183e+06	7.79625e+06	6.02616e+06	5.71306e+06	3.82951e+06	6.56601e+06	5.57224e+06	6.18187e+06	6.55576e+06	5.44673e+06	3.78255e+06	6.54457e+06	5.54296e+06	6.4468e+06	6.51302e+06	5.41585e+06	6.27429e+06	6.46302e+06	5.73124e+06	6.35023e+06	6.49753e+06	5.51909e+06
P52503	NDUS6	373163	232942	129168	102626	108183	141833	162413	82461.8	92524.3	102892	75150.1	90049.5	85228.1	121299	105260	57587.8	62138.8	62324.9	234874	217685	132597	181256	114481	279820	75789.7	68637.6	114848	105090	68304.7	139454	79978.5	72130.1	81630.2	81287.5	111271	80212.2	108968	90434.1	95994.5	110736	280931	115099	90022.5	148576	131108	65673	104935	87106.4
P52760	RIDA	396470	314345	332003	299704	218000	318255	239104	202856	197659	121277	169871	165404	216938	223095	207348	117251	117979	147869	235130	207016	352654	395749	323849	356370	86583.2	84608	202512	298675	198514	188543	176055	163973	144795	188879	175544	180944	279301	348038	304976	341930	214864	294673	162841	306927	319868	127283	176910	90902.6
P53026	RL10A	338921	324012	352901	375237	322700	426300	163916	169959	181764	141530	226244	237808	286796	365758	357434	144933	172243	193234	261554	287757	347978	404793	411355	385102	109840	169698	167156	199209	213563	198558	56365.3	215158	192475	254727	243251	159140	270400	355456	387982	388043	463509	346957	444985	408763	441624	225951	203657	234076
P53395	ODB2	149210	244618	167755	255177	250866	121119	66480	67730	49954.2	62108.7	65460.5	58393.8	219874	300377	142948	39070.6	72741.9	51181.1	216957	92683	232709	194852	145575	186360	46225.6	60364.3	86417.1	105932	93123.8	100238	68614.4	70859.1	69559	117886	86994.3	72470.5	187013	149219	207076	173668	164050	203168	97979.2	148803	195430	66892.6	80955.7	74710
P53810	PIPNA	442986	382502	427244	490833	400347	413482	209672	241467	235635	218863	307512	230494	291620	437940	394450	178219	214373	268899	319428	241959	403465	547957	451159	438125	143093	186927	206624	453767	304884	229089	264925	324532	268182	371968	302963	257747	262238	364471	337709	460405	380966	396238	373967	484445	491520	213900	285118	266969
P53811	PIPNB	19120.8	53239.8	218442	52223.7	61608.8	59410.2	329084	59513.4	239189	47419.4	61315.2	68171.7	149782	197203	191890	49700.3	211100	200388	21008.7	173464	231779	329708	60355.3	35319	23038.7	178932	41765.5	352717	248484	42118.5	148347	265397	201498	45982.4	45539.1	39283.3	27363.8	45395.2	214518	39769.6	211522	240740	198306	216410	290975	74629.4	79352.1	75085.6
P53994	RAB2A	151002	212513	279741	259493	240641	248254	140756	227723	282883	197999	278369	224521	159454	201797	215050	151025	211823	202627	161095	193653	189386	242739	221095	218147	142924	175406	186774	259546	237800	201910	171967	253327	196662	262194	269245	175280	166750	221795	205622	241073	250013	195506	248630	230971	230906	235310	232658	237689
P53996	CNBP	56749.9	26952.7	41523.9	50889.9	57478.3	41174.9	48706	21844.5	49686.5	46225.9	34493.3	39859.7	27807.9	44522.5	38408.1	23569.4	32863.4	35641.7	20973	30498.2	46118.2	61227.2	54534.2	62720.8	25782.8	30737.1	46788.5	64136.7	57158.7	52695.9	50977.9	31590.9	29559.8	31673.7	45819.9	36662.5	32158.5	47784.4	35492	44088.8	52427.7	41641.5	39708	22915.1	40884.6	32757.8	29221.7	43384.8
P54071	IDHP	226975	315199	425302	356068	377367	667340	326182	359852	373172	288765	344255	375287	423584	329210	373849	339668	369628	347028	350904	276024	375985	477952	749685	450390	264627	317527	379679	564943	476506	393414	299733	398941	349348	418697	387245	338387	282599	573982	343045	405024	348583	315282	356704	390116	461970	375245	439769	468905
P54227	STMN1	527176	242688	372326	277892	284268	323520	527425	227881	316832	238146	227519	287338	189980	219303	307731	152933	255524	253623	196384	245638	317324	394831	330838	314196	340009	220580	303207	414556	322308	301174	352497	336337	450085	440713	455919	301048	275836	353009	321265	495550	469498	306290	348192	330454	283398	268597	259012	281929
P54728	RD23B	161063	238595	226373	251601	228221	262482	203093	337644	352765	331344	401136	356501	133507	219637	186134	256912	407049	349600	149432	124610	237564	311998	381869	288897	251931	212265	340330	412636	405377	515612	254218	302405	292237	328242	413123	238866	143116	182291	197034	344898	247300	130461	325412	237678	284671	362471	402745	435852
P54775	PRS6B	44084.2	85937.5	75378	100676	79586.6	89854.2	13515.1	26799.6	28466	28007.6	36874.6	27947.4	58195.5	59718.2	67030.7	21662.8	35261.6	17198	36929.1	65149.2	81129.2	125969	101112	84870.3	29673.5	32565.1	23365.9	53587.7	52369.3	62064.5	40861.2	24715	20639.1	38791.7	36544.2	6842.78	61362.5	76855.1	67669.7	110203	97605.6	44540.8	60542.3	69325	86587.1	25073	45911.6	41601.6
P54822	PUR8	18686	12551.4	15051.4	13153.8	16424	13768.1	18503.6	12322.4	15891.9	14029	13261.4	17413.4	9150.09	9881.81	10394.3	8876.25	14821.8	11825.4	14006.9	8909.29	13708.8	20390	14595.2	15255.2	14735.1	9345.58	14733.4	19337.6	16360.8	16837.9	14008.5	11810.6	16076.8	15769.7	16210.6	16927.4	15329.4	18318.9	15963.8	15025.9	15040.1	16306.6	13107.6	17158.1	22457.5	17179	16464.1	16883.3
P54823	DDX6	64151.3	99714.6	60138.7	94479.3	107136	90811.3	55919.7	89101.3	69956.5	57439.2	85225.4	92638.6	58086.5	78900.4	82992	61994.5	82140.6	93858	47530	68851.4	86356.4	146990	102526	88532.4	61916.5	44239.7	72207.5	124386	117765	69556	76008.9	76080	74554.2	99801.6	72720.8	83916.6	84067.4	104010	70728.8	97515.1	114809	66371.3	85747.5	97754.2	88490.5	97002	105191	110973
P54923	ADPRH	36401.7	61771.6	45619.6	39391.6	65844.3	72812.5	51781.7	20454	54447.5	22853.3	62263.3	64134.7	35117.1	49880.3	55285.2	46177	43999	52187	43933.6	30826.2	56645.6	50238.8	55061.5	46371.3	50108.9	23905.4	40020.6	26832.6	64210.1	30427	25261.4	47481.6	32585.3	20164.5	41255.7	52813.2	27745.9	66123.8	41686.1	68390	40644.8	36528.1	50906.3	67976.8	69417.6	59630.7	38176.8	10383.6
P55012	S12A2	243753	127021	144293	200324	185460	276474	289783	181140	173369	144510	133725	131722	149314	132294	146970	181853	240519	142418	99525.5	88522.3	123780	221557	204719	146520	128091	99350.9	160712	279541	238044	130289	121062	117789	179564	174794	136267	176336	176743	121020	155060	139023	188605	166348	132508	183967	166046	173212	179331	200421
P55066	NCAN	305105	565638	614141	553380	615243	537156	217044	561144	602515	571884	443353	596888	388305	564477	432679	414815	441928	352096	481053	430696	517263	677418	494789	619327	417045	384111	526103	570286	382014	560378	336867	549495	485197	560321	567865	331900	393290	497212	475096	530675	629772	457130	619337	589559	652956	544102	540754	646897
P55088	AQP4	180478	117813	200398	128348	128229	153817	137368	85372.3	93659	94474.2	97063.6	100366	98363.4	115665	110542	70765.9	64542.5	80532.3	121970	91821	97770.4	189804	136820	172348	63319.8	64897.5	80091.1	156126	111706	70150.9	83090.2	102591	121967	99787.8	94277.6	127837	100145	132455	169872	142514	134819	219044	123004	111529	114931	91379.1	101313	95664.9
P55264	ADK	37559.3	34166	41900.1	31177.7	31204.5	31267.6	96316.9	96864.8	232335	198142	216313	182311	30949.4	35322.5	33767.5	61828.2	66272.1	186948	21344.1	12884.9	26825.3	42871.6	32582	30821.3	48015.9	159221	58168.4	95902.7	128311	235772	43124	72022.7	58156.4	194451	220416	172723	24066	35412.7	21392.3	34123.3	33869.1	16810.5	31297	36628	28541.4	235728	104682	103497
P55302	AMRP	156987	147453	171742	43108.5	199688	187314	49045.2	44149.7	157758	37255.5	153531	41402.7	44753.6	19108.3	166188	29615.4	29737.4	32788.1	136456	146590	30978.8	200367	49256.3	34423.8	20773.6	40279.9	57604.8	61258.7	44947.9	175000	42839	47251.5	67676.1	136712	66872	124945	109577	119269	152448	233651	115854	121717	28663.6	183183	34871.4	46548.7	33853.7	53426.1
P55821	STMN2	19138.4	19316.9	20603.4	17007.7	19097.5	26516.9	23895.6	26916.1	24485.6	23661.2	22949.1	26173.1	13400.2	20803.7	23837.8	4187.61	11810.5	12096.3	8927.73	14124.7	16001	26748.5	17777.7	27481	8591.36	17605.4	11632.5	29738.5	28815.3	30604.6	14397.1	29947.4	21053.6	20284	27150.3	20407.7	16024.7	24645.2	17240	27970.8	21729.4	16357.9	16974.1	22566.7	18838.4	16907.6	28566.6	15471.7
P56135	ATPK	1.21005e+06	1.47935e+06	1.47603e+06	1.42692e+06	1.49863e+06	1.55133e+06	1.20206e+06	1.44745e+06	1.42291e+06	1.07494e+06	1.43418e+06	1.51117e+06	924221	1.28741e+06	1.1807e+06	925878	1.29933e+06	1.18456e+06	855616	892051	1.4447e+06	1.98275e+06	1.53107e+06	1.57146e+06	866064	886567	1.45405e+06	1.93625e+06	1.53582e+06	1.53933e+06	1.14283e+06	1.69904e+06	1.05935e+06	1.47536e+06	1.46327e+06	865375	1.13038e+06	1.70307e+06	1.07894e+06	1.47231e+06	1.47182e+06	884712	1.28048e+06	1.53665e+06	1.36738e+06	1.26936e+06	1.52797e+06	1.36857e+06
P56375	ACYP2	74792.9	57022.1	23447.9	65386.5	56593.9	73649.9	60214.1	79776.5	23060.4	61643	79143.5	71602	42169.8	43815.5	80024.5	43474.1	38127.5	15677.1	42129.9	24804.2	92528.3	76673.3	117312	63846.4	28703.7	49892.1	54599.2	87639.4	63434.9	63385.1	66766.2	111426	88285.6	78620.5	77373.1	35871.4	88274.8	65699.4	20902.8	111898	118059	26547	72774.4	44516	64064.2	66003.7	72798.6	60850.7
P56376	ACYP1	38630.8	28092.3	29855.5	35112.2	39243.4	34060.3	67398.1	74712.6	71139.1	55432.8	72469.3	73957.6	20713.3	43361.1	30878.9	44267.9	68644.8	47892.4	30103.9	27449.3	39049.2	42673	38563	44016.4	43735.3	48566.9	59626	121201	80213.4	76810.3	47938.4	72525.6	77163.2	77672.1	77775.1	57826	27069	32617.6	32833	32088.6	48771.4	38168.7	38547.8	39699.3	38839.1	60026.6	82197.4	61753.9
P56379	ATP68	323215	309376	338084	309251	293752	325244	293134	286060	325303	252846	300675	285130	249485	305728	289146	233520	296827	278006	224147	242267	308765	373291	316711	370072	207490	231709	290715	350497	306214	353108	178130	286286	265290	292956	311704	281161	185943	301242	276162	311195	329457	295256	303679	339600	341443	291732	325109	337807
P56380	AP4A	18926.1	19269.7	24769.9	20563.8	23748.6	28438.6	48335.5	31307.7	36679.5	74353.7	55769.8	60323	12884.8	17293.9	16444.7	38897.5	58431.3	53944.2	12464.6	17399.9	3341.33	19003.5	23935.5	18483.6	40318.9	55172.2	66129.9	106797	85301.7	48577	37002	84938.5	49500.7	57831.1	66140.1	77445.4	10537.7	19803.5	766.515	2585.57	22793.8	22525.2	18021.3	3892.7	25929.9	84555.5	66206.4	91971.7
P56382	ATP5E	1.57446e+06	953866	1.09177e+06	1.1211e+06	1.43395e+06	1.11785e+06	754712	573002	642288	597070	634574	792225	809681	1.07143e+06	916186	490621	632568	511265	959412	954252	1.22186e+06	1.18699e+06	1.40401e+06	1.23721e+06	519037	514257	624056	580216	750398	1.02144e+06	369324	513588	650209	547234	690836	578735	818592	968825	1.09012e+06	1.13084e+06	1.33401e+06	1.16003e+06	1.04182e+06	1.25541e+06	1.30622e+06	637524	710382	733757
P56391	CX6B1	402278	516043	553749	509571	523660	750936	399648	490427	536641	590490	561335	648413	455433	552002	480154	375542	462573	546316	208900	292742	430246	777118	495091	580041	200753	308354	433811	757109	612919	549342	302512	602829	368487	694735	657661	330825	396711	621129	370928	675262	651571	440402	479339	564121	527448	566519	629405	635766
P56393	COX7B	109441	58530.7	81501.9	74107.6	79951.7	66288.4	117668	67041.2	96236.4	75634.5	84823.8	97119.2	36948.3	61945.2	55916.5	46179.4	69056.5	61866.6	51363.8	68785.3	52520.8	76333.5	101626	97576.7	59569	80413.2	89488.3	88744.7	119405	108620	88365.3	73796.7	58834.5	82759.3	105862	99779.7	79287.3	63850.5	57025.7	12520.5	117888	97710.3	56069.5	67804.7	96006.5	63777.5	72492.7	103855
P56395	CYB5	107790	104680	111031	111689	95047	115378	106746	109713	123338	95005.8	122087	97154.9	82851.5	105202	105234	92347.9	107603	107802	73125.6	80243.9	95804.5	109826	109906	100257	77224.1	82720.4	102800	128102	117657	107399	63694.8	100027	117807	137223	134419	108595	78639.5	97675.2	113194	129754	120723	102318	119652	106730	126818	127973	117081	130970
P56399	UBP5	573475	809716	889854	804441	923069	845386	406920	736899	788405	606535	703412	753373	619948	790528	647784	532750	674043	675005	529098	599509	816863	1.16084e+06	840157	799137	491992	487757	588800	1.0266e+06	781105	766235	633862	706566	593759	802933	853382	556474	706281	765716	595734	883078	926803	629904	854133	891311	840890	839968	870620	846815
P56480	ATPB	9.76683e+06	9.84758e+06	1.0584e+07	1.04504e+07	1.01744e+07	1.12552e+07	1.12225e+07	1.06553e+07	1.19492e+07	9.40607e+06	1.141e+07	1.12696e+07	6.68122e+06	9.38274e+06	8.86237e+06	7.88723e+06	1.03045e+07	9.84087e+06	6.56452e+06	7.298e+06	9.37483e+06	1.24153e+07	1.0685e+07	1.07248e+07	7.71967e+06	8.43458e+06	1.0092e+07	1.33128e+07	1.1742e+07	1.21411e+07	7.02485e+06	1.21456e+07	1.05066e+07	1.26605e+07	1.2403e+07	9.8131e+06	6.76983e+06	1.15467e+07	9.30806e+06	1.13179e+07	1.1258e+07	8.52519e+06	1.04503e+07	1.09588e+07	1.06603e+07	1.17504e+07	1.21529e+07	1.21434e+07
P56564	EAA1	1.24585e+06	3.16113e+06	3.40799e+06	3.66254e+06	2.95193e+06	4.6078e+06	947074	2.5149e+06	2.6189e+06	2.34692e+06	2.8007e+06	2.26148e+06	2.4902e+06	3.19242e+06	2.8831e+06	1.90366e+06	2.47446e+06	1.46283e+06	1.80003e+06	2.41733e+06	2.93871e+06	4.15101e+06	4.04792e+06	4.08092e+06	1.33829e+06	1.75054e+06	2.0897e+06	3.12936e+06	3.16709e+06	3.31074e+06	1.67937e+06	1.74151e+06	2.15671e+06	2.98854e+06	2.66627e+06	1.5702e+06	2.26229e+06	3.13655e+06	2.79024e+06	3.73383e+06	3.43546e+06	2.08569e+06	3.20572e+06	3.59477e+06	4.03095e+06	2.57248e+06	2.93071e+06	3.19168e+06
P56565	S10A1	298078	337587	50041.4	77392.9	355005	407269	307935	46135.4	37366.8	44800.3	246448	243694	48838.6	411874	70130.1	25184.1	112936	231823	48003.7	41473.1	63680	113248	93523.9	130744	27613.8	34667.3	41523.8	272111	58164.4	276913	37677.5	44084.1	248773	263745	55860	38324.2	106706	317889	74913.7	81401	66820.5	49941.9	79669.3	81636.9	414015	103552	54995.4	60566.1
P56695	WFS1	14054.2	36027.3	21763.9	20584.8	35429.6	19391	26241.4	211952	150222	35377.8	164552	27445.3	28368.6	111732	21940.4	110659	137643	128322	26880.9	29103.2	17158.2	58038.6	50300	58106.3	82979	30804.4	50725.1	40328.6	198776	33547.9	105069	89806	27977.1	159330	177749	110227	26219	43106.7	32605	37601.8	185393	21439.1	51097.7	35912.2	122757	159429	224177	34649.9
P56812	PDCD5	50975.7	90947.7	88456.9	93644.1	62221.7	94037.3	109238	147928	161688	134786	135967	130369	58836.3	83465.3	70355.6	106632	86508.8	140766	44701.7	62718.9	81509.2	99203.1	69150.6	69245.2	92330.2	117994	140105	147722	144396	160606	130383	144786	122221	155950	118223	143928	62651.8	95928.9	76173.4	102538	58378	75495.1	72152.5	84990.7	87308.3	196343	162785	105828
P56959	FUS	159313	222982	250509	231035	163500	233364	196329	226913	256438	213833	178819	194672	177405	181030	201128	186251	204598	219987	195782	187632	223428	313356	273880	232001	175221	199293	191716	349480	268998	226434	168070	269577	215436	252415	259726	157054	179206	245084	225405	209028	178997	235362	234236	249145	259880	250308	250108	249897
P57722	PCBP3	10442.5	5525.75	5268.29	4817.35	8724.1	6310.21	20598.1	7252.6	3941.17	9695.46	6207.3	12036.2	4510.69	6356.64	4682.49	2327.49	6584.77	9113.74	5178.05	7231.13	7146.43	9977.33	10401.2	9033.35	1353.78	5765.05	11183.6	9630.61	5751.97	5243.26	6138.91	8691.88	3901.59	9476.83	7508.39	4406.58	7189.33	11048.3	10421.2	8086.57	9168.27	5715.89	10406.3	6322.07	7575.55	3388.82	10635.5	3571.89
P57746	VATD	381485	776272	534462	766745	535613	772176	564694	840639	645934	647574	668891	845787	414525	567886	478006	514059	600541	667788	335712	404683	666143	939409	558945	528344	377577	643788	486335	993806	657230	599891	488662	610460	705082	596991	627259	643451	287492	712069	657433	546264	544997	332032	494223	631520	792046	592124	718838	666068
P57759	ERP29	76710.2	115615	141190	129275	131617	145247	28734.4	47927.8	59698.1	35575.8	57590.3	54859.7	75457.5	102931	117563	32639.2	44323.2	57738.8	61799.1	91462.5	55734.9	83684.3	97065.2	59242.6	23746.8	34355.3	56055.2	69820.4	49330.7	47243.3	31272.9	42288.7	41326.5	63623.7	53930.3	42069.4	62894	103489	93462	140630	110888	93194.1	122672	117912	127612	50971.3	54033.2	54299
P57776	EF1D	116807	117727	109894	138852	117560	138850	107390	115717	103204	91987	118769	124134	85895	125046	88390.6	93985	103652	105146	98704.2	101461	124905	127437	114506	127153	67976	92908.9	129936	135096	120109	128115	101914	112358	97788.4	81475.4	134126	80883.5	107275	123789	147595	131354	159905	113493	144692	150836	103703	125733	153054	84880.6
P57780	ACTN4	705000	318140	294287	495930	812075	579505	141554	100673	189682	164254	106052	111980	287732	647932	527749	132046	173673	113604	588792	356797	408069	431165	830133	847721	122153	66962.8	135847	136697	170456	169909	113011	81987.8	113785	67584.1	110377	69458.1	286111	312255	311566	406029	835835	340998	490870	688294	835662	122703	110944	136753
P58252	EF2	568855	713692	764581	729387	760826	781403	583043	746771	831332	762216	968075	789942	550392	725392	617513	584247	737055	632532	582439	492702	657209	875495	714328	745149	589195	500565	600569	919920	699837	727472	397294	652827	594840	643933	672934	539213	423699	621342	606092	601824	701213	510594	759739	763483	734466	767760	793970	733691
P58281	OPA1	157402	166806	177905	179336	194748	163334	199719	218523	230802	219023	230980	252284	111106	160216	135400	147326	214915	175360	118617	141239	167993	224444	205447	186604	144863	185030	235298	301636	247187	246706	198895	245685	192443	247733	259504	190422	155539	201436	162450	189135	206764	153926	183710	186503	162531	224120	238774	223785
P58389	PTPA	243094	325915	359284	368580	353034	324992	500347	508169	586782	454364	546796	616551	204036	300492	278887	380962	474918	450636	190362	251494	320207	440976	368399	334302	374136	431779	530673	723820	627402	566769	335547	408003	464414	452083	545284	471713	213884	298597	262033	323748	330562	252386	308970	373795	330052	462381	577243	640181
P58404	STRN4	73025.8	65767.7	93050.2	84725.1	85850.8	71872.8	45393.7	140551	122386	108920	122973	150536	59063.4	81683.3	59538.3	62209.7	117079	49628.7	52477.2	55408.6	73349.8	88970.6	87387.6	75995.9	68314.3	93637.7	126005	124519	147766	117938	67514.4	114825	88801.1	137143	144213	50308.7	56549.8	87006.4	69148.8	71165.3	97947.5	57701.6	81775.5	79015.1	90436.5	138651	105793	158853
P58771	TPM1	88258.4	67014.7	78387.7	85724	108412	115444	59064.5	62381.6	113902	96199	78835.4	74286	84714.3	97017.8	114442	58518.4	93198.6	74604.1	77269.1	81582.3	82924.5	79085	119905	100178	81549.3	67641.3	63512.1	111288	95056.7	78864.9	64092.1	80290.3	88432.3	88375.1	114808	56193.1	66437.5	121670	84599.8	113525	120537	97608.5	106778	110384	108760	87175.5	116935	69198.2
P59281	RHG39	70035.9	51073.8	49856.5	52874.7	85567.5	82963.8	47504.9	58747.1	64504.9	89005	60312.2	92956.5	38037.3	44812.7	20129.2	48487.4	59705.5	47817.2	46480.2	36196.3	70831.5	73940.1	90998.9	77516.2	50152.3	68362.3	76198.2	73043.2	92407.2	81956.3	41486.2	61464.1	82203.1	78347.6	88361.4	77993.6	37956.8	51885.8	79350.6	71104.6	7010.93	21186.4	67437.3	59166.5	67810.6	77514.7	65154.3	97560
P59325	IF5	55097.6	65042.4	77194.6	104211	63294.1	124673	114917	179404	123318	154068	174857	135617	49117.5	76040.3	75233.7	64945.2	139873	122418	39430.8	50617.6	52531.8	110145	88266	74112.1	107162	194701	123728	253651	164203	153816	127414	205201	126366	213814	175264	202627	52000.2	107316	57867	74840.2	145949	63727.9	92565.2	88596	63589.6	142970	172848	156640
P59648	FXYD7	96025.2	66840	82336.8	70239.1	81321.4	88243.9	107382	70263.9	89746.5	83490.4	21293.2	75521	60074.7	70081.2	75801.9	63719.2	70816.1	66297.7	48488.8	24035.1	58744.1	78418.5	84420.6	60314.8	57091.5	47182.4	69845.4	79286.6	74695.8	64992.6	57965.1	34670.6	74620.1	84880.9	96545	79856	48670.8	79951.4	85337.4	77580.6	106001	81323.9	45554.6	87124.2	84929	10960.5	102618	73444.9
P59708	SF3B6	81747.7	60949.9	81421.6	71944.5	114390	11259.9	49369.1	135152	51328	240088	127794	218352	46015.1	68518.3	124215	10305.6	149761	112178	34622.3	63677.1	114116	74008.8	13784.9	85653.2	127008	137866	50821.8	184289	216954	191703	49554.6	212678	153714	43040	184864	36370.9	82617.1	88093.7	60982.4	90947.6	83663.7	35163.4	64320.8	68014.9	97168.2	39197.5	169976	13109.6
P59759	MRTFB	12427.8	16968.9	21404	19773.1	3880.01	52077.2	22811.7	21123.8	6594.97	19687.9	24986.9	9041.88	7170.92	21375.2	20668.2	17869.3	24120	14871.9	5653.62	15086.1	21307.8	23402.4	23809.1	5188.72	18844.5	8944.8	18339.8	28905.5	29011.6	20223	7127.69	23645.3	23901.6	9963.73	13039.8	23132.4	10288.1	19815.2	19133.9	43399.9	21581.1	19155.8	21212.4	24148.2	24019.7	27689.9	28277.5	30436.7
P59999	ARPC4	428885	905260	1.12624e+06	1.08962e+06	1.22478e+06	1.18848e+06	327764	677590	800913	520200	765105	930167	818374	858727	815127	554300	617317	581022	663221	765648	992135	1.1916e+06	1.11307e+06	1.06536e+06	457108	531040	713326	890592	785759	774089	422052	647369	637216	774580	745286	486573	662489	895857	888894	1.04873e+06	1.05768e+06	702149	965414	1.07555e+06	1.05867e+06	686950	789919	740670
P60041	SMS	10806.8	16941.7	19075.9	17233.4	19119.6	17883.2	9484.63	14121.6	17500.1	25383.3	17438.2	18637.5	11605.8	20013	16421.8	2472.51	18609.8	5753.44	16415.5	12804.9	18182.6	16787.8	22178.9	26993.2	15155.6	11355.1	16783.9	15887.2	20881.6	27326.7	11970.9	4328.76	11837.4	11607.5	20118.7	15933.9	13920	21772.1	10377.5	10855.7	20504.3	16746.5	14509.4	21104.4	24483	15351.1	19507.6	24424.2
P60122	RUVB1	16316.5	41476.5	72993.3	38363.7	72422.7	63011.8	80727.9	105182	101583	84660.1	91555.3	96974.9	10226.6	43007.4	29679.7	67284.7	84096.5	88216.9	26987.8	21627.5	38766.3	74449.6	81629.4	30819.2	57471	75277.7	71111.5	111558	101581	92730.8	57643.9	97261	78905.6	92591.6	96731.3	79198.9	22949.6	913136	610429	34755.5	28802.7	15842	68022.9	50800.8	66045.1	99937.2	106211	98945.5
P60202	MYPR	2.85331e+07	1.93093e+07	1.86299e+07	1.71877e+07	1.8605e+07	2.06675e+07	2.92049e+07	1.70096e+07	1.6751e+07	1.62097e+07	1.5474e+07	1.74623e+07	1.44146e+07	1.80212e+07	1.70591e+07	1.24051e+07	1.74904e+07	1.49365e+07	1.55989e+07	1.46538e+07	2.11467e+07	2.7977e+07	1.96214e+07	7.27723e+06	1.5024e+07	1.30987e+07	1.72505e+07	2.45342e+07	1.82927e+07	6.62889e+06	9.94809e+06	1.90147e+07	1.73199e+07	2.48505e+07	1.9803e+07	2.06018e+07	1.41012e+07	2.17072e+07	1.94724e+07	2.76065e+07	2.18858e+07	2.29776e+07	1.84882e+07	2.0399e+07	1.99811e+07	1.75685e+07	1.88878e+07	1.7175e+07
P60229	EIF3E	1.08693e+06	92479.4	922783	805816	973004	778816	776430	174938	70963.2	851836	196699	1.00629e+06	595179	921835	743734	587285	757509	628448	719457	581177	827129	201472	1.01657e+06	1.03379e+06	174586	665900	901105	900479	241175	917689	655062	721279	809076	790229	865206	803772	73185.2	552791	746193	705211	777963	709961	726254	931455	1.08283e+06	838413	209828	205448
P60335	PCBP1	556687	619383	600561	633719	719651	685051	588139	614768	629412	623609	649115	718547	424001	563915	558701	429265	581939	543499	466460	460103	601821	830414	686093	640169	465235	475897	603008	845573	707032	647745	458055	606723	535147	603588	690664	544172	433308	577407	521347	601556	691177	551508	637040	626923	598022	652348	665747	621433
P60469	LIPA3	233106	191552	230935	173003	160386	174066	107537	68803	154627	111027	135133	132933	109221	114697	156740	81950.2	123091	82891.2	114556	134156	239306	198917	134864	415730	128242	113585	70782.2	268891	87167.3	134249	91741.5	124541	161790	65660.1	95271.5	73061.3	148439	161498	93240.5	208705	149172	118410	135289	190002	110212	126922	105800	109213
P60487	PLPP	517700	702617	745206	728556	709125	736286	506652	595222	663148	494498	619260	614543	506597	492145	626702	420757	499384	532627	444053	494225	512842	817234	663239	676055	396505	439041	445856	722398	588642	614068	360926	619543	584001	645400	691897	500655	410329	697901	641759	755839	771816	578948	702286	747218	719565	627523	653316	595714
P60761	NEUG	254296	460111	569857	501565	615764	607641	257889	447352	553950	656930	514256	607836	264123	476019	304365	259125	462345	308110	335935	447951	908899	496460	552452	718974	331218	441946	921520	496587	558878	722475	201794	471910	346141	536081	653901	267669	202034	471152	344952	532982	638857	257349	331087	448651	468294	332633	458222	459665
P60766	CDC42	670665	710001	718763	565577	743376	635961	689140	709082	739310	657341	580450	751134	499006	724638	534771	494785	732338	524977	491331	435297	776945	999231	603340	746580	483955	430181	802658	995901	629041	760589	337146	561965	348820	529291	562758	331594	319524	599598	341180	489704	557811	323385	516836	835267	644095	525960	798083	593917
P60824	CIRBP	17357.3	39295	38082.7	31066.4	27917.7	34381.5	43437.7	47673.5	35781.5	28627.7	22576.5	30477.3	12320.7	41401.4	11167.2	30221.9	37811.2	28481.5	32349.5	32428.4	39915.1	66686.7	43881.3	50963.1	32785.3	31466.2	38685.4	70986	54271.7	47890.6	28751.8	41574.9	31083.6	32071.1	29739.4	39638.8	18796.5	32655.8	29451.7	30237.1	17595.7	32812.7	41770.5	36642.8	41828.5	36447.3	9521.63	21733.3
P60840	ENSA	95254.3	92709.8	122536	107155	118419	143713	44496.3	57444.7	50003.2	48803	74098.7	50977.4	56657.1	106416	59308.9	35979.9	45578.3	33816.5	99031	58157.2	101016	125443	139024	131676	58049.2	59685.8	85748.5	93046.5	85304.4	72743.8	41819.6	40222.8	59363.1	82639.8	63935.6	81490.1	66688.3	96814	96036.1	115654	114603	119208	119611	172966	91522.4	49884.1	80559.6	89119.1
P60843	IF4A1	67900.3	149986	174373	160396	146606	172762	59891.4	111067	121457	81304.1	62445.4	119956	107796	155368	131273	81871.4	97152.5	78957.5	110004	108077	145075	174092	161965	195102	67912.6	72719.5	79519.9	131977	95471.2	91999.4	65867.7	96566.6	86576.9	99015.5	98312	92782.1	78017	181559	120002	150584	150905	110404	144361	164067	173568	91181.1	107181	103646
P60867	RS20	190412	182730	189333	218836	174526	228848	190366	178725	194750	210151	223642	173334	157851	189561	251643	152576	184675	190158	149134	152037	199316	235828	212776	224247	114619	148841	105415	223253	217905	219586	106814	163144	194859	207256	217867	189270	111085	165069	197890	222609	228360	239610	208543	236258	242365	162017	236546	234341
P60879	SNP25	2.92917e+06	1.65235e+06	1.96884e+06	1.82153e+06	1.81604e+06	1.75341e+06	1.81561e+06	1.49102e+06	1.78623e+06	1.45468e+06	1.61606e+06	1.64068e+06	1.77294e+06	1.86391e+06	2.06275e+06	1.13292e+06	1.66171e+06	1.30797e+06	1.54463e+06	1.04966e+06	1.70566e+06	2.11351e+06	1.78265e+06	2.66394e+06	1.4025e+06	956250	1.50561e+06	1.91929e+06	1.63419e+06	1.78481e+06	1.09182e+06	1.65712e+06	1.39632e+06	1.59683e+06	1.6121e+06	1.36418e+06	1.24439e+06	2.61144e+06	1.5372e+06	2.53443e+06	1.85453e+06	1.57909e+06	1.65085e+06	2.00999e+06	1.84864e+06	1.53061e+06	1.82323e+06	1.68163e+06
P60904	DNJC5	37863	33896.5	35967.8	66228.4	42608.2	33834.5	160701	214562	212111	192547	183128	144766	24364.6	30976.4	30110.4	185776	161131	149375	30264.4	32835.8	46346.8	43398.7	61058.9	42145.9	111494	98570.4	115685	250918	200477	224477	163982	224333	184478	189593	184014	207836	42894.3	39420.7	34679.5	46866.8	55644.5	41369.2	38576.7	44533.9	38572.6	170376	272953	201068
P61021	RAB5B	60502.8	93568.9	99341.8	97683.2	88944.6	82762.2	101678	139819	122987	122489	143801	135314	62805.9	61286.4	65054.1	90907.7	149223	107824	45406.1	64976.4	90102.5	177044	101334	91892.8	79466.7	95942.1	114543	165795	135154	126163	114593	139738	105444	156176	154436	100208	83709.7	131415	67017.1	101635	106040	64163.6	84182.7	98757.8	136630	137948	135972	133828
P61022	CHP1	40511.9	33552.5	32204.9	25081.1	22619.1	17003.2	77104.1	44066.5	52985.6	40626.3	50517.5	40145	13181.5	23382	18154.7	27012.1	53210.5	44015.6	20338.6	16381.2	29117.1	37637.9	10976.5	28596.4	40541.4	27971.9	47198.6	65233.5	47410.2	53858.9	34803.4	46448.6	37408.1	51806.6	53323.3	53166.5	8045.19	13949.6	22801.4	23162.3	27571.9	27802.1	21110.6	7145.95	22140.2	45646	46943.3	47121.8
P61027	RAB10	138024	152950	170295	139697	171837	165042	153006	157353	162100	206165	160395	193428	110872	157286	125679	90523.1	155139	142068	142343	134704	141415	182540	154743	192904	140425	133150	112076	153674	176660	217425	109990	144719	125971	124045	188589	143322	114847	126903	133141	132905	164605	97999.9	122506	123800	141957	154751	173914	195896
P61028	RAB8B	52264.6	129799	149845	82400.3	117736	72222.9	69747.5	87023.7	96065.8	74327.9	96900.3	69979.5	70417	71663.5	107669	79545.9	89977.5	73616.2	122892	63262.1	44705.7	152747	60240.3	76678.2	137847	71915	67271.7	93918.2	52804	103986	55985.1	95613.7	85186.1	80940.1	103637	80511.9	116254	72049.9	62998.1	59181.2	88446.2	56955.1	85495.5	146525	142226	93795.7	83226.5	100427
P61082	UBC12	315909	359991	396735	378862	330481	305968	171804	177569	152632	139366	84128.3	184772	233661	353656	324774	123457	213057	161203	297955	270950	347243	386491	424225	363673	122272	122821	178582	174779	275472	167476	93911.2	165936	162490	233597	210321	155965	235637	376092	348196	391507	470027	336748	338453	457488	487506	158129	204541	170098
P61087	UBE2K	70618.6	177645	208856	167800	128994	158671	135268	193051	226512	152107	218157	155923	119865	118525	133877	116667	157904	157442	72746.8	120700	81278.3	203591	152351	92721.1	122160	150895	152747	139113	180216	144551	98858.9	164465	180398	184425	208462	97298.1	98399.2	211338	143337	133864	241429	148813	92115.1	197235	171951	159619	204827	213190
P61089	UBE2N	684219	929537	865676	873104	843794	927220	783626	959367	877665	694777	1.22553e+06	1.15623e+06	513623	856257	696820	709315	1.09391e+06	763573	681349	645466	870825	974049	872410	883630	692386	810955	889084	1.36268e+06	1.08605e+06	1.21347e+06	459264	840415	568676	1.13335e+06	836737	682807	432892	732644	597986	759804	761260	623389	748119	974955	970215	842566	1.30889e+06	941581
P61148	FGF1	40824.7	58522.8	59567.9	49969.5	54635.3	62272.8	38909.7	68174	11021.7	56668.5	25521.1	17913.6	44205.4	13677.9	50991.6	45666.3	25152.3	52462.5	36483	40395.1	10069.6	67965.4	55524.5	55831.5	51323.5	8584.09	57958	22383.1	63257.7	22736.6	25280.3	24272.2	57165.1	70091.2	58326	31416.3	36020	54544.6	57658.1	59462	44891.2	56781	51580.8	59171.7	43452.9	25404.3	66786.5	16410.6
P61161	ARP2	496634	1.01467e+06	1.26454e+06	1.10996e+06	1.02655e+06	1.14775e+06	550454	1.33617e+06	1.39898e+06	1.1148e+06	1.39179e+06	1.30327e+06	783993	1.00286e+06	810368	1.0034e+06	1.35713e+06	1.04332e+06	886622	594755	769222	1.24263e+06	1.06898e+06	1.14774e+06	994392	823306	1.14412e+06	1.57273e+06	1.39976e+06	1.51309e+06	630869	1.32386e+06	1.08815e+06	1.14335e+06	1.2594e+06	928207	543935	997233	845036	895613	1.01379e+06	745895	993439	1.19232e+06	1.0762e+06	1.28283e+06	1.46571e+06	1.39125e+06
P61164	ACTZ	56956.1	45926.2	83221.2	58350.3	57263.3	63302.2	31826.4	27679.7	25989.6	23806.5	38330.4	30801.6	32166.4	79167.3	43847	20589.4	35758.3	26812.9	32558.1	42557.4	76079.2	66255	57863.3	35424.2	16538.3	31461.6	24195.2	49784.1	31616	25861.8	22521.7	27960.4	28551.6	28455.6	33906.2	27929.5	42954.9	57979.2	41055.3	48516.6	55435.8	34087.5	44676.3	49382.8	55024.6	24492	29555.4	36318.4
P61202	CSN2	139930	159319	173500	205509	184199	221696	176281	223982	208469	191277	227384	206070	137925	155131	176648	180215	233074	199955	126476	151317	180330	137762	245200	181329	107376	171246	248020	228053	299818	212596	149975	233536	224197	232864	265175	197313	137691	196710	173990	214181	190887	136555	173644	147659	208076	225959	277245	268565
P61205	ARF3	537825	862533	840493	992811	1.0252e+06	1.03998e+06	466349	835643	804356	730860	881317	915875	650855	826998	707379	551309	737882	606388	642206	764399	586176	1.04852e+06	909844	618739	557192	661122	718268	965346	846762	758742	541160	786096	702362	776724	893410	607751	595388	843503	762976	917473	934388	710710	763827	957146	1.04522e+06	811397	817309	906374
P61226	RAP2B	102127	283101	211562	317215	258179	294782	97453.5	262030	230397	213912	274679	207262	165189	251589	182539	167489	203223	182351	162942	214694	229734	370225	278547	238597	147456	181519	207040	321127	259033	217955	153487	240120	184369	265229	250322	174612	158832	265221	216443	266479	267075	200288	267245	288500	244332	245931	284513	213981
P61255	RL26	266016	238151	299330	275698	240180	240744	208927	216779	185080	258046	214563	115966	219895	261760	227172	173287	205576	178734	751426	191670	213802	289813	273077	317357	150627	164214	231061	218746	245364	253604	227398	191803	150489	273670	256413	229739	173436	255681	242832	264432	292188	254038	985278	283173	301071	155967	268945	203499
P61264	STX1B	1.20934e+06	762047	840245	762620	860523	850398	2.62491e+06	1.53696e+06	1.91095e+06	1.56981e+06	1.73184e+06	1.90425e+06	669440	820274	743141	1.49268e+06	1.65434e+06	1.66134e+06	628728	601172	836526	992013	983177	973235	1.30189e+06	1.39238e+06	1.65333e+06	2.16262e+06	2.00732e+06	1.96913e+06	1.6084e+06	1.91149e+06	1.88029e+06	2.29024e+06	2.13369e+06	2.06139e+06	819252	806410	942299	1.06044e+06	1.04098e+06	1.01286e+06	922720	968628	946552	1.82222e+06	2.0727e+06	1.96899e+06
P61294	RAB6B	204883	82614.3	225265	95798	229209	236408	158322	100767	109318	130508	139469	177611	140073	83436.1	83785.1	126389	167514	77986.2	106491	179872	181713	172004	215594	209824	100182	109584	131012	202794	168553	114111	133172	170631	172012	137645	153111	124580	196553	254969	207331	246713	138895	226066	147534	264676	178403	133568	187056	122858
P61329	FGF12	9043.71	18581.7	17826	23066.7	16553.7	33794	45548.6	68226.5	77084.4	102306	81165.7	37085.9	18637.7	12974.1	20604.5	51988.1	77672.6	53292.9	11188	2535.44	16564.6	22444.6	17905	17609.6	39351.7	53079.1	68807.4	59100.7	65706.8	119265	45711.3	62941.3	67677.6	71084	87014.2	70588	14010.7	27318.3	19437.3	38239.1	27520.6	22837.4	23304.9	23319.6	19157.9	66707.6	68057.5	77888.9
P61358	RL27	118846	106598	124059	137843	123624	149382	308233	322580	382547	306584	367689	276926	105584	109561	117667	334052	342773	221045	100256	80913.1	127604	120852	111448	115677	240828	297782	306424	403492	366446	374202	225502	335078	198954	355141	407107	323649	63878.8	131884	107412	133469	160587	104788	115103	132065	149251	359249	397419	417293
P61750	ARF4	2720.55	24990.2	27640.8	26859.2	10259.6	23361	71065.9	37318.7	32273.3	19812.9	47459.3	32938.1	5108.2	30280.6	4025.42	23576	38240.9	19837.2	21214.9	11554.5	20474.7	27518.3	21880.5	25162.6	21313.9	90524	24600.1	33570.2	37372.3	27383.1	36752.2	59150.8	31720.7	115183	37515.2	87802.9	14301.7	26089.3	19726.4	83391.4	9794.96	7059.56	27212.4	27850.8	4755.99	31206.9	39233.2	31500.5
P61759	PFD3	4809.49	3902.83	5978.6	4824.94	9286.65	7345.22	144323	150391	151463	154458	74107.7	165536	4854.64	4742.71	5211.68	76148.9	157100	126572	3166.25	6137.28	8114.04	5079.77	2603.14	4934.85	99690.6	59006.2	78609.5	197633	129155	149688	132900	137968	57391.7	128780	73216	125548	5224.24	8031.21	3657.53	4084.19	8435.82	4297.62	4235.55	2790.47	8606.68	142507	113520	156905
P61922	GABT	1.11415e+06	872003	857439	1.00742e+06	828996	1.17992e+06	978395	580276	560737	549634	568514	727218	572395	736494	865956	331434	547948	484852	376630	593957	841618	1.32734e+06	1.03109e+06	1.11093e+06	332944	396906	515168	641672	597026	561270	519265	574653	465133	738857	680177	554690	700948	760338	617664	1.18062e+06	885079	696263	842518	929911	1.1015e+06	477783	665581	632813
P61924	COPZ1	63333.4	76487.9	94802.4	80235.5	42220.2	68375.8	52583.8	79544.9	90524.5	78944.8	59165.9	83585.5	63685.2	78799.6	74220.7	59953.3	60891.4	74343.5	50454.8	63802	19341.3	90388.8	54374.1	54198.7	40724.9	64590.7	39128	106821	84772.4	45555.3	38947.2	45928.5	72344	84886.7	100961	34201.7	39298.6	73885.2	51714.1	85660.6	65809.8	74846.6	59847.1	94622.2	59821.6	62295.6	97102.9	81054.5
P61957	SUMO2	50268.3	61076.2	67389.6	51059	50707.5	64071	53555.9	61559.2	68742.7	62683	54117.4	54550.2	42432.4	58680.2	48918.7	42390.2	57999.1	52122.4	49603	42194.3	56305.6	84482.7	63755.9	60362	50922.5	43923.8	56389.5	84881.5	65188.6	61491	36431.7	57909.8	63186	59886.3	69654.6	62640.4	36569.3	58379.1	63576.5	60842.9	64363.2	57200.7	59451.9	65339.1	61952.3	63136.7	71827.6	64386.5
P61971	NTF2	172492	246672	222761	221746	204357	298273	201692	214640	272166	193683	236413	257368	161590	198760	180999	142942	211809	151552	119380	175716	220223	279816	186439	483519	141318	165667	242478	305409	207966	240981	176130	211478	159210	227979	218210	174121	149269	172915	152759	201411	267796	159940	199986	204881	314378	210425	251492	261848
P61979	HNRPK	774941	1.04469e+06	959954	937157	1.07869e+06	1.17007e+06	775652	1.04377e+06	928265	793094	1.03122e+06	1.05927e+06	781840	910612	930140	786491	928591	965092	670505	725800	1.03348e+06	1.35881e+06	1.12855e+06	946511	681598	720090	1.06676e+06	1.58863e+06	1.18386e+06	1.20587e+06	668073	1.10917e+06	859619	1.03855e+06	1.07091e+06	749216	659291	1.12335e+06	839368	992174	1.05645e+06	771593	1.05353e+06	1.0628e+06	1.01316e+06	1.09563e+06	1.13687e+06	1.10637e+06
P61982	1433G	2.28145e+06	2.21802e+06	2.92742e+06	2.75613e+06	3.10989e+06	2.88079e+06	2.48575e+06	3.1746e+06	3.82843e+06	3.66667e+06	3.73077e+06	3.69704e+06	1.73827e+06	2.48178e+06	2.09953e+06	2.14119e+06	3.26092e+06	2.79023e+06	2.02111e+06	2.11366e+06	2.60569e+06	2.81039e+06	2.96531e+06	2.58227e+06	2.30087e+06	2.53494e+06	2.80494e+06	4.15252e+06	3.61796e+06	2.88729e+06	2.80257e+06	3.42445e+06	2.65387e+06	3.31411e+06	3.72543e+06	2.57721e+06	2.07971e+06	2.5143e+06	2.27628e+06	2.54616e+06	3.08631e+06	2.13782e+06	3.00614e+06	2.99053e+06	2.90055e+06	3.84781e+06	3.9444e+06	3.7732e+06
P62069	UBP46	49550	48211.4	55429.5	67537.2	67154.5	62465.3	48907.2	52917.2	59522	55829.7	67277.9	70320.6	33212.7	47305.2	52307.6	34500.6	48617.5	51858.2	32195.5	41767.9	51129.3	82075.2	69582.5	55319.1	23948.6	43774.6	53452.5	82572.4	71924.2	57332.8	36040.1	34579.5	39819.5	55226.5	50864	42811.3	36283.1	31914.3	37480.9	53455.6	47734.1	42213.7	44392.2	53625.7	63218.4	45915	54816.7	69960.7
P62071	RRAS2	116262	98201.3	114572	108612	122056	113922	80843.4	67511.8	76194.5	60709.6	69185.4	69782.7	76542.6	115166	82779.7	50780.5	79416.6	60000.4	87895.4	66545	101391	129526	112944	85619	57754.2	38687.3	68875.3	75873.7	64939.1	58397.8	49811.7	46297	57056.8	63187.5	65642.7	51362	69695.5	74499.6	75946.9	89485.7	98956.7	72746.6	96479.5	118983	129710	64520.5	83828.7	88578
P62073	TIM10	131267	142132	133256	73127.3	149854	69504.7	119193	32759.2	26760	137470	23976.2	42886.9	30561.8	160996	40081.2	28298	58450.4	32344.2	138329	132835	39510	48763	20595.7	188008	130561	28460.5	42806.6	49494	33877.4	62804.5	100704	61985.1	54800	137544	147261	135415	100276	57303.4	47158.5	142358	159402	41807.1	146654	176538	157556	56435.3	184274	46124.6
P62075	TIM13	177924	197484	82420.4	200343	88280.1	195618	323750	365478	247817	211209	274594	281104	93256.5	75267.2	131411	177523	253912	274801	68727.3	120843	61921.7	235173	198243	231009	188269	201100	319868	447759	280403	417833	232163	245799	326465	352182	306473	291124	125208	176651	163914	169212	89078.8	159718	170341	211403	201415	298127	411783	384535
P62082	RS7	327376	482503	446453	561579	479896	575100	283734	329745	405781	411210	424117	375801	335872	554302	385745	278914	431573	221999	346572	282146	549791	667468	613804	443885	225772	202382	405415	453538	339910	429496	252059	326862	237736	379047	345169	262230	356198	411496	356469	515212	462454	346008	472415	587041	596922	355620	450025	426069
P62137	PP1A	132945	169574	160471	141319	157012	145459	138665	206259	203440	173428	166711	208187	120154	173022	121593	140394	213208	172182	122403	123987	147656	197702	157334	191201	215814	141925	184029	244127	206070	373107	135858	152232	183246	168133	196988	173840	120235	111843	154147	134069	165932	134497	166663	177314	164709	185739	213850	217053
P62141	PP1B	224577	255003	292500	298760	270642	280245	234708	260965	300104	254506	298185	269874	175612	265204	226292	192375	271215	236773	205078	197433	241957	303506	263487	286901	217059	214005	255106	321034	281226	307937	153867	238213	230862	248767	261600	202125	152213	202663	209238	242674	247168	208042	273208	296336	293377	275253	307717	303020
P62192	PRS4	96160.3	96583.3	107797	100206	96678.7	98317.8	88336.1	136854	150090	99932.3	104199	140593	79078.9	94405.6	85216.1	105439	114763	117991	90090.2	74741.4	104323	106784	98932.9	98694.9	63632.2	89357.5	128005	157580	139299	112488	91698.3	136927	130685	122222	181708	114487	74003.9	114077	105149	69166	99352.5	76150.3	68412.2	102550	112002	119813	130908	135594
P62196	PRS8	60778.8	133995	119541	150252	134306	186927	68455.2	173212	162317	134473	166266	171436	87963.8	113588	109178	107910	129267	130099	37314.5	88628.3	109177	193680	160507	155747	70321.8	116642	140740	238077	167961	172175	125851	172468	148649	171011	162922	95304.6	87555.5	142595	107851	126194	128915	68905.8	118388	152250	132320	147076	194754	131522
P62242	RS8	217746	247771	283730	172657	246493	314157	285938	360722	390297	292857	356401	356945	198761	234181	134454	269961	321940	319165	185905	176117	186911	271107	182390	255906	229353	266288	253513	407233	371135	321951	216326	385823	317689	380099	437334	297694	154384	275910	253266	249072	305860	223309	279596	296646	277342	365757	332937	385771
P62245	RS15A	423763	531537	508357	748590	676482	677135	194443	315593	355660	307471	394821	340845	482777	597845	560825	304480	381094	335520	404543	412775	565400	415708	729432	715611	249270	273892	318691	282896	380836	392362	253037	424743	344735	540582	515336	318262	299259	547027	526919	593648	733307	493408	704356	662504	698406	378147	411911	407759
P62257	UBE2H	6774.96	11362.1	13605.2	7197.61	44119.2	15773.6	37000.9	11322.3	14205.1	21988.6	12804	12174.3	36358.2	31780.2	10891	5488.93	9534.47	35031.5	20159.3	5933.72	7085.75	13470.5	62297.4	40939	5077.79	7566.54	3191.09	10543.8	12067.6	33390.1	7371.86	5314.64	6258.53	12145.8	3392.73	5551.14	5798.17	35786.1	33455.9	55380	62790.2	3866.27	5369.36	45633.9	6286.47	38207.8	43414.1	4600.63
P62259	1433E	2.70128e+06	4.09968e+06	3.34016e+06	3.79522e+06	4.74144e+06	4.65609e+06	2.39697e+06	3.43813e+06	3.35714e+06	3.47778e+06	3.75136e+06	3.71632e+06	2.9977e+06	3.59835e+06	3.79924e+06	2.34376e+06	3.49828e+06	2.96673e+06	3.15285e+06	2.65516e+06	4.02479e+06	4.65733e+06	4.46224e+06	3.53988e+06	2.2527e+06	2.59236e+06	2.9623e+06	4.87926e+06	4.23802e+06	3.35261e+06	2.59275e+06	3.48241e+06	3.30999e+06	3.84005e+06	3.62231e+06	3.09201e+06	3.80092e+06	3.45913e+06	3.31175e+06	3.92975e+06	3.79291e+06	3.31139e+06	5.13134e+06	5.1471e+06	4.03852e+06	4.08622e+06	4.26165e+06	3.87621e+06
P62264	RS14	83730.1	91517.6	144325	136982	109333	121934	165548	181932	181733	171250	166814	174942	90947	94831.6	114219	132151	166423	160292	64428.6	73757.7	89599.1	137064	120136	136566	131652	134117	157482	195832	154288	195382	130982	156461	170647	173488	197097	165174	87967.2	123201	116110	158402	175283	104863	180715	123716	98702.7	221486	204667	204174
P62270	RS18	203594	243394	281527	274098	312929	339990	235586	254720	290456	300461	306958	317974	173565	233677	226578	192076	264259	257801	198082	200878	242093	299872	269903	246050	197039	211100	275059	337021	302875	260545	242566	245273	244570	281551	330681	218402	202555	229785	201053	249894	287353	185346	231792	266855	262198	268412	303980	300881
P62274	RS29	69393.2	100617	122999	116579	116916	150941	132819	105123	132783	111144	118483	125276	88186	100094	93388.5	88119.3	115570	96588.1	67737.7	91896.1	61440	137837	126248	116520	76361.7	94904.8	103811	148192	133044	128077	93934.9	115783	123049	113023	157438	105698	85811.7	106180	114233	83923.3	153795	59129.1	117002	118984	114862	125630	122029	122155
P62281	RS11	112680	82346	144989	140755	100652	164765	295599	168023	219321	251521	220616	216681	97422.6	94049.5	91692.5	168919	217241	176084	102140	105844	88569	109430	155561	78011.4	166714	214760	225021	220557	283925	279257	174636	225454	188674	215033	251649	190081	71225.2	126083	128122	115990	176554	133622	96121.2	106766	72433.6	238773	214696	269730
P62301	RS13	91213.6	184387	179319	166663	149032	163245	211615	321747	319889	263490	330152	309531	123077	160866	107259	195124	297713	238441	101477	123451	140221	242759	159564	143268	176956	221032	270879	415514	312102	306434	149688	275783	215672	272131	292213	198818	114502	135903	143479	149491	154206	121266	167078	169119	162347	261433	311319	340702
P62305	RUXE	65140.7	99727.1	91472.7	66900.2	85353.1	60721.1	82445.8	112659	100033	75129.3	117189	122726	51955.2	72888.7	72180.2	65248.6	84399.8	141395	47805	30170.8	99462.4	123593	72675.4	82453.6	56390.2	40495.5	141603	126662	93356.4	127312	85181.5	88211.5	46478.1	105457	85140	60310.2	51621.4	70235.8	30721.1	54992.1	57629.5	42914.2	62992.6	89464.8	69111.4	117246	107178	92814.1
P62311	LSM3	36389.8	44188.2	49146.8	44206.7	42561.5	44811.1	41524.8	47036.7	51498	25475.8	47112.2	46094.4	25727.7	39313.2	41837	28082	35284.2	45987.2	31310.6	30125.4	31620.2	49167.5	37902.1	46117	32873	33583.6	34818.7	53657.7	41502	52527.1	25211.7	2899.74	46427.1	53740.2	47514.5	39715.9	25095	37940.4	45502.7	46572.2	47820.1	36458.3	44894.6	40816.9	51002.9	49683.8	46352.5	51605.8
P62313	LSM6	19147.8	49159.1	23647.6	22084.1	54183.6	27607.5	28287.6	5936.42	30981.5	20471.4	26703.5	43494.6	19569.5	38635.3	28924.1	24853.7	32363.7	52761.7	34966	23740.1	24177.1	64915.2	59428.7	28981.8	18688.1	22633.9	37294.2	52444.3	23890.7	26409.7	9606.56	48751.7	30718.4	23608	32466.3	28498.3	14655.7	24462	25109.1	54973.7	23778.1	23659.3	51713.4	48800.6	54683.8	36051.3	35117.8	71037.2
P62315	SMD1	46289.8	52725.1	51551.2	54307.4	58860.7	67078.7	39109.8	47127.6	49015.4	36625.1	49686.6	53997.4	49182.3	50210.2	53477.7	47522.8	45238.9	48205.3	27323.7	44365.4	53913.8	69869.1	57839	54778.6	30577.3	41362.5	51014.9	62032.2	52054.9	46984	37469.7	57974	57205.6	66809.5	65442.6	51678.9	37239.3	65778.6	66819.9	70635.6	77410.5	54447.9	61602.1	57837.4	64826.4	55982.5	49928.5	62719.3
P62317	SMD2	109798	92238.3	112536	149750	137561	128281	71524.9	63926.8	78072.5	77539.6	70365	83010.4	87172.9	111788	57502.6	53466.4	74196.6	56660.6	142279	110349	143542	146028	118450	116737	65919.5	45602	89900.7	77686.8	78055.4	75397.4	47448.8	22597	75037.7	68726.9	99778.6	53159.3	77639.1	101778	117944	104900	139065	103333	124493	133310	131309	77343.5	82037	64169.7
P62320	SMD3	145486	181589	202508	167747	210350	201421	138930	178871	203030	167539	163670	210546	150522	183144	173199	153652	177679	167522	131840	112346	210291	291653	215535	174796	123924	108023	206504	291205	222370	170104	124145	166472	151866	176058	198025	135163	122429	170108	156281	172203	201910	142472	204770	190114	191432	197347	184022	187210
P62331	ARF6	93842.3	84746	92383.5	83768.5	99528.5	106596	126752	150937	161253	111682	135924	171601	53799	79304.3	83619.2	73763.7	125286	123707	80515.3	57310.5	77164	105842	97996.1	131471	119354	108269	125391	163796	154788	195545	110433	139348	135616	150608	151270	128468	54950.9	62701.9	61569.2	64397.9	73910.7	59417	72572.9	106858	99441.2	117740	153071	157776
P62334	PRS10	126248	182862	463537	196787	179896	230506	91487.8	118651	108860	171893	136143	108113	274751	178548	155656	102893	148932	118499	132042	144247	184627	253202	210462	153134	62589.3	80409	129055	190386	143184	136521	88995.5	112530	132573	115387	128638	81926	136987	333788	232894	298321	181496	119265	199456	237081	198199	125583	123169	166796
P62482	KCAB2	183715	250098	282391	283252	236184	311033	375699	278921	250065	365456	333556	225661	181842	229660	192066	154583	218716	154789	131387	157891	199603	265900	295128	289288	217229	267345	221449	324231	284649	291029	115960	225587	133641	365485	231889	260951	137254	228202	153553	247577	260066	147436	218352	269175	315708	239241	306440	360948
P62484	ABI2	59896.1	143141	129870	118385	125698	135918	42652.7	74160.8	59122.3	48798.7	58613.3	83485	81209.2	98777.3	94814.1	41013.7	66101.3	52555.8	65579.4	92174.3	98987.9	136023	126034	104127	51655.3	13460.2	66100.2	66783.6	89044.2	70992.6	42949.8	65385.5	46898.7	76443.4	83153.1	46504.3	72109.8	110262	95269.7	114819	115022	84163.6	118376	123625	116717	67305.1	84336.2	76112.4
P62500	T22D1	19988.4	24659.5	32204.9	26390.1	22558.5	35699.6	53468.3	45104.7	35210.1	53096.9	38847.3	50852.4	18564	28632.1	19166.7	45004.8	39517.4	52951.6	47149.9	20456.8	27323.8	49605.5	25123.4	30747.1	35995.5	35796	48126.5	58314.2	45821.3	52194.1	31244.7	37036.8	53444.4	45920.3	32767.6	25384.2	29188.1	27590.3	24950.5	33998.4	11437.8	25240.7	33051.6	35553.7	28406.3	44186.6	62436.6	62129.1
P62627	DLRB1	79946.7	78395.5	93090.9	56894	83749.8	84060.5	82545.5	77543.3	95871.9	47507.9	57446.4	78806	47950.7	72714.2	61304.8	50152.3	69663.9	63775.9	57439.1	58302.9	67943.6	99394.1	65976	68631.3	51155.4	58602.7	70082.1	97550.5	69922.4	67979.1	42288.2	54204.9	56387.6	63116.8	70066.7	50741.1	41761.3	51116.7	55150	64981.1	69913.6	50068.2	58794.8	82374	85913.5	60904.3	82744.5	88025.2
P62631	EF1A2	638685	1.14091e+06	1.22314e+06	895951	1.13672e+06	1.06585e+06	662075	1.18878e+06	1.29138e+06	916989	1.04999e+06	1.2805e+06	690639	988235	830262	826981	1.06373e+06	912398	411052	948371	1.12694e+06	1.20204e+06	1.12877e+06	1.11888e+06	518686	632377	1.15976e+06	1.32804e+06	1.24077e+06	1.22748e+06	688668	1.23303e+06	693996	1.05826e+06	1.0698e+06	571756	668295	1.05092e+06	539023	917343	853633	340136	812014	1.00609e+06	1.11766e+06	923981	1.1764e+06	1.19965e+06
P62702	RS4X	242773	344555	310158	366438	291190	416247	209364	337411	254760	224822	379989	254056	247841	324074	318088	228937	311718	301200	177958	177199	280782	402005	334559	420245	169877	172427	299701	432823	353155	343278	193554	276833	273331	346617	303227	256734	234440	363147	285771	322818	356400	255592	352701	375825	390438	246893	338569	362327
P62717	RL18A	79702.2	69102	76499.3	82094.4	71290.3	69177.1	80997.4	84290.7	102579	59112.7	96412.3	96653.8	54477.3	75043.7	65614	61232.4	95738.3	85275.5	41135.2	58353.2	55757.7	80075.3	71450.6	69253.5	57672.3	80325.1	89067.7	101454	102328	80942.8	58773.4	84039.7	112388	108500	108464	93018.4	58612.3	65388.1	89320.2	63649.7	84348.4	59901.1	87746.6	86562.9	76793.2	103941	107540	100997
P62743	AP2S1	515800	709739	717275	719787	505002	684279	669598	885068	1.00551e+06	738290	1.00036e+06	732832	575647	626188	628487	768829	822262	818767	507022	638203	652987	751564	792368	829348	594452	802823	833448	928714	966041	1.06301e+06	475183	943480	829270	1.00237e+06	1.00929e+06	835434	382341	750386	636454	769607	751350	692669	804239	742351	747926	971089	982821	997338
P62746	RHOB	459414	470451	483328	532143	457091	551333	348561	340146	335372	353695	386105	357068	290205	498257	408627	259720	376500	312937	365188	317444	513757	663669	534624	417908	303561	276465	377890	430588	408750	397742	252915	307608	349911	347422	416280	321259	273496	476365	453737	517707	569519	442317	552384	589213	528972	398421	417677	396215
P62748	HPCL1	147821	446878	500032	461999	394391	512631	147306	402490	456223	313908	449650	89430.1	334614	427011	116629	342082	413903	332018	264920	379409	60106.8	507089	482218	432172	267211	340029	391067	498989	480536	422843	223773	379432	346827	123538	421818	303191	239226	421405	391770	461167	469315	338627	461873	494121	551392	139936	478312	496906
P62751	RL23A	145695	656754	721185	271989	562259	640780	159878	145599	172603	143265	161349	170098	564517	672613	574301	130088	175651	124238	574549	418570	278081	716992	682980	222396	135584	82649.3	145829	203562	148683	164567	98987.7	175141	165919	145550	153242	166245	328482	282899	369381	533216	671059	190231	655014	682970	710001	197952	182761	177712
P62754	RS6	429424	264010	309212	288611	280188	324737	152902	179616	184740	146613	198546	177728	253200	292781	259075	168586	187840	182097	211129	234045	206944	313499	326580	275284	121700	150919	139784	227872	186286	180684	110026	216854	206124	210982	183276	146406	238841	288749	307409	307412	320501	289097	313010	307963	301302	191011	193785	161966
P62761	VISL1	2.09418e+06	1.99382e+06	2.15955e+06	2.041e+06	2.17565e+06	2.22572e+06	1.1681e+06	1.35817e+06	1.47032e+06	1.10733e+06	1.27335e+06	1.41009e+06	1.24291e+06	1.95312e+06	1.73053e+06	733586	1.22552e+06	1.04799e+06	1.25363e+06	1.13317e+06	1.70221e+06	2.65183e+06	2.01767e+06	1.75893e+06	685515	718932	1.10487e+06	1.7573e+06	1.25355e+06	1.04743e+06	952178	1.24391e+06	922734	1.06775e+06	1.30492e+06	834494	1.50748e+06	2.03904e+06	1.66756e+06	1.77639e+06	2.27038e+06	1.53819e+06	2.11176e+06	2.32216e+06	2.00288e+06	1.2611e+06	1.57659e+06	1.24373e+06
P62774	MTPN	210860	168943	186749	181438	198259	241221	101232	148173	172843	154858	184424	165993	128433	217599	208917	110716	149313	169484	123455	165330	156500	197533	240893	209027	108526	124666	123481	200426	189435	160943	102834	189805	178688	157728	200279	139794	127779	222624	204091	215585	216347	187262	227005	260157	244815	205793	207519	193917
P62806	H4	5.67919e+06	5.40753e+06	6.11751e+06	6.65866e+06	6.58047e+06	7.00983e+06	2.86626e+06	2.40132e+06	2.73998e+06	2.00957e+06	2.73554e+06	3.00423e+06	4.97492e+06	4.62487e+06	5.16531e+06	2.30326e+06	2.15953e+06	2.30702e+06	3.30047e+06	4.53249e+06	4.84058e+06	6.62207e+06	6.00885e+06	4.5316e+06	1.68833e+06	1.74078e+06	2.41198e+06	2.97416e+06	2.67299e+06	2.30472e+06	1.3998e+06	2.29703e+06	2.10141e+06	2.22801e+06	2.53772e+06	1.81779e+06	2.98806e+06	6.01017e+06	4.59131e+06	5.42448e+06	5.63792e+06	4.0316e+06	5.16475e+06	6.0046e+06	6.83588e+06	2.23488e+06	2.74451e+06	2.96479e+06
P62812	GBRA1	61675.5	45316.6	54113.3	30453.4	63450.8	50281.5	57540	32591.3	48714	35259	33260.2	58146.6	46744.2	29383.1	46949.8	29687.9	34604.8	33185.8	25208.6	37235.7	45412.4	53194.6	63114.3	41652.3	27738.7	26010.9	35828.1	50097.5	44331.5	47054.1	28847.6	53849	51118.4	54287.2	54285.7	45800.7	36387.5	50913.6	56351.5	57061.7	73079.5	57484.5	49114.2	61203.9	86080.3	50809.2	42820.6	43661
P62814	VATB2	1.20825e+06	1.61359e+06	1.84449e+06	1.75752e+06	1.84409e+06	1.87417e+06	1.38001e+06	1.57676e+06	1.8446e+06	1.62981e+06	1.82219e+06	1.77724e+06	1.33424e+06	1.77042e+06	1.50633e+06	1.44454e+06	1.7658e+06	1.45852e+06	1.33874e+06	1.43145e+06	1.77279e+06	2.01684e+06	1.9159e+06	2.08588e+06	1.46371e+06	1.2872e+06	1.69562e+06	2.09549e+06	1.91225e+06	2.05694e+06	1.06197e+06	1.75244e+06	1.59509e+06	1.80201e+06	1.97317e+06	1.57641e+06	993707	1.71773e+06	1.49767e+06	1.78989e+06	1.79248e+06	1.57488e+06	1.72987e+06	1.89772e+06	1.87908e+06	1.89669e+06	1.93959e+06	1.95755e+06
P62821	RAB1A	354381	510088	561858	540069	505750	509282	343438	512074	495456	474323	504394	509400	350615	510386	477904	332421	461734	423511	266204	340309	530623	778996	600008	498006	276640	340494	463175	668302	593553	465454	393095	491999	421888	542770	531614	394662	408489	565033	443188	566722	540926	385393	482830	602284	505440	445393	540497	504468
P62823	RAB3C	204394	459428	467641	477160	477918	443851	251896	486335	482888	438828	510545	500722	344441	443477	420613	373328	470190	442770	298545	261264	416094	553357	485245	498506	283461	309560	424229	584358	486399	518735	340967	488148	347655	489313	525272	348122	301231	440831	334240	431390	445540	313811	442730	511996	474185	529217	504087	461250
P62827	RAN	650132	655180	708299	638139	542257	666665	690045	691967	766647	656074	668506	703707	564002	662400	628712	588179	704432	658555	516012	378067	590613	800085	654542	642873	425990	485112	639403	674176	681102	709762	444475	703006	702993	623435	801436	664560	444743	655155	693419	585045	768572	638346	723594	746067	725597	755567	784965	756216
P62830	RL23	254636	246849	273045	297967	295082	295240	204737	184485	201376	221711	219953	225067	204129	258735	234824	162403	200665	171120	178273	204598	278659	314891	290140	266809	141704	158117	195218	238159	210007	205823	155632	221375	184906	201877	241726	198324	199971	279623	238356	260298	316077	243747	300559	300447	295456	230102	221122	229094
P62835	RAP1A	225759	191627	215643	183553	164496	213017	249048	217480	236339	148052	206737	166707	132277	188606	155591	150219	209900	170575	154877	116756	184019	244610	175673	147365	174460	126439	209296	268190	199636	166010	102951	206691	150015	198897	174175	178805	98220.8	193191	148466	185205	164757	159379	166463	202693	200459	174367	230095	219592
P62843	RS15	30034	18034.4	26368.6	31142.8	35460.8	31921	35823.3	22967.1	29239.9	26362.5	39200.8	42312.7	24044.5	26307.9	21136.5	28599.9	33785.7	28853.8	24234.5	22288.4	30371.3	26886.4	34630.1	27680.7	30134.3	14322.9	36662.6	32266.6	39532	35870.4	30920.6	29441	32877.3	34860.5	41990.9	36232.5	27100	22109.4	27008.4	27045.1	33138.7	28835.4	31468.9	26899.6	29803.5	35747.8	34044.4	35502.6
P62849	RS24	95075.2	93744.9	117094	127179	128927	67131.9	105655	105172	107320	109242	138568	112480	107472	131675	120345	48427.4	140373	131091	86320.9	108241	126636	144174	66291.8	115129	41463.4	118900	138823	159018	160459	142286	78390.2	140964	109790	69517.1	102939	72383.6	87984.8	161809	112370	180220	143713	47885.7	112214	146453	127869	130159	154124	139196
P62852	RS25	171891	153782	184538	166037	177652	199221	135305	147930	168155	128462	176119	171012	129854	157125	147613	130271	154959	145246	102629	100240	145235	179418	151585	170024	103105	104140	137446	181738	146546	164973	91996	164005	143757	155783	163368	128844	102350	165053	146022	167700	182708	134294	164829	172019	170702	161179	163252	167344
P62855	RS26	31098	49130.2	48495.5	42644.7	59499.4	57671.7	31509.2	51068	46529.4	30502	44783.5	53433.3	38217.6	28770.7	37460.9	37648	31595.9	39112.5	19194	22594.6	33660.9	66311.6	48980.2	32822.6	22007.2	23601.5	33656.6	67073.3	49804.3	36064.7	39207	57373.5	32735.4	47433.3	43289.4	28329.2	38077.4	62006.3	11512.3	42355.1	39533.3	30409.9	32806.2	50136	52332.3	30050	56462.4	50745.4
P62858	RS28	157601	128999	136668	126625	125652	168604	179627	151584	168349	172248	133111	143318	112237	171259	132435	126411	185671	153554	117968	107323	124523	191678	177351	142128	138923	118677	143384	216033	193480	154539	90203.8	175258	177535	161444	211863	168920	84138.2	158545	155969	150087	179926	154404	171773	179047	137347	180558	200777	159958
P62862	RS30	109627	108250	115236	115548	124384	126143	120390	123722	133192	112074	122990	136728	71022.1	110349	84700.6	77542.7	128978	96901.4	87958.6	77680.4	81635.1	150160	118959	118050	98874.5	86297.7	92066.3	158513	130944	137047	59101.3	124760	110959	116007	144170	104538	49997.6	109987	105007	101621	134122	93663.4	124118	140594	130747	128903	138855	148716
P62869	ELOB	164082	177793	172640	174947	145156	171448	97048.8	97554.6	90910.7	93943.3	88739.3	96495.6	110064	156505	121653	64790.3	98012.8	54962.4	134545	85262.4	100309	196592	154478	157926	77658.1	63496.8	78350.1	117497	80962.3	96100.2	49724.7	76074.1	75875.2	87858.5	97078.4	77489.8	70480.8	120887	163295	103681	114161	150673	146577	149429	204438	81499.2	113504	91429.9
P62874	GBB1	1.91246e+06	2.28423e+06	2.43017e+06	2.1979e+06	2.31189e+06	2.42824e+06	1.61206e+06	1.99438e+06	2.05455e+06	1.8586e+06	1.92602e+06	1.98858e+06	1.64774e+06	2.37585e+06	1.93109e+06	1.40661e+06	2.03983e+06	1.68429e+06	1.75741e+06	1.77815e+06	2.49803e+06	2.94319e+06	2.63927e+06	2.42501e+06	1.66703e+06	1.53834e+06	2.12257e+06	2.52537e+06	2.21702e+06	2.0924e+06	1.41662e+06	2.11272e+06	1.92901e+06	2.14114e+06	2.34308e+06	1.63263e+06	1.73971e+06	2.43988e+06	2.33189e+06	2.49271e+06	2.8796e+06	2.01874e+06	2.58127e+06	2.77173e+06	2.65215e+06	2.3844e+06	2.3301e+06	2.2534e+06
P62880	GBB2	1.05269e+06	1.24812e+06	1.38947e+06	1.21156e+06	1.40679e+06	1.44738e+06	1.08612e+06	1.27822e+06	1.40102e+06	1.23235e+06	1.33718e+06	1.5135e+06	908189	1.24587e+06	1.15783e+06	924871	1.34606e+06	1.22163e+06	923019	1.03063e+06	1.40233e+06	1.54656e+06	1.38969e+06	1.27571e+06	921907	1.09481e+06	1.43532e+06	1.57403e+06	1.45768e+06	1.32223e+06	919161	1.45446e+06	1.36879e+06	1.56133e+06	1.65035e+06	1.15742e+06	892084	1.43403e+06	1.32752e+06	1.47341e+06	1.56522e+06	1.16554e+06	1.44166e+06	1.42503e+06	1.54442e+06	1.53621e+06	1.51498e+06	1.53608e+06
P62881	GNB5	171077	81899.8	174979	101876	115882	104171	252761	171572	186357	134891	192924	189120	88217.7	87614.7	130243	148201	142173	146838	130020	77813.3	94200.8	147893	121027	139783	126690	104235	192884	216956	134206	180739	132574	151963	161726	143477	224290	165791	111896	149898	118500	86050	135244	126396	106309	136183	117162	181466	201585	188661
P62889	RL30	69350.8	90295.2	123245	133307	142404	139549	321824	409686	269587	222165	317140	595735	90874.7	122998	112937	297005	409607	232476	68504.7	105001	91171.5	157220	140967	114047	145748	201482	186325	314593	276162	478181	191818	183140	223861	336372	357251	377645	99530.5	57768.9	113987	129267	139141	114428	128717	138099	145182	259303	320341	454178
P62892	RL39	37844.1	50422.8	36162.2	70999.6	62823.8	68269.5	38218.7	53427.1	65940.8	36157.8	58992.9	68312.9	27980.2	59423.8	61546.9	64744.2	61231.3	67234.6	22755.5	28216	41981.5	72691	61210.6	56986.6	30319.8	41748.6	59851.1	78544.5	63460.5	57171.9	25108.4	37597.7	59577.8	73999.8	65205	45868.8	22489.5	52183.7	58267.2	82031	61886.8	29557	76096.3	66769.8	53569.8	79471.9	68996.6	78559.9
P62897	CYC	906528	989181	1.19083e+06	1.09128e+06	1.14621e+06	1.29607e+06	569209	606724	697784	676207	580903	680687	854425	1.01437e+06	965899	434970	629343	494207	538458	684834	794271	1.38558e+06	1.14185e+06	1.13672e+06	304535	374917	368204	784534	682900	578439	229497	582619	499871	697720	688314	438935	443853	1.07385e+06	919605	1.39365e+06	1.21684e+06	956779	1.04221e+06	1.21482e+06	1.22642e+06	621011	732302	699667
P62900	RL31	239293	266494	247872	303841	270942	281028	104379	184360	159177	120978	173260	214010	194547	242830	218919	116525	157865	169308	193734	194414	264781	363725	268851	232275	110170	93619.3	167969	240238	155658	146971	108842	172830	81234.7	163194	123525	85317.5	185371	282412	177622	235463	263509	182526	255156	287208	328134	132714	182341	196576
P62908	RS3	323835	314542	400342	323591	507272	457950	250978	262699	287880	286531	293640	463264	341532	406901	291661	238492	408887	271889	322297	270402	278079	482408	390104	462802	217180	198309	197369	471493	336692	441826	316983	304546	389867	266653	351244	253690	241997	370601	428513	337627	525276	301019	336352	316909	374589	492323	435619	510559
P62911	RL32	53770	54501.8	68263.8	54711.7	51068.1	70133	88359.5	86688.4	118703	94002	110047	116256	41175.4	54316.5	61917.5	81188.5	105226	101750	32426.4	38750.5	46721.6	59308.5	55514.5	50441.1	68942.3	84874.2	90753.7	116236	101031	98267.9	66121.6	88194.4	66392.6	67741.7	100311	64929.2	35632.8	43479	28849.3	33148.3	51012.1	30513.7	39332.8	62073.7	55643.7	93427.3	118460	106659
P62918	RL8	255202	165360	174650	220163	247561	256071	267689	175067	201611	186160	224877	235376	187876	224839	185332	147394	259554	176035	196453	181385	207542	262042	279838	250542	186208	164539	228678	224943	238494	209213	215456	178258	213023	210365	300232	245729	186939	186065	249211	243593	352752	236688	240667	258218	241846	241065	231497	214054
P62962	PROF1	1.0226e+06	1.85075e+06	1.97042e+06	1.75011e+06	2.02475e+06	1.92168e+06	1.04539e+06	1.83134e+06	1.94678e+06	1.43086e+06	1.73012e+06	1.98631e+06	1.21987e+06	1.61163e+06	1.26599e+06	1.21295e+06	1.57786e+06	1.2503e+06	1.17816e+06	1.04261e+06	1.67997e+06	2.38209e+06	1.73536e+06	1.78019e+06	1.17827e+06	922660	1.59933e+06	2.2554e+06	1.70698e+06	1.71351e+06	952611	1.58635e+06	1.08433e+06	1.55569e+06	1.46629e+06	957452	996460	1.70815e+06	1.15216e+06	1.59836e+06	1.54695e+06	1.05707e+06	1.51365e+06	1.95745e+06	1.79772e+06	1.43268e+06	1.93572e+06	1.77011e+06
P62996	TRA2B	138490	74362.5	175041	75940.6	90231.6	60587.9	18036.9	13396	53950.5	19596.2	35681.8	16277	136979	176060	110277	56076.6	8200.67	47130.1	98839.4	170810	87537.7	134053	172819	218411	63085.9	67254.6	16401.7	18099.7	15844.3	18328.6	67703.7	6218.37	14374.4	4764.05	57635.6	73609	110458	130973	145969	150840	167680	138003	143119	187813	164064	16836.5	60429.3	65009.3
P63001	RAC1	1.98652e+06	2.14868e+06	2.30836e+06	1.99593e+06	2.19174e+06	2.09145e+06	2.1923e+06	2.25029e+06	2.52375e+06	2.00319e+06	2.27563e+06	2.31797e+06	1.58947e+06	2.29296e+06	1.71551e+06	1.72224e+06	2.42617e+06	1.84856e+06	1.682e+06	1.46388e+06	2.05694e+06	2.61643e+06	2.05203e+06	2.32369e+06	1.85496e+06	1.57787e+06	2.04164e+06	2.74394e+06	2.25155e+06	2.39086e+06	1.16627e+06	1.98536e+06	2.04643e+06	1.98037e+06	2.16625e+06	1.71766e+06	1.12679e+06	1.73055e+06	1.88926e+06	1.80802e+06	2.08572e+06	1.63659e+06	2.07028e+06	2.51279e+06	2.38621e+06	2.20804e+06	2.67052e+06	2.57664e+06
P63005	LIS1	416359	446709	466287	518980	496361	539046	464372	427189	492260	387194	435114	498399	433390	501919	467306	392818	452662	438110	356477	398761	400409	643296	568926	472000	345343	321366	411707	522655	522193	453391	307484	475504	490958	426529	585602	499875	393965	586095	510339	512311	509679	369785	588937	545186	435713	537325	522078	381292
P63011	RAB3A	1.9841e+06	2.40317e+06	2.65771e+06	2.71901e+06	2.55592e+06	2.66167e+06	605048	852709	919864	774540	980419	1.04757e+06	2.01167e+06	2.49756e+06	2.14617e+06	662464	927331	786804	2.01132e+06	1.9433e+06	2.35292e+06	2.7195e+06	2.86918e+06	2.7085e+06	612965	765150	802006	1.07774e+06	1.10759e+06	843936	655651	971991	871492	1.02555e+06	1.04574e+06	722062	1.51635e+06	2.47272e+06	2.42934e+06	2.42036e+06	2.84614e+06	2.16736e+06	2.81597e+06	2.86103e+06	2.85158e+06	984517	1.0446e+06	1.07607e+06
P63017	HSP7C	4.55529e+06	4.72973e+06	5.14493e+06	4.70008e+06	4.99044e+06	5.05924e+06	5.00875e+06	5.04806e+06	5.41403e+06	3.64587e+06	5.13253e+06	5.45946e+06	3.03376e+06	4.38952e+06	4.02983e+06	3.2042e+06	4.61083e+06	4.26525e+06	2.96361e+06	3.38e+06	3.91081e+06	4.94905e+06	4.20694e+06	4.53615e+06	3.18382e+06	3.64793e+06	4.25133e+06	5.29871e+06	4.73796e+06	4.79786e+06	3.5817e+06	4.97193e+06	4.52637e+06	5.21007e+06	5.49779e+06	4.20751e+06	3.10787e+06	4.5962e+06	4.24851e+06	4.7248e+06	5.00921e+06	3.9562e+06	4.68474e+06	4.95891e+06	4.94188e+06	5.074e+06	5.25871e+06	5.25827e+06
P63028	TCTP	545886	563133	545957	550451	539397	536893	252202	278566	316462	222145	325836	275752	282463	443123	410373	195071	271308	245440	350191	381222	407020	665256	590464	480497	258457	214896	254668	422494	350153	321913	172284	271329	290980	228148	329917	266468	299293	526269	434305	655921	546948	424556	511479	525853	528241	289135	361338	341195
P63030	MPC1	40613.8	41831.7	55952.2	61318.2	55562.8	60288.1	48018.2	47598.8	65776.1	59722.6	66691	67253.1	44329.9	92922.5	58557.3	50937.6	87005.4	63964.4	41770.7	39635.9	67341.8	56868.5	61747.4	80038.9	45239.8	46720.6	70089.1	65996.4	69418.7	85232.6	22431	26580	12840.8	31207	21469.9	22887.7	16055	20917.3	11911.5	16549.7	14464.9	13313.9	40540.1	71536.8	68132.6	47780.7	79851.3	75442.8
P63037	DNJA1	55120.4	65932.3	57075.4	54748.1	56979.4	62851.5	175338	168913	194108	190128	194238	186626	37794.2	50203.5	53389.6	140750	185997	173744	31823.8	31020.9	44802.1	84888.9	41677.3	54084.4	97492.9	129084	153226	186525	166810	186112	119471	187093	185224	187864	204838	167433	49642.8	62953.9	57084.8	65617.5	64772.4	61655.1	58953.2	69607.7	46125.4	216398	213658	218026
P63038	CH60	1.58027e+06	1.38617e+06	1.49707e+06	1.3998e+06	1.60404e+06	1.48996e+06	1.64621e+06	1.41267e+06	1.61228e+06	1.46642e+06	1.49861e+06	1.5873e+06	1.05438e+06	1.44551e+06	1.25656e+06	1.09141e+06	1.45388e+06	1.34422e+06	1.13585e+06	1.09844e+06	1.38407e+06	1.68959e+06	1.65436e+06	1.61932e+06	1.21745e+06	1.14238e+06	1.3974e+06	1.70358e+06	1.73573e+06	1.66149e+06	1.10887e+06	1.44233e+06	1.38323e+06	1.3742e+06	1.71188e+06	1.3973e+06	1.12395e+06	1.36102e+06	1.32156e+06	1.30057e+06	1.61468e+06	1.35692e+06	1.53298e+06	1.67018e+06	1.67123e+06	1.75231e+06	1.68092e+06	1.67606e+06
P63040	CPLX1	187518	281001	142642	104940	167713	334971	157571	78488.7	88510.3	112869	84658.1	94732	248397	300540	93606.1	62093.8	109305	83508.2	271327	209272	166415	416174	360737	211843	98617.8	63309.4	95835.2	104846	104791	131848	106357	89769.4	97374.4	95756.3	115009	111462	144882	335406	365653	120665	169251	309474	290788	130754	170417	100422	106486	100144
P63044	VAMP2	284672	612907	714446	626001	643404	599196	266298	583367	682670	451822	581424	643453	484426	592304	491022	473716	552878	475919	472456	274742	514105	392250	614397	776515	461717	466720	476534	768219	608542	743046	337485	604446	505977	536281	612586	457369	352338	625347	302772	534345	605569	496311	537669	676681	598434	524319	665827	584796
P63046	ST4A1	43181.9	64272.8	103234	97384.4	133376	193577	70247.1	87323.9	88546.1	102145	118783	87605.5	77838.8	119638	111653	66632.1	92146.7	76300.5	78145.9	49175.9	52044.8	139713	152513	160376	40420.1	62947.4	80032.1	107027	113056	184424	72387.6	52378.4	81410.1	94411	62473.2	59646.4	89991	58493.5	53801.5	106603	42219.4	41476.6	63612.7	146859	176805	88109.8	114290	128082
P63054	PCP4	1.90185e+06	264515	316760	278050	240500	280430	2.43565e+06	359582	418543	366485	364983	300660	178602	253526	283218	268671	366425	384679	282440	179733	326438	474820	260989	381250	392748	234338	349145	630389	387050	497328	437834	400478	485242	583052	587548	524061	305143	287619	358194	465738	450880	402456	294412	374469	255745	418571	509122	358381
P63073	IF4E	79036	46659.5	48133.3	71170	52630.6	48121.8	33481.7	48648.3	56592.1	15997.5	38144.5	34652	33938.4	45628.7	36605.8	30414.9	39644.5	34894.1	35588.9	35147.9	62964	72624.7	61719	43477.7	31270.9	29255	43465.3	62261.7	37592.1	36485.1	24093.3	41941.8	41982.8	38761.8	43767.8	41698.9	34636.6	44608.6	43154.7	64899.2	45055.7	59796.3	67988.3	50583.6	78167.6	34035.8	42643.4	39748
P63080	GBRB3	131585	48575.4	388758	276751	62725.6	302735	16901.3	51144.5	51966	33745	59250	59808.2	238581	38815.4	199242	238416	38117.3	42149	139387	42874.5	260062	47282.1	328228	205235	27217.4	42799.5	256560	68125.8	47211.3	44657.9	28093.1	49652.2	41643	52127.6	231872	39127.3	25575.2	315586	256094	312978	225703	37040.9	48643	295957	271662	45631.1	295507	54110.1
P63082	VATL	129873	170392	210617	256334	341483	218372	171056	329213	398578	407856	445063	407616	183058	253381	237029	238559	479001	288321	217629	220946	212438	185897	300661	302315	370696	348816	426263	338433	478661	578325	227808	200379	184029	168206	205841	201851	159379	155778	127529	136279	161869	146838	244002	279360	330677	386014	375402	405630
P63085	MK01	1.06453e+06	1.65286e+06	1.88109e+06	1.54933e+06	1.57574e+06	1.62386e+06	293185	805544	858881	719142	742439	665727	1.47339e+06	1.63521e+06	1.45807e+06	578316	714339	664401	1.29632e+06	1.22042e+06	1.51057e+06	1.81774e+06	859434	1.74023e+06	551132	529516	693007	904360	770113	773676	411720	723419	676774	740329	759711	578791	1.05338e+06	1.57672e+06	1.67601e+06	1.56981e+06	1.84745e+06	1.38605e+06	1.72482e+06	1.94624e+06	1.78277e+06	765694	908637	785374
P63087	PP1G	41231.1	50984.6	52727.3	48725.3	47777.3	57665.8	44097.4	52818.6	54893	59242.2	51637.6	49481.8	39649.9	58689	36624.9	43953.4	62555.1	39759.7	41372.6	37527.8	57672.3	66686.4	57954.3	46414.4	45226.3	38324.1	59851.9	66114.3	56945.2	53506.4	37976.1	52971.3	55868.2	51652.6	52032.2	41640.6	40471.3	50995.8	54129.3	47299.2	55418.3	39578.8	61427.5	58477.2	56110.9	63874.3	60267.9	55084.9
P63101	1433Z	4.63844e+06	7.41596e+06	7.41936e+06	9.94924e+06	8.0137e+06	1.04236e+07	4.93717e+06	7.82848e+06	7.91307e+06	8.25819e+06	1.03762e+07	8.43029e+06	5.60006e+06	8.17296e+06	6.93433e+06	5.8412e+06	8.46775e+06	7.14388e+06	5.48521e+06	5.85321e+06	6.60802e+06	1.03427e+07	1.04076e+07	9.85065e+06	5.82541e+06	6.21452e+06	6.93683e+06	1.08931e+07	1.08257e+07	1.03646e+07	6.30566e+06	8.88773e+06	7.62931e+06	9.89159e+06	8.19518e+06	5.92558e+06	6.07336e+06	8.51175e+06	7.36194e+06	9.48907e+06	7.89292e+06	5.64734e+06	8.30508e+06	9.34075e+06	9.76537e+06	8.50446e+06	9.71212e+06	1.01802e+07
P63137	GBRB2	14677.6	7705.34	12656.1	9585.67	15137.8	7777.1	15726.3	8952.84	2367.09	16922	8900.09	15146.8	5105.95	9933.22	8346.79	5336.47	9435.55	8102.29	8743.6	7813.28	12154.9	14024.9	14342.2	13769.6	7488.39	7302.26	11657.5	682.21	15276.7	14964.9	12892.6	12582.2	9122.67	11680.7	17817.5	14770.8	12026	11864.7	8107.34	10634	15523.6	14468.8	8221	8403.44	12803.2	8656.43	9235.84	12972.4
P63141	KCNA2	97105.5	54711.1	64151.7	63510.1	67031.3	65044.1	97983.5	74439.8	60944.1	59241.5	53121.7	81347.4	39077.7	48436	66589.8	40384.1	50744.5	54772.4	39650.7	39772.8	113344	89043.5	83363.3	60855.5	45216.3	41685.9	92182.6	101432	84704.1	62689.4	88725.8	60982.3	55662.5	84749.3	88424.6	68280.6	104172	63043.6	47270.4	93414.2	71588	75320.2	42414.4	66995.4	90415.2	62774.3	59621.9	62428.2
P63158	HMGB1	173522	243616	254368	237925	247835	270368	223779	255454	281037	224859	255843	260117	200673	258162	243374	213204	274692	259048	168357	174872	276904	374342	272416	243613	178365	191427	293378	402348	288352	267594	170561	231138	259874	273785	298077	256447	159401	211111	201907	257958	265140	247682	287707	282856	258789	304643	316749	285657
P63166	SUMO1	46511.3	38593	47629.4	38481.7	51914.1	51431.6	55468.5	11633.4	54900.9	47736.5	18005.1	15518.7	33400.5	104703	14313.6	5844.3	9848.57	46348.4	37048.6	27188.9	49444.3	60300.2	51866.1	19530.1	34893.7	32068.2	14399.2	10457.3	59196.7	53094.1	8163.77	46700.2	60378.1	7072.82	61076.7	12955	50295.9	39860.7	50227	44013.4	40465.1	12852.7	51381.6	45776.3	38434	59628.6	53375.2	7160.4
P63168	DYL1	207763	62701.2	62363.1	65231.6	294554	189317	61111.9	148767	112809	210856	131222	139736	132962	200361	157093	78406.5	109575	164955	42149.8	166411	245712	156203	16262.8	99926.4	193218	158658	90892.4	220790	134598	196603	60813.5	83067.8	140974	170589	117495	101282	141238	175005	161980	180479	80806.9	203177	67021.4	75393.5	273484	206078	188978	173306
P63213	GBG2	252196	648024	648920	674635	734543	594637	366650	844776	840590	660929	824253	905964	384256	512285	546013	619257	773547	708198	345966	466923	371539	805339	770724	499989	482005	638668	581062	1.1112e+06	942777	728932	567256	724872	667084	750779	767591	567942	459943	492250	442608	544743	637184	364301	450455	625678	761985	708810	920293	943270
P63216	GBG3	350965	245650	263870	214885	334433	229398	742981	380061	337643	466358	343628	507013	191345	281471	230105	323367	464762	309086	269273	204225	297901	326468	335156	370688	409474	323136	408781	423866	514519	566451	297781	336901	351527	342918	464735	404679	215783	245090	230758	205096	292107	238403	305842	302167	351965	432411	433367	520528
P63242	IF5A1	522723	491440	591379	568611	617907	668395	508155	521205	614540	625651	574054	611205	385156	582734	428184	379776	611066	443511	367210	455698	654775	746621	731310	639820	372969	469478	656827	762208	634377	687340	444179	550038	504125	690345	708429	511253	411108	546539	488109	660064	656070	491424	620476	597735	647321	574054	617697	673196
P63260	ACTG	7679.6	6394.22	5352.7	6440.59	7119.32	5195.8	3926.38	6679.82	3067.11	9669.84	6015.65	8850.77	7495.03	6656.96	5464.13	1377.02	6164.04	4872.68	4728.33	5045.29	7255.7	4460.72	3477.28	7824.46	5118.86	2056.22	7296.4	6765.12	3888.1	4573.77	5798.63	7661.42	8938.38	6220.39	3581.05	2364.56	5154.6	3411.32	5410.63	5308.81	4234.82	11568.5	8606.94	8455.23	6337.29	9162.37	7783.07	8252.65
P63276	RS17	609849	179231	192690	226975	197226	272797	62948.9	144379	110709	125614	190746	138465	179140	298259	194168	113778	139652	122806	96939.4	203431	205062	654673	661888	212746	63431.1	99906.1	163235	228384	170674	138898	94778.2	148460	92742.8	167990	63967.2	69819.1	128715	223448	230706	255582	269388	107363	203380	249903	276438	153858	155895	193171
P63280	UBC9	58562	77430.1	65850.2	86091.4	65063.7	76226.2	41875.8	9817.3	50265.1	11536.6	17851.5	64257.7	44374.4	65320.7	62598.7	11767.8	11528.2	25819.1	41570	55063.8	51365	101437	73081.8	72640.8	34443.5	50027.7	42717	67903.2	53629.9	9849.58	4267.75	47545.4	65177.7	7059.23	17165.2	42927.9	45501.3	74887.7	73555.1	77523	101668	50116.9	76485.4	82029.7	83884.2	60797	61990.8	17972.2
P63318	KPCG	598772	1.14246e+06	1.30258e+06	1.21386e+06	1.35032e+06	1.27589e+06	333054	959971	1.06416e+06	913538	1.01597e+06	1.14154e+06	898955	1.35624e+06	843637	792210	1.10679e+06	695151	1.02161e+06	958826	1.30645e+06	1.3843e+06	1.35375e+06	1.30062e+06	814386	789873	1.05244e+06	1.09028e+06	1.12761e+06	1.08263e+06	510210	862281	837115	629539	1.00023e+06	689969	650009	1.07907e+06	1.05369e+06	978348	1.19298e+06	884437	1.24627e+06	1.31852e+06	1.39976e+06	1.01583e+06	1.10951e+06	1.18151e+06
P63321	RALA	43643.7	43694.6	48115	38629.7	34280	24093	157256	293325	232116	150188	271403	154624	31917.7	23356.1	34332.9	188265	124506	237840	32542	25050.7	37905.9	60019.2	25168	19418.3	91833.4	143730	210536	335533	140340	245337	206956	179838	269530	313705	344765	143844	25136.8	23911.6	41693.2	40817.3	41644	37968.2	20993.9	47175.7	42123.7	271722	274036	248300
P63323	RS12	355694	403834	482157	418099	435116	395602	194622	175408	196915	167576	217937	163661	360282	484060	396918	130748	188358	154994	251350	378671	306079	578985	499822	526527	140269	157593	196323	225393	210073	227434	123432	172610	186504	207434	211799	166337	266644	454673	364541	381433	535819	399380	406723	405248	541117	193078	192539	206602
P63325	RS10	82714.6	377859	329509	363352	319388	342763	105042	321108	345716	274546	380813	375032	260967	309008	286977	255017	293463	280395	75602.5	242823	195558	548745	328608	191191	84016	225190	221532	477516	362301	172320	251501	349447	256629	394020	345091	242526	272736	338515	234120	431552	331021	238041	316987	380413	314290	281327	357528	416192
P63328	PP2BA	1.24437e+06	2.96132e+06	3.36541e+06	3.3104e+06	3.36e+06	3.37352e+06	561695	1.50502e+06	1.69004e+06	1.74589e+06	1.76063e+06	1.97986e+06	3.02764e+06	3.03938e+06	2.28056e+06	1.06574e+06	1.55152e+06	1.19721e+06	2.46022e+06	2.17728e+06	4.38737e+06	3.76356e+06	3.28847e+06	3.37376e+06	1.27026e+06	1.22055e+06	1.86839e+06	1.7917e+06	1.88947e+06	1.94183e+06	992471	1.57768e+06	1.23272e+06	1.65229e+06	1.72701e+06	1.12476e+06	1.5009e+06	2.95118e+06	2.43567e+06	2.94875e+06	3.07505e+06	2.13774e+06	2.95301e+06	3.54669e+06	3.32809e+06	1.65769e+06	1.86519e+06	1.79966e+06
P67778	PHB1	974931	1.01901e+06	1.07458e+06	944977	958561	1.00764e+06	994454	1.07884e+06	1.13019e+06	1.00353e+06	1.0211e+06	1.14885e+06	764806	836848	957143	806042	1.05712e+06	987283	713432	763960	875771	1.3034e+06	896989	924466	721600	820047	1.1159e+06	1.34216e+06	1.14441e+06	1.25606e+06	716202	997485	966451	1.10438e+06	1.08759e+06	924212	721665	847162	960763	953555	1.06548e+06	778265	1.06558e+06	1.12302e+06	946790	1.08069e+06	1.19255e+06	1.22427e+06
P67871	CSK2B	29480.5	27812.2	59686.7	44639.6	27221.8	30887.9	79205.3	63191	86833.8	77706.1	50666.8	49353.6	37275.5	54616.8	68603.9	59277.3	75100.1	49301	26092.4	62884.6	22842.1	64154.1	26821.2	65483.9	50887.1	45872.8	91974.1	68682.4	96338.6	82676.6	46923.7	96861	85881.2	69559.6	58013.9	61132	11925.4	97356.8	25070.7	26592.7	38851.5	38384.7	51272.1	18336.4	32405.3	61993.1	61221.2	64519.2
P67984	RL22	168098	190615	207913	196319	205674	215878	27497.3	25363.7	29377.8	27327	35674.9	24813	161280	171070	163183	21872.5	24070.4	40910.3	150739	142491	157738	227423	97492.4	81180.2	13855.1	13830.7	23654.1	25446.5	48381.6	28288.6	23899.4	37494.9	31489.9	40067.9	41444	29398.4	91772.5	186122	173220	311501	202621	163384	193056	203161	268493	31419.7	51345.3	26706.4
P68033	ACTC	5.16295e+06	7.77239e+06	8.26715e+06	8.53156e+06	8.34164e+06	8.74796e+06	4.96667e+06	7.46174e+06	8.05266e+06	6.11876e+06	8.40544e+06	8.11605e+06	5.56848e+06	8.01542e+06	7.19098e+06	5.35562e+06	7.74174e+06	6.8328e+06	5.70984e+06	6.42502e+06	7.17544e+06	9.07436e+06	8.35129e+06	8.33387e+06	5.55127e+06	6.23892e+06	6.86927e+06	8.67734e+06	8.26187e+06	7.90797e+06	4.30901e+06	8.29402e+06	6.64539e+06	7.61681e+06	7.58557e+06	5.75237e+06	4.53669e+06	8.76699e+06	6.82593e+06	7.80261e+06	7.88946e+06	5.9319e+06	7.83926e+06	8.21277e+06	8.30699e+06	7.56605e+06	7.83528e+06	8.17577e+06
P68037	UB2L3	179553	150720	203576	232797	193640	255141	172134	179405	178737	196252	247167	201392	134625	144623	194403	148455	174950	143036	150350	186716	159638	213801	283283	273421	142197	152317	224637	206601	210208	231997	135517	197061	168382	237501	290228	200137	121371	164248	148049	183920	201061	261976	192365	185830	198577	219334	196973	198333
P68040	RACK1	385994	419210	499362	437725	492335	506026	366178	440696	502189	399668	429514	492732	332378	445366	397576	318983	405185	407167	314197	336858	407997	622081	464634	453972	318467	315059	392188	624719	438158	447114	296431	514952	420149	479125	535752	405524	248211	492016	447662	509821	564273	413820	465316	491751	481276	452369	467468	446328
P68181	KAPCB	17427.2	24146.1	16513.7	29525.8	28469.2	25446.8	17705.7	18891	17567.2	21376.3	27868.5	29934.2	17518.5	16835	30719.8	15627.2	19290.8	28835.8	11937.2	20851.3	14872	23175.5	30203.8	9914.98	3358.87	20299.5	18247.9	27171.2	27599.8	11540.3	37003.5	48793.3	34368.2	48871.3	43774.6	28950	36462.4	45391	35069.3	48728.5	46425.8	27093.5	31963.8	23524.6	17476.4	33372.5	24878.1	19093.4
P68254	1433T	993493	969907	1.17027e+06	1.25304e+06	1.09623e+06	1.1558e+06	1.01081e+06	739513	865711	950758	832597	914622	737458	1.127e+06	901169	553010	930500	710643	804843	813361	978911	1.53258e+06	1.24282e+06	846007	745742	622047	778426	995064	934567	832709	752532	820046	865256	863350	1.00063e+06	899259	1.04476e+06	1.24647e+06	964324	1.22762e+06	1.10121e+06	1.05192e+06	1.19498e+06	1.33608e+06	1.20584e+06	1.00698e+06	1.02754e+06	930178
P68368	TBA4A	7.21336e+06	1.1548e+07	1.1518e+07	1.05696e+07	1.13938e+07	1.09119e+07	2.18801e+06	3.73543e+06	4.096e+06	2.27404e+06	3.35561e+06	3.91592e+06	7.13855e+06	1.02426e+07	7.86079e+06	2.58023e+06	3.45372e+06	2.50658e+06	6.63209e+06	7.15837e+06	1.00581e+07	1.59946e+07	1.12195e+07	9.27791e+06	2.11564e+06	1.93041e+06	3.57094e+06	5.72699e+06	3.48653e+06	2.73387e+06	2.99649e+06	2.96565e+06	3.11739e+06	3.44158e+06	3.89123e+06	2.6324e+06	7.95523e+06	1.12604e+07	8.52394e+06	1.12167e+07	1.11693e+07	7.89576e+06	9.99543e+06	1.17972e+07	1.05109e+07	3.69476e+06	3.58298e+06	2.84847e+06
P68369	TBA1A	1.97233e+07	2.97572e+07	3.10339e+07	3.11849e+07	2.80312e+07	2.98319e+07	1.23072e+07	1.90613e+07	2.01012e+07	1.84754e+07	2.08561e+07	1.7506e+07	2.02344e+07	3.12093e+07	2.43426e+07	1.17924e+07	2.12057e+07	1.53724e+07	1.823e+07	2.1112e+07	2.7337e+07	4.22589e+07	2.91918e+07	3.11845e+07	1.17569e+07	1.27894e+07	1.88683e+07	2.8329e+07	1.84917e+07	2.16956e+07	1.15243e+07	1.71226e+07	1.27456e+07	1.46971e+07	1.48036e+07	1.30991e+07	1.83388e+07	2.61822e+07	2.26137e+07	2.55781e+07	2.5171e+07	2.24122e+07	2.74137e+07	3.15812e+07	3.10703e+07	1.69579e+07	2.0161e+07	1.91814e+07
P68372	TBB4B	1.18899e+06	1.09964e+06	1.10037e+06	805569	1.01024e+06	1.01155e+06	1.19091e+06	1.09949e+06	1.08132e+06	1.08562e+06	818896	996922	808391	1.0718e+06	837907	814603	1.06856e+06	817778	881168	827498	1.13601e+06	1.25898e+06	1.14639e+06	1.03341e+06	888077	822209	1.12678e+06	1.26237e+06	1.14663e+06	1.03471e+06	625865	1.00973e+06	1.18782e+06	1.12062e+06	1.29848e+06	1.08137e+06	644649	1.01144e+06	1.1821e+06	1.11938e+06	1.29471e+06	1.07589e+06	1.11267e+06	1.26758e+06	1.11532e+06	1.09323e+06	1.23965e+06	1.09942e+06
P68404	KPCB	360827	563809	510229	397953	524154	598639	251698	389556	257806	310309	278327	392837	352460	510154	411730	274950	361853	315414	345744	393728	280364	702739	583275	532928	257208	288611	322932	425962	419213	358151	176143	394496	224950	432377	428348	297057	271559	567448	464990	571679	552049	395108	429112	494337	513876	409799	278487	438852
P68510	1433F	1.04664e+06	1.3853e+06	1.36386e+06	1.68421e+06	1.56214e+06	1.56866e+06	1.01447e+06	1.41775e+06	1.44645e+06	1.71215e+06	1.54552e+06	1.61417e+06	967999	1.51855e+06	1.16798e+06	1.02749e+06	1.68442e+06	1.11502e+06	1.09966e+06	1.01265e+06	1.20767e+06	1.76177e+06	1.69009e+06	1.58764e+06	1.23817e+06	1.08352e+06	1.27416e+06	1.82399e+06	1.75299e+06	1.4639e+06	986266	1.20983e+06	1.05851e+06	1.27319e+06	1.43179e+06	1.32191e+06	870450	1.26668e+06	1.30135e+06	1.4859e+06	1.53476e+06	1.16909e+06	1.61269e+06	1.54188e+06	1.83375e+06	1.51795e+06	1.66711e+06	1.71352e+06
P70122	SBDS	442603	28200.5	5984.62	12302.3	73642.3	27651.7	6033.07	7795.14	74794.6	22541.8	45360.9	54680.1	32810	32043.9	23055.6	7657.57	56957.7	31168.9	28368.5	62239.5	66567.8	445242	48295.8	56764.3	26136.5	24005.3	7814.61	41256.3	63078.8	52309.3	35115.5	50587.9	7913.54	57135.8	61018.9	22467.8	390526	41902.8	31668.3	49432.1	605202	28871.9	34844.7	34324.9	46014.5	9127.64	9460.1	10491
P70168	IMB1	362140	392934	462332	437067	477898	446783	392011	384544	467550	406184	441906	464894	285274	388392	364063	307242	405974	361315	306961	273965	371429	540135	473292	438942	312239	298028	388593	522927	440470	448590	300712	420282	419638	406455	488422	411129	305557	431666	411096	398364	493083	403639	476501	489458	433008	486446	474462	466857
P70175	DLG3	103482	88007.2	127263	99985.2	105521	112843	132766	193908	210160	200919	183867	182571	71878.7	96908.2	84955	155947	206048	146548	74223.8	78139.3	87200.6	139319	100884	118072	164821	144215	201680	247771	200177	130716	122697	181428	171124	176936	204099	182755	71647.6	97633.9	72106.6	96094.3	117315	95949.8	102883	106093	98500.7	214015	207399	203435
P70195	PSB7	248637	220936	233047	170773	238922	227848	241942	249286	277234	208518	325351	269320	189655	244712	202866	190643	251692	215196	211640	186473	225609	272560	256610	287969	206343	179112	241715	346484	262576	287814	148131	215857	214122	199313	244254	204849	158354	209565	212187	178019	272382	221044	258911	256829	196283	237050	291200	312036
P70202	LXN	134203	245362	251513	216214	235432	237600	72581.9	144597	144729	116725	139854	141760	140848	202868	174986	73754.3	114822	113016	151245	151691	185544	299367	191247	228481	83337	87798.5	119025	182125	124771	128546	51563.3	53020.5	139740	175656	99707.5	128110	130977	257982	209196	255567	309116	199157	206337	223164	221791	138572	132185	125932
P70205	PACR	110788	37101.7	51791	89531.7	56746.6	76245.8	63200.7	44071.9	80196.2	41280	71150.1	52204.1	20837	32829.6	112896	54640.8	42453.6	62280.2	30094.8	44287.3	39420.2	44788.4	102087	44673.9	52536	73592.9	56642.3	40139.6	69495.7	47363.8	64305.4	81324.7	92306.7	57017.5	103206	80684.9	70965	55667.1	62829.7	42011.6	19538.6	25611.5	88361.9	56669.9	99423.6	113139	131413	69727.6
P70206	PLXA1	26675.5	64425.8	66042.6	88440	69049.7	78709.5	64333.4	55182.4	86435.3	40574.3	58130	62379.2	37364.3	79143	68896.6	61647.4	50820.6	51341.7	56541.5	75788.4	39530.8	66050.4	59076.2	49254.2	48215.1	79645.9	89286.8	45404.6	71505.8	66890	46351.9	56241.5	34174.7	76073.6	49439.6	58866.7	35265.3	65040.4	47902.5	69581	26772.1	56560.7	86353.5	77482.1	65133.2	51244.4	56675.5	87881.2
P70232	NCHL1	36038.8	55766.2	43761.9	71774.4	70635.7	39763.6	31557.9	46856.1	61256.9	53354.6	93667.3	52862.9	39042.1	45865.7	70957.3	47111.6	186099	58791.9	39146.9	38403	42523.3	73190.1	47096.9	57314.8	44067.4	48389.7	49660.6	86307.9	50791	64831.5	36505.2	59587.4	58969.8	60680.3	60873.8	73259.3	27602.9	61688.1	194749	68614.3	191699	40134.2	46173.7	49500	47295.9	54424.8	67395.8	58858.4
P70290	EM55	66635.5	62679.3	75311.7	41517.4	48768.9	39613.2	30525.1	53038.7	58552.4	72597.2	80202.2	40014.4	28909.7	38303.4	54453.3	30486.3	64501.6	61254.2	49259.1	19110.8	14728.7	67146.6	74874.2	25439.4	50958.1	15163.3	82568.5	139387	59273.1	64242.9	25106.8	85613.5	60027.2	49909.3	36898.5	82032.8	47079.1	73230.9	24707.1	77999	86285	57383.7	63386.1	64992.2	30815.5	28944.4	67752.7	29628.6
P70296	PEBP1	1.81734e+06	2.81476e+06	2.92469e+06	2.85675e+06	2.80208e+06	3.07006e+06	396322	866002	832267	608085	815113	860726	1.73889e+06	2.6309e+06	2.31011e+06	501270	715406	617164	2.13021e+06	2.19024e+06	2.67226e+06	3.70209e+06	3.11046e+06	2.83675e+06	427074	624942	789267	1.19463e+06	933419	761680	555082	851811	614539	909984	818937	535295	1.82679e+06	2.9359e+06	2.43687e+06	2.83001e+06	2.72153e+06	2.27172e+06	2.77277e+06	3.09484e+06	2.8623e+06	735684	863659	862900
P70297	STAM1	20101.7	37481.5	35135.6	20223.6	41064.5	18838.8	83477.9	75135.1	105292	209895	140655	226242	20083.5	36937	15155.8	78162.8	173336	154112	23405.4	7254.09	29597.5	35264.4	35730.5	27169	133630	133858	118128	124429	142086	185296	115936	127431	116650	151979	155716	79211	23204.1	15251.5	14140	17808.1	8128.92	18105.6	22118.9	20593.3	23858.9	161668	160076	170105
P70333	HNRH2	37541.6	16366.3	30377.9	38152.9	34772.9	45761	63754.9	51923.5	55910.1	63818.1	57634.6	67248	26007.8	29906	33588.2	62046.6	53898.6	55364.8	28316.7	31711.5	32463.3	42569.5	27596	39375	37781.2	53543.6	62257.4	73066.6	64433.4	65940	50890.6	55720.7	46992.6	54988.8	68152.7	41749	26213.7	28937	29615.9	30912.1	38581	23330.3	41787.6	34735	36513.7	67442	60707.9	61936
P70336	ROCK2	157252	178862	219705	170062	224742	221592	91298.7	257983	219813	223417	389735	314868	138378	179751	208949	80766.4	242054	93904	136971	164796	220989	261058	220224	149571	202542	227470	265573	270163	299833	316125	213577	107203	235817	297854	380582	182814	128791	180612	190491	210840	251619	195685	198301	150211	243044	293034	267921	343513
P70349	HINT1	325832	377304	365424	351770	358530	415196	339341	405383	373415	372667	394038	400730	287816	372059	340108	279317	359335	337272	290409	281080	400789	500463	407225	372532	275579	299185	388296	560494	379680	402762	250947	415451	392947	430566	414632	362152	229139	379241	357824	404079	396761	338297	382364	377025	399413	414404	463524	425121
P70372	ELAV1	184483	207292	240815	217790	196473	246730	122914	126084	137556	104421	130030	147881	177278	215217	194971	84355	102633	112237	172322	161306	189588	292713	229545	199957	83673.8	91951	110697	177620	116108	114572	85090.7	131544	122993	141240	147672	111798	134015	213928	217872	188177	211965	215751	233992	247094	220629	119882	116520	130876
P70398	USP9X	112192	124371	140257	128621	129196	145404	126715	71418.9	155286	123120	128066	145152	88306.9	117997	107015	80738.2	156782	109692	72780.9	75849.3	121079	152635	133498	111110	110107	97195.2	114447	156742	109800	137401	93123.1	134403	121617	103530	109777	93740.1	80614.4	109110	103183	123717	107701	98298.4	108778	131636	143219	104610	150769	145943
P70404	IDHG1	981479	1.01432e+06	1.05459e+06	1.03656e+06	1.07007e+06	1.06735e+06	786731	860660	901080	689051	874356	886445	723669	950800	854998	598378	784172	716006	707831	694942	1.10457e+06	1.14085e+06	1.02892e+06	1.19505e+06	537051	556504	854980	973680	874452	981484	520576	774177	708764	913446	919229	694349	627163	892654	819173	1.06054e+06	1.0475e+06	846735	1.01477e+06	1.04979e+06	1.14087e+06	861378	874969	927753
P70414	NAC1	147034	157512	172898	200055	175877	185313	234632	245274	254839	231565	173354	191408	108379	158387	127670	185684	252242	202811	99665.6	125276	150432	240409	161941	164004	123134	174920	218668	316320	162845	258254	187886	225250	180887	250168	165216	89129.1	108732	155272	90356	185407	187143	87600.1	169437	263205	176048	256885	286246	272183
P70441	NHRF1	126028	171410	194214	171798	162347	197778	201763	230005	309398	294022	277441	284290	128117	185759	154424	227137	239867	244760	143157	121266	134425	230831	198664	179558	238288	212757	205899	335893	371179	307193	186554	292581	337788	274483	278371	313033	124322	195549	193874	172366	213295	176355	224824	213947	202247	305319	402846	319882
P70663	SPRL1	75879.8	34061.7	39076.1	33582.5	54672.1	31982.2	144584	104727	87449.9	95316.2	102777	125085	28949.8	36997.9	46814.6	57509.8	86098.5	82805	39714.4	40951.4	60890.5	47853.7	53186.1	43432	70097.4	103367	111120	122264	79808	95094	93606.1	89951.9	106703	156655	114537	108736	42513.6	49721.3	43088.4	53455.7	80247.4	55065.6	66591.4	53299.9	52396	126514	110266	86464
P70670	NACAM	135190	130328	153655	151459	157793	179500	151973	187510	275884	145009	264286	222426	91996.3	148263	126142	124951	117723	165244	101178	99640.3	104143	187727	155594	135847	102799	109231	136454	239801	163259	107591	95503.8	221351	128258	140623	175509	188201	98715.8	159142	134200	144533	169685	133869	163718	148410	161832	222574	131926	230258
P70699	LYAG	63044.2	85549	38538.8	124505	94910.5	44349.9	47365.8	72861.6	55359.8	40812.4	85377.6	83213.8	42613.5	138214	47250.5	18935.3	29734	75623.4	54649.8	77681.5	92305.9	54848.9	56230.7	37630.5	31989.1	33225.6	45464.6	49152.4	96125	35585.3	18905.7	24135.4	74669.9	93666.9	31540.7	26620.8	38987.2	34679	46936.2	47898.3	157092	82320	112362	69844.9	47244.5	94625.9	54649.6	44815.4
P70704	AT8A1	196810	328125	369736	360959	400336	346836	288536	442752	443187	491163	563263	503367	227799	306297	312612	293820	440663	412574	236706	265747	368676	435581	390536	385699	333995	352231	507052	609197	536637	594145	303951	408495	402067	485796	499073	404820	218549	307446	269281	356171	386172	293740	286080	316692	414486	460815	581196	589184
P80313	TCPH	491964	472387	600176	402558	469271	630226	317520	334780	390833	380478	310834	388036	477984	501485	500391	309264	373242	391712	316764	398537	533378	605376	665799	387715	251923	331398	403742	415358	421508	350612	234067	294278	342923	397981	363895	292873	287618	528424	558778	619866	505935	472244	466146	651672	672644	343670	418382	532920
P80314	TCPB	547984	648607	654983	631587	479541	636440	397715	502467	510309	442220	434689	438717	481316	627659	485759	402397	410127	433853	365499	406936	656121	798573	616371	714531	286921	305248	476257	669731	458465	419276	266453	651706	287946	435068	396659	624090	372420	526323	491864	611491	724225	459076	708907	670676	652782	464995	488929	451843
P80315	TCPD	630710	610249	601776	654779	644334	638214	529207	544284	662217	505856	540512	607200	485162	630896	533745	419159	535365	544970	425492	501112	510533	870676	689918	611974	443747	401907	479929	622543	570780	568183	359978	487778	563918	500696	544349	540718	440430	555227	601389	551864	764036	616123	600413	654360	725238	540807	622392	620081
P80316	TCPE	310410	340823	537633	373713	402506	377119	406237	445634	494950	343342	449270	476335	257988	367250	325104	307745	431189	405832	249342	267972	344992	466977	402533	337589	268353	281384	418084	536675	458763	437153	351254	291456	382191	476777	422512	363359	288963	381193	320829	440177	372417	304478	262144	379939	400718	455966	596236	472694
P80317	TCPZ	273533	410362	322056	337764	377632	396103	421234	531855	641070	381830	472799	436987	223565	327493	333526	328976	561281	489732	256442	270208	346558	463035	362043	395045	425432	449134	504880	562597	508822	568241	383205	461334	436772	466602	523383	424396	348668	392168	367007	332359	417798	290020	385261	407273	400089	510505	519686	601094
P80318	TCPG	617962	876202	775362	816281	913022	829863	617455	728741	792553	567895	839606	857777	496342	666038	693614	525705	668028	704536	463176	679729	582907	839236	772250	651356	432384	676571	674805	850487	647088	714886	426697	681752	715373	797453	859037	623621	466644	747436	704238	839996	911832	635189	751941	785473	842831	799781	820935	839242
P80560	PTPR2	47896.4	38279.6	44137.8	46465.3	52440.5	63351.7	40852.2	36837	36287.9	38194	38696	62556	31016.2	43203.7	52743.2	32795.7	27556.7	32635	41738.7	52526.1	52152.7	70683.2	41227.4	68742.6	39848.2	27512.4	36909.2	61612.3	45484.5	42364.5	23128.9	41418.3	39816.3	42071.2	35412.4	42743.2	43696.7	73813.4	61020.3	35474.7	60373.3	58492.9	44088.2	81610.6	48591.2	45822	44420.8	35158.2
P83510	TNIK	135796	178574	136356	147533	323857	131192	24888.7	17339.9	19720.7	11455.2	16432.8	15352.8	126659	111956	57774	13418.5	18787	26366.9	97819.7	105014	163888	235680	199750	160869	19293.3	18978.7	11263.9	9678.51	15693.3	20167.3	14663.4	22844.2	11742.4	13346.6	31771.9	19097.7	226681	144631	101187	154554	214479	119578	69964.8	137797	171755	20422	13724.6	43107.3
P83882	RL36A	51126.9	38884.2	39536.6	40093.3	59096	52314.9	54460.2	39869.9	39993.7	52045.1	41826.6	56054	34074.4	43825.6	39353.7	37453.2	42425.3	39789.8	37100.6	39468.7	49947.7	57521.9	55527.4	58502.9	40666.4	38520	47899.5	54065	54881.5	58589.4	51283.7	47014.6	43550	49925.5	72150.9	46860.9	50076	45226.8	42678	50252.5	71806.8	44691.2	59145.6	45919.8	47924.7	62849.5	44298.5	48629
P83940	ELOC	55982.9	123203	86841	120216	130845	136896	96121	154635	153527	149454	148249	187352	64617.7	124090	111944	103147	143436	115350	78804.5	78774.6	83328	94398.3	133922	45811.6	102649	127488	125256	123014	156062	127000	102215	136033	140885	138199	170999	110627	65579.2	114551	108500	116472	133483	107754	132961	100222	127107	138241	176753	153399
P84075	HPCA	187332	1.46907e+06	1.60934e+06	1.6876e+06	1.58763e+06	1.76046e+06	210024	1.4383e+06	1.59694e+06	1.17606e+06	1.64302e+06	1.54203e+06	1.04531e+06	1.53159e+06	960493	998913	1.47959e+06	935168	1.09501e+06	1.15675e+06	1.43162e+06	1.96561e+06	1.85971e+06	1.57292e+06	1.07183e+06	1.11494e+06	1.39944e+06	1.87697e+06	1.81351e+06	1.53975e+06	626914	1.32116e+06	992902	1.3315e+06	1.22111e+06	836581	628487	1.32243e+06	1.02377e+06	1.35323e+06	1.21947e+06	860063	1.2944e+06	1.78456e+06	1.84825e+06	1.26801e+06	1.77126e+06	1.81874e+06
P84084	ARF5	48866.8	60364.2	63181.3	70883	114892	65962.1	119980	117377	133320	176133	122454	134964	41359.4	61698	61433.7	87847	126363	113230	55135.3	47893	81560.4	87502.8	8550.63	95439.2	100697	62917.7	138382	161592	169407	159714	44127.6	140411	112998	114086	165770	162553	3930.03	4463.4	63166.4	67171.8	104067	80925.4	86671.8	72913.2	71947.2	145295	170367	132739
P84086	CPLX2	585940	917864	1.00589e+06	1.0376e+06	1.09067e+06	996589	628875	938613	1.06891e+06	1.05392e+06	1.06925e+06	1.07793e+06	588673	992834	761137	581324	1.04273e+06	756683	628980	671691	777431	1.10927e+06	1.10585e+06	891858	693814	682060	836818	1.14508e+06	1.14959e+06	968138	712098	939061	810396	900438	984640	826821	783221	901056	766933	854328	940233	780569	976132	1.10494e+06	1.04058e+06	995423	1.14166e+06	1.08934e+06
P84089	ERH	115916	112357	136204	146374	156724	137859	117566	8748.19	15779.6	18155.1	23207.8	10915.8	107041	147017	122338	4404.18	16515.2	5974.68	79967.8	88944.6	109307	153239	281004	141079	36084.5	7716.93	8677.19	62459.4	113724	10229.4	14977.6	73411.9	57286.8	98436.3	18281.4	3131.95	64992.2	120284	155644	154059	126896	103106	119927	126006	150764	5673.28	6430.07	12155.3
P84091	AP2M1	811148	1.33421e+06	1.52195e+06	1.2084e+06	1.42603e+06	1.32714e+06	1.32407e+06	2.03732e+06	2.27007e+06	1.65699e+06	1.80033e+06	1.96422e+06	833897	1.28051e+06	1.03234e+06	1.16698e+06	1.78457e+06	1.41411e+06	769281	831374	1.49549e+06	1.61121e+06	1.33677e+06	1.49534e+06	1.15281e+06	1.16069e+06	2.15481e+06	2.60531e+06	2.02897e+06	1.90646e+06	1.36385e+06	1.71064e+06	1.32657e+06	1.80115e+06	1.74365e+06	1.29848e+06	751620	1.15109e+06	891693	1.09253e+06	1.15398e+06	905553	1.1617e+06	1.43536e+06	1.30082e+06	1.82709e+06	2.09018e+06	1.98907e+06
P84096	RHOG	218909	113879	134846	158657	162015	202560	226201	125746	139160	132238	153955	153895	97416.5	75195	127730	84796.3	129074	105191	87962.6	89583.4	182368	187076	133154	85396.3	98532.1	99243.9	207505	205651	155806	78079.3	113241	101726	134727	197870	139740	158538	87653.3	138542	147264	172526	157883	110669	163391	157499	142843	147915	152978	119944
P84099	RL19	85708.6	57020	72028.3	73281.6	93839.6	80066.3	90166.3	62099.7	78053.4	102724	79722.9	99230.9	63645.7	72022.3	67780	68744.6	72301.5	72965.5	65072.6	73712.1	85194.6	87769.3	100592	80781.7	72114	79299.5	87076.5	87918.5	106658	85874.1	93183.5	77805.2	78702.2	87102.1	114395	93642	83106.2	73238.9	70838.3	85916.1	109335	89453.5	97432	86003.7	95814.2	97451.6	95894.8	93478.4
P84104	SRSF3	104821	169908	184545	190218	174061	224804	90079.1	150330	142562	123380	150123	149072	116390	132809	162251	116001	142452	149298	93899.6	112703	147605	241450	179375	175738	83306.6	91644.9	130359	213017	152996	149846	77682.5	171611	171030	162179	210821	146044	97374.8	197482	181223	227344	243431	167246	197444	196966	172384	166345	159015	163958
P84228	H32	8093.49	22352.3	50078.5	35686.7	21550	25684.4	9826.48	3044.56	50058.1	30063.8	13513.3	10776.6	11827.5	28228.7	26237.8	13788.6	25987	1862.75	6105.5	7616.18	13108.2	8704.14	23001	7586.79	2719	1491.36	6831.88	39868.1	6500.42	6244.8	12909.2	32392.8	6356.75	23069.8	22458.1	4458.81	9181.42	4311.91	5795.02	21145.9	21747.6	895.873	24872.3	35140.2	33400	27335	35643.4	33800.2
P84244	H33	9435.31	38769.1	48223.9	60610.2	44470.2	53698.3	8282.9	34834	38806.7	43712.8	49426.8	35139.5	22128	28637.1	27517.1	19667	26164.8	23572.2	3660.4	20036.4	23793.7	64672.7	38006.4	7554.29	2973.08	5737.24	20297.9	50002.8	34258.4	5500.5	2714.88	39898	1418.4	65878.6	6652.6	3135.68	3926	47412.3	5756.14	80849.6	28914.1	396.655	28596.1	62686.7	80321.9	21510.8	50437.6	70279.8
P84309	ADCY5	106301	187747	176453	183444	135594	130129	6226.3	27390.6	35401.2	21670.8	14678.9	31565.9	107627	135821	129262	25774.7	39731.5	33947.7	121342	90944	164389	145227	173461	138504	24097.2	23454.6	63846.2	21477.1	37519.8	81927.8	25484.7	35915.5	32893.6	35866	34442.5	31912.8	53032.8	98067.7	88579.1	121971	167946	161844	117603	164332	119294	34266.5	38072.9	16157.8
P85094	ISC2A	45945	73117.6	70284.1	91373.7	60379.6	51755.9	73371.6	144876	140974	70109.2	143225	85719.5	61916.7	60620	51515	81843.5	133497	103154	50802.4	41647.6	58588.5	127748	86453.2	78913.5	72022.6	72508.8	144672	216408	141192	140169	96882.4	149788	80784	152091	122631	100924	65237.1	83277.7	64518.4	96137.9	78710.5	54828.1	66538	75626.7	81447.4	113364	105121	129630
P97300	NPTN	1.19444e+06	1.42746e+06	1.78148e+06	1.73358e+06	1.57995e+06	1.90845e+06	342176	646110	789081	734399	880729	866688	1.22307e+06	1.49997e+06	1.36158e+06	565172	678387	655381	1.12105e+06	1.14742e+06	1.26452e+06	1.88423e+06	1.60523e+06	1.62668e+06	389150	521792	651928	917554	741216	743198	425582	817943	603237	1.03879e+06	1.02267e+06	521797	883200	1.73774e+06	1.46329e+06	1.90329e+06	1.9593e+06	1.30073e+06	1.7296e+06	1.8101e+06	1.7327e+06	815372	849982	837981
P97315	CSRP1	395469	326897	355233	307178	345635	368191	382278	328203	361672	219374	310067	336048	223327	269266	309105	152758	177086	207436	208513	227958	314064	444809	265834	261343	134041	148365	179994	411923	349432	278204	217244	279521	246152	273567	294942	231164	212872	375179	349001	407554	384009	336629	323684	364185	327846	218004	224223	245420
P97351	RS3A	180928	442225	389217	332517	328815	338138	379733	337949	377674	262634	426768	364283	173410	307641	282668	323596	380419	305563	258112	324202	328096	359771	323452	328162	226940	276560	305885	410359	416393	427810	224436	365724	353950	362426	339807	260510	173786	283965	188519	294735	482382	241606	289250	253253	246041	404951	363880	396248
P97352	S10AD	105691	114364	127074	113621	114325	118337	167861	171793	174636	1.3853e+06	202959	158310	66450.5	90910.2	104063	1.10023e+06	112476	131490	76694.6	68156.8	84061.7	189525	99399.3	74376.7	96909	118036	95448.2	272144	189180	157122	112588	66848.5	1.05958e+06	1.0418e+06	931226	1.09197e+06	147512	207855	187221	83083.8	106324	171250	109253	106396	93785.4	165340	187129	170502
P97355	SPSY	117578	122993	115779	96878.1	135772	134154	72298.7	216906	182799	102908	169033	151579	80546	116351	82840.2	136021	158774	143072	80069.4	102868	119409	151892	174192	71995.4	96875.3	136298	176732	135423	190875	197108	102021	151817	114395	134695	182326	122279	86595.6	91859	74977.3	163754	122869	73722.4	103193	137260	145506	155254	210368	187364
P97370	AT1B3	428228	247749	487012	289216	301322	396932	365289	223948	231605	221254	251424	275098	270448	368674	333792	167068	228657	228100	203677	431435	346302	674736	433369	421107	179104	203589	301837	388170	265532	202672	188506	224931	208866	285149	252817	227444	240213	256993	239124	413579	405343	259176	286956	367388	256733	236015	256117	246811
P97371	PSME1	47342	66975.3	76682.5	65154.6	67005.6	90174.9	54237.2	108495	115546	65316.4	112984	106841	46882.2	74783.7	59023.8	80315.2	88651	100950	52778.6	51648.5	68466.7	80342.8	93317.5	84249.8	80517.1	88146.4	104944	127492	142046	127093	42595	116472	87452.8	118627	105449	93970.1	49659.9	85681.6	57128.7	71871.2	64323.8	41436.5	81746	64132.6	79214.4	107447	110749	123776
P97379	G3BP2	96676.3	72088.9	91343.5	112061	112349	97150.5	140361	108574	110058	122045	150427	188887	81060.6	95013.6	96592.9	109625	115090	96906.5	53528.4	103991	114683	137298	115404	125863	119548	130224	203904	154706	156049	71534.8	129162	166199	93996.7	143855	175355	58730.9	94917.1	122701	78142.8	133941	136579	93403.3	96616	112444	91238.8	133317	152037	169665
P97384	ANX11	44885.1	54565.8	56273.6	56340.9	35114.2	79249	47612.2	116430	116618	143428	107010	115759	52154.7	56933	44252.8	68034.2	111983	58879.3	46803.2	37423.2	23855.2	86349.5	54645.7	38109	69725.1	82170.2	112596	148949	116794	101653	62471.2	120425	71039.6	89183.7	101343	64127	38393	59315.1	39303.6	69259.5	71585.5	32914.4	35333.5	86536.3	59179	110752	122431	111715
P97427	DPYL1	1.40745e+06	1.94431e+06	2.11722e+06	2.08934e+06	2.1293e+06	2.26597e+06	1.19729e+06	1.69081e+06	1.8814e+06	1.42948e+06	1.80403e+06	1.83946e+06	1.40069e+06	1.97043e+06	1.66895e+06	1.17051e+06	1.69851e+06	1.43573e+06	1.37451e+06	1.41416e+06	1.73945e+06	2.34383e+06	1.85794e+06	1.84138e+06	1.1321e+06	1.22611e+06	1.49648e+06	2.07106e+06	1.6389e+06	1.5996e+06	956822	1.60214e+06	1.27435e+06	1.53628e+06	1.59947e+06	1.14987e+06	1.07465e+06	1.843e+06	1.51565e+06	1.77777e+06	1.86691e+06	1.38572e+06	2.0166e+06	2.21963e+06	2.23498e+06	1.71777e+06	1.94687e+06	1.95513e+06
P97441	ZNT3	13016.7	53896.8	37441.7	56755.9	52371.3	58166.9	13466	44815	53319.2	45687.7	124276	56709.4	24836.7	93563.2	80128.6	75435.1	47083.8	44289.1	33345.4	37627.6	56166.5	82825	56666.5	69771.2	34308.1	29301.6	58670.3	80487.5	114325	73545.9	68417.8	46013	53268.8	147344	78982.6	100910	70026	37418.5	55076.7	65309.3	80790.9	41870.4	55690.9	55939.1	58549.2	60356	57057.9	61258.3
P97445	CAC1A	30368.5	32912.2	38108.4	45062.2	45343.4	39591.9	33588.8	6984.7	7705	32799.6	48990.1	10787.8	32259.8	34986.9	37011	7028.44	39023.9	39750.1	20926.8	31519.4	8335.47	6061.42	43014.5	42879.6	23179.3	34855.9	40460.1	8379.81	48975.9	49022.6	1474.05	10784.4	11469.8	14980	34518.5	30120.6	15908.8	29700.7	20825.7	39388.4	36067.7	28116.2	29873.6	44655.1	46943.8	38981.2	10721.6	3498.76
P97447	FHL1	37383.8	86230.8	105723	37644.3	45402.1	50869.3	40435.4	40956.2	50322.8	52827.2	38211.4	50756.9	32075.7	41895.4	36463.3	33458	45285.1	38650.6	40061.1	30488	42721.6	49506.5	45935.9	38259.4	46031.9	33136.1	44186.1	55599.6	50613.1	41515.7	38243.6	41859.8	50350.9	42864.1	44293.2	42501.7	36688.2	40507.9	44666.4	40551.3	45478.2	40937.3	45739	52545.3	53271.5	52453.1	55964.8	55873.5
P97450	ATP5J	798322	553474	553499	463775	524614	519031	938594	636608	634626	574082	567524	558488	349909	604561	451075	403254	714962	521663	550960	393635	549599	670551	548556	767388	670827	460099	597967	788366	660016	946552	394395	567252	519397	543538	623001	567275	372954	526999	462009	530478	557598	479873	527355	583716	538477	529499	694318	629542
P97461	RS5	113156	87549.6	109160	89419.8	88393.8	84792.3	140284	103142	120346	90158	131649	142099	77847.1	107292	93343.9	90784.7	117529	85120.6	80174.4	66320.6	76574.3	102842	108476	132313	97449.3	104423	127882	127175	131538	152354	101400	100815	138816	95675.2	196104	116362	71469.9	92348.5	86951.3	77599.5	135678	125837	108922	100795	92205.7	141896	135189	128351
P97492	RGS14	32519.8	64303.4	65686.6	56103.7	21249.1	72373.4	30713.7	264857	283565	238755	298042	269932	52602.3	38115.8	30178.5	224129	258183	205215	35745.1	26016.4	60642.2	79872.7	33857.1	60116.2	211336	179333	251304	66881.7	283635	42093.5	16461.7	247489	39156.3	236612	275734	208785	23535.9	76667.2	55923	53848.6	58296.3	34981.1	62864.6	67697	66172.2	257702	299104	307914
P97765	WBP2	244541	254432	155069	192422	191490	403224	73609.9	106513	106342	86906.3	94194.7	14775.1	217757	379566	116269	58086	91797.1	79979.6	225087	113027	127407	506424	377714	152337	63294.4	80134.3	87088.5	129836	110424	117450	48201.8	85723.1	68514.3	87521.2	95618.6	66931.5	92315.6	134646	288377	162950	174691	132502	499806	359989	222853	93328.4	99863.9	116101
P97772	GRM1	36102	19714.4	26004.2	11401	16628.1	25210.6	103375	34196.8	46635.5	48125.6	40859.2	42286.1	13727	18203.7	10584.9	29513.7	44271.9	37500.2	17109.3	25405.3	8220.46	18259.1	26951.6	14001.6	45668.5	38417.7	38597.6	55428.9	44365.1	46608.5	40801.2	43818.1	45447.5	48846.8	47938.2	53948.5	20662.4	28151.8	17827.3	15540.9	25345.3	20636.5	19169.4	15787.2	12329.1	49054.7	44139.7	45997.4
P97797	SHPS1	678552	615644	689717	600838	664861	634488	593340	580049	641316	565147	544975	640712	549849	736426	600414	499009	696823	534826	500314	479887	664752	737456	718439	734523	543831	450396	630713	719303	655462	678443	399816	497113	583178	527689	623935	545377	446241	540173	654497	568275	675118	598486	735944	750160	769222	581284	708068	716461
P97807	FUMH	743640	689327	637166	666537	681391	733629	712077	644970	576717	489145	598531	642221	500422	625740	614141	442892	556818	546461	450990	439747	611673	855389	716301	778494	439404	425056	575711	767608	639705	707915	292977	520657	489938	567488	552203	498650	347663	566016	511376	618021	606426	582587	552086	650716	706731	508995	604418	707661
P97822	AN32E	45209.9	49548	35334.5	82372.5	32886.1	63977.9	109330	93420.6	75409.8	67677.4	121437	75704.5	31457.5	42347.7	39505.1	45741.2	72403.4	58512.8	38317.2	36393.3	40237.6	64250.7	50788.3	36323.5	42883.3	98195.1	64144.5	228730	174304	46448.5	103186	158073	61668.7	82867.8	85798.8	50959.9	31838	42155.8	41046.1	51728.3	58552.8	38269.1	55604.8	67934.1	40999.9	132855	92736	140116
P97825	JUPI1	982.656	3760.62	7493.68	1907.75	6201.87	1117.12	1211.23	4476.14	9535.01	3877.67	2314.55	6585.65	1432.93	2494.63	2207.86	1617.13	2827.59	2194.37	1516.85	4503.38	9868.12	1677.71	4541.49	2598.81	1682.03	5062.86	8818.1	2321	4975.31	2025.03	2436.07	2977.2	1895.59	8964.63	1779.73	8900.97	9912.78	2624.74	1869.37	8533.99	1915.14	9243.81	2347.14	1000.44	3673.11	2467.15	1103.04	4130.26
P97930	KTHY	4446.79	1130.46	6874.71	10907.2	10563.2	11884.6	12215.6	11692.9	10993.3	6809.15	19639	20383.3	13569.3	13789.5	12500.6	5101.24	14903.9	13079.9	2690.69	6470.1	4665.09	1166.96	19067	7778.47	9692.5	8338.82	5661.59	17166.3	21178.2	16600.9	5926.99	2239.28	10495.2	10133.7	12641.1	1376.24	10800.9	21074.9	7542.67	14113.1	12100.9	5531.6	7257.41	13781.1	16699	17032.1	15700.4	18739.5
P99024	TBB5	1.63208e+06	3.09114e+06	2.85349e+06	2.9016e+06	2.43557e+06	1.75356e+06	1.63214e+06	2.01772e+06	2.07301e+06	1.72541e+06	2.96061e+06	1.82655e+06	1.92786e+06	2.58908e+06	1.47012e+06	1.927e+06	1.7037e+06	1.47855e+06	1.5366e+06	1.71519e+06	1.89356e+06	2.67622e+06	1.80681e+06	1.7949e+06	1.54373e+06	1.22654e+06	2.85265e+06	2.59729e+06	1.82552e+06	1.83112e+06	1.30511e+06	2.40809e+06	2.06553e+06	1.73811e+06	1.89344e+06	1.54773e+06	1.30453e+06	2.4474e+06	1.67279e+06	1.70461e+06	1.94785e+06	1.54601e+06	2.73041e+06	2.00555e+06	3.00042e+06	1.99388e+06	2.00645e+06	3.03817e+06
P99026	PSB4	119997	113573	123988	142880	146687	129637	133493	147899	128425	182242	410255	192604	86907.6	129809	114887	104984	148862	144566	99871.5	98113.6	128453	168742	148668	140584	136848	89821.2	177608	230409	191290	165798	120060	117445	320430	131438	178895	120148	95898.3	130680	109317	123730	149583	102480	137574	146373	132224	170041	206224	199668
P99027	RLA2	392551	442623	551967	464802	512243	557526	365323	452981	548072	433420	467449	501634	292494	510971	415826	318643	521154	422991	335298	353368	383705	627823	475538	463109	336805	353386	382442	626835	467280	482842	283481	503105	428447	442675	480744	462474	275263	515078	450398	437212	458404	453425	505285	524128	506490	499092	533999	528616
P99028	QCR6	506488	472310	511323	541881	599026	584225	425600	423623	426137	381447	425360	449044	363849	423900	464057	304025	367497	406468	305609	382568	335547	769336	674141	476013	252510	287860	261406	691322	540992	343939	423430	609605	441133	499038	537401	441460	521257	681854	539877	611938	670702	561678	588316	638683	549171	474937	530443	455501
P99029	PRDX5	2.94729e+06	2.57791e+06	3.0495e+06	3.0851e+06	2.94553e+06	3.21491e+06	2.77237e+06	2.58176e+06	2.81616e+06	2.16756e+06	2.70706e+06	2.69049e+06	1.83567e+06	2.34233e+06	2.62121e+06	1.88934e+06	2.42521e+06	2.28321e+06	1.84978e+06	2.31111e+06	2.91787e+06	3.82236e+06	2.97214e+06	3.33708e+06	1.92507e+06	2.03817e+06	2.40974e+06	3.34534e+06	2.93495e+06	2.89606e+06	1.62359e+06	2.70041e+06	2.41912e+06	2.94023e+06	2.83838e+06	2.28768e+06	1.62625e+06	2.6241e+06	2.71351e+06	3.40902e+06	3.21707e+06	2.6035e+06	2.9824e+06	3.08979e+06	3.2326e+06	2.68851e+06	2.78166e+06	2.92119e+06
Q00493	CBPE	197609	332144	489289	438740	316250	356591	431836	488053	496474	483466	511765	526837	363565	318872	412236	355753	500966	395416	247678	330780	429895	530118	488752	346840	383702	377944	508897	505785	559880	556034	351257	437033	443142	475333	497355	454628	226532	320949	287025	284877	382484	320379	285168	512615	533254	556881	578715	617173
Q00612	G6PD1	239024	254490	280309	294507	249790	299160	269830	280192	282590	266670	277957	227920	218547	246522	230017	219864	253613	237427	73262.3	259507	332249	257732	146876	265059	200022	218341	249432	329939	127375	291500	86005.3	282100	133756	285856	272984	144757	190188	319511	289738	273965	312991	219779	267013	245619	99369.8	244690	271585	280002
Q00915	RET1	32944.6	36179.1	38234	40261.7	37215.9	52255.2	27091.1	35261.6	41432	31389.6	37283.3	33577.2	31214.3	44460.7	39610.4	36859.8	43644	45205.1	29449.3	31644	36901.2	46112.5	40664.3	16075.6	31140.1	13645.9	10645.1	54697	37253.1	38349.6	21457.6	8222.29	33624.5	28728.2	36591.8	33143.9	18353	41575	35018.4	23319	36411.5	34837.1	36942	22593.2	41469	37047.2	40212.4	42503.8
Q00PI9	HNRL2	139062	150301	170644	168381	151929	197428	111408	133070	167596	128338	118700	123908	139017	160188	170600	126217	139491	132707	120875	117983	117089	243651	187751	170993	107228	96695.1	107909	207487	178376	163416	129512	200407	158142	145658	118068	144726	120571	171180	173310	157188	202857	162648	111375	158543	188307	137910	160944	153350
Q01063	PDE4D	16679.2	9956.88	13567.4	11537.8	15944	12189.6	15483.9	11619.2	18294.3	7275.86	14460.6	17789	4913.3	4902.44	10605.9	3361.5	8524.48	6303.23	1745.39	49997.5	53398.1	70239.8	4608.58	47340.8	9212.56	4628.41	8589.04	12801.9	5523.96	11458.2	8133.2	17097.1	5957.09	16222.2	19369	7346.31	2419.1	53738.4	10268.9	7610.76	16117.9	8634.22	50019.6	14959.2	12884.5	12137.5	11073.3	9824.76
Q01065	PDE1B	163920	87778.2	199495	143027	121109	125667	139799	105292	105394	89214.3	84219.8	111786	107601	112953	162573	85239.9	88722.6	115166	96966.3	79511	161602	165544	124321	87472	34671.1	85446.9	114359	171875	105239	131383	82689	101229	117155	164353	123139	80279.6	101980	171581	127838	208716	171144	107128	132222	151660	113288	124419	95916.1	107744
Q01097	NMDE2	22148.1	49915.7	35616.7	42488.9	25367.8	42305.7	59079.1	128750	150202	131109	116824	132982	27559.9	30702.3	28212.5	97367.2	128706	121508	22265.2	29800.9	22078.8	48279.5	33502.9	42339.3	88239.4	88262.3	70532.7	131533	135698	121733	64055.7	128268	124780	98328.9	135595	68906.2	20092.7	39111.2	40645.7	32559.5	34050.8	31805.3	43905.4	41361.2	41041	145890	140232	125376
Q01405	SC23A	26517.1	31042.1	36266.7	48069.7	38953.5	42276.3	69717.9	50924.7	120206	77207.5	124952	86257.8	22110	30395.6	37008.3	87422.1	66291.5	99116.4	18301.4	20731.7	34824.8	47138.8	35066.7	48023.2	40705.9	94291.6	62147.4	140281	146726	57501.8	56236.2	71102.5	119753	96779.1	139661	109097	27288.5	36446.5	44132.4	52727.9	32707.3	39331.5	52229.7	47914.6	48952.6	74366.2	58715.3	93224.7
Q01768	NDKB	168127	234447	246871	223820	228760	263160	178522	243367	215993	240176	254231	222105	179105	227754	220778	185643	244978	226312	145230	163045	240106	314830	240355	211094	130774	182480	233354	350515	272650	235922	167721	233361	198791	238912	267697	211796	149447	215117	206139	220076	240250	191338	259920	251448	248999	262087	263569	272512
Q01853	TERA	499476	591150	535216	615072	681597	659123	802878	859211	888493	738298	883397	787554	443957	559767	498170	563045	836678	777680	363630	414176	488684	764069	675901	501069	610232	560457	710311	1.07281e+06	869714	883004	490425	863439	752467	840854	890374	752298	451376	629603	551827	473274	654768	523451	629152	625275	642463	817598	915858	906759
Q02053	UBA1	813600	1.20896e+06	1.22303e+06	1.15182e+06	1.07517e+06	1.14855e+06	825336	1.08507e+06	1.17386e+06	908417	1.07759e+06	994340	762154	1.02846e+06	923559	768877	1.02517e+06	878129	794353	842542	1.19523e+06	1.56532e+06	1.36449e+06	1.07507e+06	739891	637601	932910	1.20131e+06	1.14091e+06	1.07015e+06	609204	1.02969e+06	890664	845567	874303	810818	878952	1.0288e+06	987885	1.17867e+06	1.13344e+06	870322	1.15855e+06	1.23361e+06	1.16081e+06	1.06918e+06	1.21027e+06	1.13065e+06
Q02105	C1QC	7074.61	17156.6	19680	3514.53	18443.8	4082.02	3950.15	22429.2	23115.9	32522.5	30854.8	39724.8	14131.2	21380.5	12455.1	37460.1	22014.4	15969.5	13725.6	11639.9	15012.7	19601.7	16819.7	15220.5	31292.8	32646.7	40463.2	59331	50832.8	36649	21885.3	45456.1	40914.6	49976.8	53255	38868.1	8121.62	16583.8	16278.6	15209.2	17799.1	18853.9	18491	23066.1	19060.4	47864.2	51781.6	41198.3
Q02248	CTNB1	357080	397867	413733	443506	394819	518234	423583	401595	446518	430036	489602	471471	288617	387854	364548	288781	468012	376191	262827	244458	327633	435771	394088	435432	240919	231804	291511	485093	372733	543012	285671	452365	358346	533496	514619	372113	248157	434768	335454	428941	452749	332859	447839	470946	435166	455894	480837	520903
Q02357	ANK1	9150.09	5699.81	7381.89	2989	4698.9	7483.84	43557.9	18917.2	26849.8	16967.6	32256	27478.3	1335.11	4755.23	16883	15887.6	21239.2	13520.4	7359.09	48033.2	6881.88	62002.2	10544.8	6120.38	18359.7	20920.5	20523.5	29073.6	30334.7	22095.6	19751.8	29993.3	22296.5	26777.7	33007.6	29376.4	28320.5	7493.23	3702.52	4822.65	24202.7	24326.1	8063.66	4374.61	66897	25795.3	21884.7	20287.3
Q02819	NUCB1	34594.5	46852.5	69489	76453.5	79228.9	72544.6	39105.6	66535.8	72900.6	43276	64762.3	34384.2	24564.9	70338.8	55147.3	41897.1	49262.1	49454.1	39269.1	51931.2	71342.5	106304	71052.6	89548.8	41389.8	29243	42645	110509	62879.8	47249.2	33883.3	83309.6	53421.6	59858.8	43089.5	33895.9	38262.4	96535.9	48507.4	78702.3	81440.2	28704.6	107342	83029.2	62947.3	73514.7	69305.9	80967.5
Q03137	EPHA4	162879	110810	183716	113196	162221	140539	76041.8	148143	143620	197068	228664	183759	120318	177863	60320.7	91506.5	225816	133682	63505.4	78571.1	137724	204591	87205.8	93108.6	155514	116814	134948	204308	218065	206961	141997	142160	142552	130145	240458	163924	147889	144620	169881	167223	213775	163178	95475.3	196023	209766	173881	223532	233974
Q03265	ATPA	8.9663e+06	8.43309e+06	9.16799e+06	9.1129e+06	9.55688e+06	9.55191e+06	9.86376e+06	8.98876e+06	1.00377e+07	7.79218e+06	9.64237e+06	1.0295e+07	6.87048e+06	8.07089e+06	7.70078e+06	7.47344e+06	8.99442e+06	8.36303e+06	6.32037e+06	6.78427e+06	8.06597e+06	1.08326e+07	9.16653e+06	9.50462e+06	7.05372e+06	7.49644e+06	8.72946e+06	1.13156e+07	1.00132e+07	1.0445e+07	6.34549e+06	8.79487e+06	9.93697e+06	1.02917e+07	1.04145e+07	8.63126e+06	5.76479e+06	8.66813e+06	9.33979e+06	1.00366e+07	1.00884e+07	8.11239e+06	9.1972e+06	9.30638e+06	9.42217e+06	9.86381e+06	1.01969e+07	1.03705e+07
Q03517	SCG2	151799	206958	199477	226896	165467	193908	202755	167526	182025	138280	144342	120368	156751	156385	189189	97371	147783	167382	150704	188055	209003	289126	253301	339808	114705	140767	137944	206788	206144	202139	90719	147763	139309	220110	138397	173725	194863	273419	163020	360343	272464	249426	174594	219999	190020	165502	211674	203627
Q03958	PFD6	51027.1	49783.8	56984.9	59557.8	6452.64	70045.1	207658	357974	447020	632394	539371	600370	42994.9	52370.7	55179	308576	436563	321915	31254.3	37979.7	49226.7	70515.8	51190.5	74152	344485	423359	536888	609887	720888	571191	348035	335838	392022	432292	615869	320970	22069.1	44614.9	45240.7	51127.6	62601.3	42870	63210.6	7772.61	61489.8	546502	489721	501830
Q04447	KCRB	8.28066e+06	5.96877e+06	6.30502e+06	7.90129e+06	7.03303e+06	8.2905e+06	8.27044e+06	5.9518e+06	6.21459e+06	5.92716e+06	7.83389e+06	6.81717e+06	4.53999e+06	7.25314e+06	7.19124e+06	4.50597e+06	7.20334e+06	7.02499e+06	4.13967e+06	5.24634e+06	6.2917e+06	1.04918e+07	8.29224e+06	6.75946e+06	4.12233e+06	5.1966e+06	6.17776e+06	1.02795e+07	8.08198e+06	6.69351e+06	6.47501e+06	8.25459e+06	7.21163e+06	8.14572e+06	8.01456e+06	6.87126e+06	6.51713e+06	8.32482e+06	7.31015e+06	1.10314e+07	8.17338e+06	6.90635e+06	7.64062e+06	7.55979e+06	8.0596e+06	7.52677e+06	7.48212e+06	7.97813e+06
Q04690	NF1	21098.5	19228.9	27286.8	11058.5	20996.2	26720.8	3435.37	18301.3	27431.9	6472.3	17137	22614.3	17353.6	22589.8	21701.2	17878.5	21907.4	21522.2	15556.2	6111.95	21640.8	26461.6	21548.6	24967.1	9382.27	10433.5	12576.9	28190.2	24487.5	11210.6	3995.22	15975.1	18991.9	6705.79	26682.1	18148	8538.23	4808.68	19260.8	19233.4	8199.85	16481.3	21912.8	5712.17	25772.8	22345.1	9929.33	5553.76
Q05512	MARK2	832661	679551	657240	1.00484e+06	774795	818399	845637	711475	670007	643302	1.01975e+06	788163	690290	813974	832634	701037	823040	836498	450474	600216	544146	787147	832671	918839	457744	35245	558329	797510	840569	925353	332578	713435	724469	879301	1.03184e+06	776622	335719	700055	716584	866505	1.01839e+06	764936	993287	882389	1.02807e+06	1.00385e+06	898305	1.0435e+06
Q05816	FABP5	391761	322023	342683	302794	299580	343596	417870	351380	385309	314529	328951	325056	219379	334528	284565	219384	343115	294751	248941	198066	317191	366053	300738	312070	269852	200868	348736	386498	298241	340630	202460	318036	302739	309359	337085	314396	188117	318495	293935	289359	300802	279993	310969	345537	329367	311589	350745	357521
Q05920	PYC	397137	236527	277931	231308	233938	233676	272764	160447	134287	170564	96610.7	117301	188584	228370	192704	85440.8	134621	127831	152698	188009	168847	308122	278368	238412	99102.2	95581.5	187844	243086	106006	124325	135914	188465	161283	200064	161520	120738	186205	234794	190919	229766	301139	224202	215298	245597	204870	166784	151956	127361
Q06138	CAB39	201211	337287	370269	327867	325024	317717	149557	236585	251392	163229	231531	245356	201123	325762	272412	155220	234363	205922	156319	164530	278064	429758	317829	278631	127750	111977	151433	300351	235893	210415	148488	179220	116092	193451	187217	150162	214521	268110	230487	265741	277821	206933	277423	383267	313298	209537	261798	231709
Q06185	ATP5I	582320	449658	495449	505710	436492	534133	615026	399065	517271	477436	531166	467949	427518	450408	449602	447475	475614	468858	380219	351184	304348	554250	519698	491566	463847	372893	325295	574753	552277	532551	422169	558594	622451	544850	614393	600486	394555	536441	611003	522382	576142	567335	534558	554618	540834	562674	585694	552020
Q06890	CLUS	50883.7	87873.5	99200.8	87515.1	129671	85824.2	177101	170475	276585	242559	219292	221727	52884.5	101166	84617.6	113596	194778	176690	66313.1	63424.8	94016.2	147423	82512	92640.6	168833	121566	256545	216388	242804	263183	155291	167870	261821	173167	214857	209440	94000.7	83828.9	88363.1	86887.1	143165	76184.9	117786	125527	94335.7	288929	280225	226193
Q07076	ANXA7	286503	319718	375343	330120	376345	469349	180881	214640	253815	159884	236691	251936	260052	283152	268299	166405	205908	201588	279727	293756	341651	406366	359825	386588	173222	185931	217976	288287	240236	255620	142955	243230	201189	279877	258565	166836	179479	349037	274102	381511	373095	249879	374699	352025	380848	241063	160831	248147
Q08331	CALB2	1.16093e+06	416816	344976	324208	292646	357872	1.3827e+06	199581	219648	231574	195820	169066	276474	290385	609890	259609	214332	686080	287983	313557	292032	722904	376635	281140	237819	343419	363624	655629	281864	232420	670396	465948	651948	759567	371356	892467	529463	547735	612043	638282	427589	747470	470115	534643	423084	271854	470204	200588
Q08460	KCMA1	6200.23	33451.4	10036.5	36418	33348.5	20162.2	55903.5	48131.5	55704.8	48960.6	57842.5	38648.3	20071.9	31835.1	20530.5	23600.4	49090.7	22609.3	40958.8	16919.4	29719.6	51170	35735.7	21604.2	15400.8	11666.5	48200.6	78973.9	43941.7	43088.9	40223.2	23523.6	30481.8	57033.5	34066.5	34105.6	9280.14	31504.3	25221.7	33821.4	28272.5	17071	27459.4	23582.3	87399.3	55052.2	37943.8	53442.9
Q08642	PADI2	85621.7	97457.9	76781.8	85437.9	104391	93247.2	103556	97513.2	113534	84118	107394	123361	48021.3	74750.8	80613.6	58788	73873.6	73119.8	55862.4	51002.7	72924.5	101788	70134.8	56458.3	73355.2	59221.6	94828.6	132742	83523.9	44327.8	45823.1	92876.2	36901.4	92439.1	71336.4	88887.7	35469.5	38741.2	69916.1	97452.3	82199.4	64963	45599.8	69801.7	89779.2	35415.6	71550.7	60053.7
Q0KL02	TRIO	21078.5	33012.5	36477.6	34758.3	39770	43055.4	65209.6	93577.4	94936.6	110350	111256	85313	24764.3	24305.8	31389.1	188241	346184	269476	26352.9	23417.6	33475.4	43188.9	42611	51066.8	54462.7	322443	87435.5	159772	93669.6	114724	211484	111785	87930.6	370212	138962	75900.7	28158.1	37366.6	30941.4	41636	37950.6	32344.9	48470.4	37588.2	61737.9	338394	144525	131134
Q0VBF8	STUM	51973.9	93985.3	117462	152195	146327	115394	5399.91	39776.9	23414.4	26544.2	46442.9	28591.7	97019.9	121604	82055.5	37145.4	27753.2	25557.4	87863.1	118091	100318	113988	160000	96877.4	21595.7	29985.4	8093.53	25797.1	28168	29403.8	10073.2	33531.3	19046.2	14671.7	26399.1	15173.6	76848.5	128155	98199.4	186927	140543	79519.7	127784	116920	208115	28043.3	31668.4	46461.8
Q0VGU4	VGF	5969.46	9829.7	10011.7	8494.22	18813.9	12084.3	56374	24936	29745.6	33789	47238.6	37387	6089.54	12697.1	7743.58	34007.8	45353.8	34042.7	14678.4	13725.3	12898.6	25113.1	22845.2	9152.62	43675.8	36188.8	36267.3	64021	57909	46928.3	27875.5	39470.5	54076.3	58637.5	70112.5	39490.3	3639.06	7585.88	10345.1	24076.4	26820.4	7015.36	4660.59	10106	26469.5	64269.1	42612.2	41093.3
Q11011	PSA	733942	1.10322e+06	1.21925e+06	1.1873e+06	1.24137e+06	1.23126e+06	497399	508140	621762	432543	601851	545986	697338	1.06354e+06	983964	374820	550300	525302	720815	924111	1.01155e+06	1.30569e+06	1.18627e+06	1.20184e+06	401340	387802	438476	627787	564882	520729	319038	508127	452403	569013	557515	445001	678959	1.13674e+06	918116	1.1519e+06	1.12501e+06	810811	1.10231e+06	1.20895e+06	1.19133e+06	533382	576132	583872
Q148V7	RELCH	58521.1	108124	89038.2	115473	87975.6	159135	80918.8	138860	100897	123746	149739	119036	77835.5	94581.9	85570.8	94066.2	128719	109884	59094.4	66619.8	91281.4	134910	110610	141391	69650.4	93724.1	108478	172743	147252	184033	95454.2	130593	87697	149389	135593	80322.6	71058.7	93232.9	68141.9	105563	89313.1	64889.5	82749.5	108567	116777	131420	137759	148667
Q14BB9	MA6D1	78701.1	107364	130389	155113	85362.9	131024	135951	148725	156712	149412	181577	175787	88159	99813.2	114713	92937.3	130193	135213	99854	71184	123416	143623	156332	278560	111378	130030	290444	184386	177540	165900	113247	176386	149498	173359	196732	127744	61322.6	171313	115509	113384	174049	104519	129104	103040	106748	156639	167357	189645
Q14BI2	GRM2	14411.5	48375.4	34913.8	49555.5	55422.2	43926.1	23361.6	74164.7	79732.5	64327	96648.2	91162.7	43955.2	35945.6	32841.6	38005.8	51486.5	71780.3	14408	45301.5	36896.1	62499	43635.2	46944	50474.9	62550.3	66558.6	95669	92642.9	96009.3	68627.2	78700.7	80489.1	89973.5	95527	66165	45071.4	35832.8	37043.9	66645.6	50797.8	44738	42995.2	34467.3	41067.5	94237.7	76424.9	87619.5
Q2M3X8	PHAR1	215646	179476	160735	193737	211341	181476	236534	161499	165362	192563	204311	220288	137734	195523	142169	143566	196686	110353	57466.2	165932	192482	214836	211490	154584	154019	146811	235777	208720	217514	167816	148358	155411	175893	163997	211275	191158	138107	160174	159318	96805.7	220866	168818	180419	220795	108316	202746	209652	116880
Q2NL51	GSK3A	81344	124078	133536	157325	146032	134004	117672	168926	164216	188123	196628	188468	77304.9	121132	115715	126384	135332	153982	83817.6	100166	110117	179234	141766	123174	136849	158179	179369	279124	218829	160082	119410	200754	181831	202393	191321	165180	84651.3	138446	107241	121201	123740	111123	136899	143214	138780	179099	240477	215676
Q2PFD7	PSD3	102114	304362	382672	383607	435822	350063	75175.6	273735	320072	234024	288431	335843	277647	350299	322537	215521	264497	205996	146414	368058	392905	409357	287745	395824	192355	253201	237682	324015	287192	308655	143576	246480	185762	200106	260645	169860	160960	402551	246056	370150	376922	216831	345764	419251	377104	241069	282116	303862
Q2TPA8	HSDL2	120690	73829.5	154674	136414	95844.8	150746	135792	143929	155739	138508	141183	124354	51483.2	78030.5	130798	118483	139421	119978	95081.6	77931.1	31851.3	164803	133863	155614	119475	51881.8	130512	206254	58762.9	149982	79711	150483	134543	164251	148946	134893	82199.5	58033.4	115793	133219	148038	121882	136995	129635	161987	124449	118236	156905
Q3B7Z2	OSBP1	8590.79	9487.39	33098.2	7910.23	40138.6	40821.5	3104.95	28363.7	37899.8	21546.6	39182.2	40868.3	26475	30114.5	34963.7	26575	30095.5	34863.7	18691.3	31556.8	31736.9	30521.8	34815.8	32911.2	21557.8	28870.7	32034.5	35334.4	35190	36050.3	24381.8	37398.7	34852.7	41382.4	41921.7	30819.8	19421.4	40389.6	32308.8	41875.2	41317.2	28884.4	39889.3	31393.7	40816.5	39863.5	32415.1	42898.7
Q3TC72	FAHD2	41645.9	45655	45549	50381.7	59961.9	229881	84971.1	95073.5	255755	161084	78630.6	113645	20187	42014.5	53403	107847	217662	198833	34347.9	26207.4	213200	86633.1	107789	136267	52439.8	59597.6	55291.1	87839.7	75594.1	176473	56296	80830.9	69198.2	85403.6	71496.4	56828	44717.9	34189.5	86299.7	73776.8	33910.9	87040.8	33606	45855.6	80966.5	80699.7	94931.4	98706.9
Q3TCN2	PLBL2	11410.7	15638.8	15975.2	8712.12	95969.8	104123	12739.6	17227.7	15138.7	10542.2	32465.2	7933.24	6792.7	11614.8	7778.45	2674.67	12452.9	10079.5	8209.31	1844.56	13071.1	17198.7	13394.4	17690.4	9864.96	1652.14	15156.9	19056.7	15304.5	17794.9	6123.89	10398.1	12939.3	682.87	12828.5	2267.74	7374.47	10372.7	10965	14177.9	81468.3	10197.5	10998.4	14916.3	12599.6	12854.2	15553.2	27699.4
Q3TDK6	ROGDI	66156.1	110416	111746	104365	112285	105797	86675.2	124985	204935	122434	151338	120136	68834.9	111917	93361	119438	147011	125688	60931.5	88263.7	81415.2	174131	133708	105171	80096.3	89540.2	55876.4	170820	203169	131149	165502	139420	90209.6	130205	132948	64039.7	103908	109409	88099.6	104072	127970	68291.6	120929	110082	113964	115949	118955	108402
Q3TEA8	HP1B3	137541	167051	182493	176851	151655	148093	119116	160016	110296	139768	155687	111352	104904	118594	115905	121529	80205.8	134701	101231	135882	130416	258309	214482	174597	111142	103275	162882	193677	182455	163582	93427.9	138644	117597	142005	157377	122590	119051	208881	145312	149810	188506	161091	142107	185840	195987	152827	182585	157579
Q3TES0	IQEC3	10988.8	26329.8	25692.8	23662.5	17303.8	31776	17938.5	22784.5	27535.5	34215.7	27722.3	23786.6	18372.4	22959.2	20096.9	15374.8	19123.2	21600.5	15820.1	15165.5	32598.3	23623.7	19707.3	12037	8116.47	16873.7	24774.1	40948.9	23973	17416.3	12594	22988.8	9651.67	20584.4	18683.9	13290.9	9986.28	10083.7	15398.6	18902.5	9420.66	28492	12601.8	11461.6	18219.7	17622.9	23511.1	15846.1
Q3TFD2	PCAT1	7841.66	3234.2	1227.05	3927.48	4908.98	2213.38	7598.3	4008.4	1709.61	7152.39	3635.28	6320.6	2979.85	962.056	3401.45	3120.28	2778.19	3465.48	2375.5	3742.06	2065.54	3152.58	5232.66	3058.78	1503.46	2189.43	5502.39	5844.9	6389.4	1768.84	1465.29	5372.77	1928.58	4679.53	3149.78	3430.26	4794.04	5802.27	4701.3	2902.76	6446.78	3101	1115.66	6219.8	1109.23	1320.36	5108.77	4502.66
Q3THE2	ML12B	361792	379285	533411	380442	403323	446275	214978	219654	280321	225886	241241	240076	297182	465906	363392	164836	244433	223536	322572	287691	365021	449944	433313	509065	197718	134859	177226	337236	235042	238568	177604	280895	221229	216904	262778	209063	266942	304480	377661	376983	408133	365721	431125	486234	451326	271296	279300	237621
Q3THK7	GUAA	107851	100251	89919.1	82944.1	119227	96360.1	105112	100301	94921.4	60606.5	105199	305872	111665	80853.8	83072.1	82013.1	88136.7	96471	64434.4	56578.7	162114	132365	89579.4	78480.2	102950	70956.9	59308.2	134525	147832	79602.5	101977	108341	89420.9	95869	143120	81182.2	97843.7	147712	77302.9	163681	105162	106597	149021	123718	107429	141988	93259.9	144490
Q3THS6	METK2	122217	114455	134788	95951.5	142229	116358	74406.1	67248.7	77270.6	73024.3	79540.7	93820.3	87078.5	110950	77843.8	62081.1	75518.6	45997	87883.9	74871.3	128457	140603	108534	93145.7	63830.3	60326.6	82687	102759	76764.1	78449.6	61672.5	91669.9	70977.8	88707.4	92468.2	73099.6	92222.9	133278	101253	112909	119435	102643	107211	134357	96129.9	61735.5	84479.6	63108.1
Q3THW5	H2AV	128906	32673.4	113005	94745.3	96761.1	91283.1	178430	144337	165381	139879	148842	153517	69297.6	87118.3	86437	121257	143043	144181	87468.9	58909.3	74733.1	127431	93422.3	86219.2	111567	86824.1	131280	215521	156283	143585	81971.3	152650	104106	152288	137618	150678	28156.6	26316.1	71343.9	105674	56727.5	84812.9	65094.4	105792	97225.9	139907	170557	156927
Q3TLH4	PRC2C	10507	24446.9	29077.4	31727.3	9391.03	32191.9	9319.56	29431.5	31768.3	33366.9	37657.1	12100.9	21279.1	35144.4	25674.3	24982.5	37712.4	30086.4	26113.2	28238.5	31483.8	33517.2	38634.3	48635.5	30222	30800	36439.3	8250.38	10086.5	42429.1	8067.93	28840	9399.69	10636.1	47738.5	10499.5	19959	25063.4	7970	15861.8	44466.8	10006.3	37769.1	38112.2	29790.8	42491.2	43121.7	16705.8
Q3TMH2	SCRN3	7692.47	21030.5	35722.1	10891.1	26996.1	7416.36	49680	58142.1	55611.8	94321.1	63833.8	47436.4	9612.17	10370.5	46238.5	30000.5	87570.5	44414.1	9939.99	14742.7	16018.8	18348.3	16629.7	11324.4	37877.8	87554.4	83332.1	126518	117540	70471.9	99157.9	52517.6	38672.4	87300.6	42557.3	108962	13116.7	13947.4	9170.6	16927.8	12015.7	9656.46	13072.2	52222.1	45988.5	53040.3	82781.2	71403.2
Q3TPX4	EXOC5	5709.11	14579.5	2052.07	16188.3	14686.4	2607.48	22164	32560.7	37611.8	45725.1	35797	42438.7	11950.1	18481.9	4721.93	28902.6	35513.2	49067.3	8923.25	2577	24379	20913.1	5915.77	12026.1	21833.7	33112.1	54858.2	71473.3	43769.4	24658.9	26686.7	71378.3	55532.5	57460	64558.7	36232.8	13804.9	17163.1	2779.83	36250.3	78477.1	33214.8	2968.65	20636	21437.2	41110.7	61332.7	67988.4
Q3TTY5	K22E	61016.9	118805	31976	38929.2	50063	27791.5	22987.7	50214.6	10077	13155.7	2891.08	18051.1	90163.5	59154.1	56712.8	39234.1	23475.8	22065	49742.1	38101.3	121334	45337.7	25643.1	47818.3	20224.9	13940.3	11210.1	8527.11	13175.1	15371.8	11839.7	7606.12	9123.96	8499.31	12630.4	21942.4	32621.3	27791.4	117153	123027	42479.6	58370.7	29846.7	51426.2	67978.3	10259.8	19575.7	30673.9
Q3TVA9	CC136	62088.6	56554.5	66728.1	13462.5	27723.4	20285.4	56463.5	20535.5	17198.8	44239.1	18966.8	15374.8	8764.31	52363.2	21516.4	6026.76	50796	119001	14964.5	30342.8	52698.9	66229.6	72626.3	26513.6	15617	12365.5	10139.5	14754.8	20399	119530	54315.9	17169.2	56053.7	64503.6	11617.6	46913.5	56106.6	59525.9	50062.3	49561.4	15172.6	42325	18421.4	43007.1	127888	11773.3	9348.13	15350.9
Q3TW96	UAP1L	32554.6	32362.5	35928.1	42233.7	27816.6	43586.7	37862.8	28916.3	31470.3	26148.7	29703.9	42747.6	28620	19400.4	40880.3	20053.9	31476.9	45906.9	26876.3	23401.2	27218.2	55037.3	29305.8	28376.8	18114.9	22869.3	38208.7	54269.9	44578.6	19935.2	25627.3	14731.4	26767.4	34219.1	48980.5	32193.1	19870.8	29083.9	34302.1	34580.6	40677.6	41662.6	37968.2	40752.8	39219.6	44180.2	32461.5	22531.2
Q3TXS7	PSMD1	286290	214801	252019	285088	257822	209812	81464.9	160868	178183	155756	203195	160485	169805	169994	236916	73096.9	117809	133758	173724	206508	224837	303346	312361	307538	99767.8	108975	149784	251406	212822	160857	128839	171421	160377	137704	169332	133009	171254	216452	211770	157430	194798	220162	176289	196843	291628	141723	142073	155069
Q3TXX4	VGLU1	92092.6	476722	572010	524070	525332	532931	92844.7	137642	358178	375110	358304	203988	343859	517856	424598	269687	334640	271571	379162	350758	466914	561665	607863	381929	258901	254532	333696	297909	333743	375481	218325	286189	332413	338933	370834	321167	302396	287885	458109	358792	549666	466188	527171	346977	339318	281196	391048	395609
Q3TYX3	SMYD5	6390.06	13299.5	19183.1	21403.9	22575.2	24488.8	24721.3	18336.5	10963.5	21879	21914.2	22892.7	10877.7	13686.3	17938.6	12182.7	17100.3	12181	5414.89	17629.3	15339.3	24381.9	18059.6	20571.1	9565.72	19563.7	20299.4	23074.1	21481	21950.1	11434.1	34807.9	16610.4	30829.6	25229.9	14792.5	11754.9	22130.4	18799.9	18033.5	26558.8	15871.7	16145.2	17921.8	20575.7	17936.6	21644.5	24040.2
Q3U0V1	FUBP2	136433	181517	180154	131689	102433	121525	194127	245104	245428	224146	253278	224321	92683.4	128182	147051	169353	227691	200424	122484	179626	137789	158707	121729	109157	180957	180585	226225	346193	249209	231742	156327	250341	199708	228904	259259	207985	120012	127853	156674	121747	213207	118352	183011	195375	116713	246579	256159	241267
Q3U1J4	DDB1	151412	216787	242763	192622	183735	249993	159325	257630	234657	188481	215127	207643	162679	180944	196970	187659	193914	188261	102614	179541	182097	306065	196848	191614	164227	199401	210537	310121	268173	219235	127407	276486	208125	250459	211430	212809	142888	176261	172458	186099	167062	134555	181845	248415	186292	183160	265676	239991
Q3UE37	UBE2Z	20836.5	27270.7	33998.6	29400.7	35296.9	26457.5	67777	71160.6	78949.8	57918.1	61540.4	67803.6	29287.6	39832.3	20157.2	67242.2	59440.4	47086.8	28130.9	37917.7	30066.8	40725.7	32039.8	35410.7	64267.3	49226.8	61823.3	59453.2	63418.7	57669.2	33982.6	55920.2	49684.4	75210	76088.6	64859.1	28838.3	44990.5	32053.9	27097	50900.5	32511.3	52103.4	31645.5	35277.4	73717.7	58192.8	73591.3
Q3UFY7	5NT3B	17702.2	21458.3	22429.2	22956.8	20375.3	24082.7	20237.6	25602.1	11889.5	20043.6	23294.7	15891.8	15722.3	23133.9	19267.8	13038.2	26067.6	29637.6	16915.2	13774.7	20874.6	34005.8	24108.5	38927.5	18804.8	18242.1	17885.3	28513.1	22454.5	14931.9	17315.5	24899.7	23912.8	24891.9	24546.5	24034.1	16457.2	17961.3	27186.5	19912.3	24391.9	19925	34406.7	25352.3	25951.3	30376.9	37615.7	27023.1
Q3UGR5	HDHD2	251261	260366	281222	288662	292985	316858	283682	289543	326812	266651	379041	453925	185246	224324	95277.4	208898	264179	306780	138681	196222	298221	344435	319852	249194	224989	233317	321406	374023	307467	250469	251408	196892	276780	474139	319187	188774	208785	286376	218746	383411	282653	211338	254527	276264	290230	283877	325014	362795
Q3UH66	WNK2	5131.3	19453.6	7477.1	5564.79	9102.95	12251.5	16549.3	20881.1	27305.5	8774.2	23671.5	7633.64	6372.76	12027.3	9300.51	6117.32	20073.1	19061.5	8043.28	4073.23	5369.69	10627.6	11571.2	14211.2	10249.8	15638.6	8870.17	25607.9	23888.1	21858.3	12201	26778.2	16977	10707.1	13725.9	18876.7	14173	4907.31	9510.64	16584	6216.08	5664.62	8200.19	8582.36	3594.84	19059	23649.3	15603.7
Q3UH99	SHSA6	52653	129857	155289	39452.7	112174	134599	17491.1	36690	45281.4	39108.4	34912.7	41768.5	34463.2	111780	82292.9	31330.7	44755.6	32905.5	92624.7	84596.1	50606	144532	116785	141907	34706.9	16528	42100	42985.7	41081.4	50027.6	16340.3	20305.3	30742.6	32500	41802.7	30721.2	24002.1	117036	93920	84257.5	101425	95503.7	54387.1	42933.8	120068	39532.3	44758.3	44996.5
Q3UHB1	NT5D3	97314.3	227942	206292	206403	274161	216567	106735	245374	304780	281860	278265	282318	152987	206312	192057	195840	217089	224463	136622	191875	194550	249742	248084	228716	185402	204632	185058	384243	306015	252051	118877	202236	182281	210436	188072	125064	103411	154130	142584	168019	122584	88345.9	131162	210986	251205	219750	291525	313698
Q3UHC7	DAB2P	24464.8	15649.6	30271.9	24789.9	27623.2	23906.5	18218.1	19619.1	32750.9	20590.8	22526.8	26883.2	13533.6	20205.8	16167.4	13840.5	18813.7	13978.3	18518.3	30386.2	19433.8	32221.1	18827.9	17901	19177.9	4103.5	8954.87	28366.9	20731.7	22474.3	19011	18610.4	24452.3	19533.1	24351.4	19493.2	15176.4	22311.1	19745.1	20981	9037	15603.2	20251.4	16021.5	15164	18479.7	20866.3	25338.6
Q3UHD1	AGRB1	12253.4	26887.7	23853.7	10796.9	8043.35	23151.4	18114.5	32095.4	27793.6	23241.1	19739.6	9455.72	10174.7	13739	11924.1	7735.56	14798.2	16189.2	9606.58	7114.57	19997.5	29591.1	14998.9	9458.35	9436.45	7404.67	22710.2	37145.9	20920.6	11368.7	2049.21	7396.22	15912.8	23891.2	16477.8	12889.4	15063	29341.1	11659.5	18326.2	39255.4	10012.7	17348.9	14613.5	18827	23162	36924.7	22169
Q3UHD6	SNX27	104889	109786	161068	155980	102160	108764	102379	93956.4	103365	115183	115073	99382.1	90170.4	128536	99735.8	73917.4	104849	88488.3	76858	86180.2	69797	303020	118121	169604	67608.7	55875.3	20641.9	109421	95706.3	86415.9	69523	94626.3	89346.5	91869.9	117025	78395.8	68692.1	94762	93716.3	98410.8	128140	88778.3	123257	121750	141001	108394	114856	99553.1
Q3UHD9	AGAP2	77213.5	260182	300903	280453	313393	307664	73550.5	159104	221386	145695	249465	222860	176010	217196	206623	174923	222010	159619	143881	244314	228322	297844	304483	267008	113082	202113	194558	284854	270719	231244	143051	214863	212470	205987	207240	179187	159929	286798	236740	255935	268444	166908	277211	261794	267749	209255	263429	222552
Q3UHJ0	AAK1	241365	262073	359731	376281	343279	368186	123812	178848	238151	174505	193802	177513	243993	234395	208016	154319	346623	150164	231341	222158	309962	467335	290530	312157	131412	159604	204667	262306	318805	269959	90604.5	215798	199839	318669	368920	251130	176322	284665	305461	282996	265838	263046	238675	356277	366182	265192	316706	200591
Q3UHL1	CAMKV	313730	1.01865e+06	1.15615e+06	1.15973e+06	1.18837e+06	1.17293e+06	218632	951310	1.02108e+06	802953	1.00819e+06	1.00095e+06	772455	1.07675e+06	879498	662867	893385	765958	748972	881662	908662	1.21075e+06	1.28451e+06	1.29442e+06	621663	786169	785189	1.08751e+06	1.08039e+06	1.02818e+06	480968	859014	685405	815093	910644	631556	549483	957603	816811	982581	1.07905e+06	743725	1.00889e+06	1.18421e+06	1.35088e+06	849169	1.01794e+06	1.12178e+06
Q3UIU2	NDUB6	278968	241800	311698	342795	356596	410345	209598	224583	267773	237097	264271	244993	179894	181295	252851	182550	189068	205984	112524	226640	274878	371492	336571	351893	108017	152790	201578	304557	267689	226270	194709	201457	200790	300879	270646	178566	265790	280424	251875	336039	359349	288445	345225	305390	320738	185784	234187	229150
Q3UJU9	RMD3	46192.3	34279.5	123210	45120.8	94329.1	94733.1	36232.7	25119.5	6317.57	11085.7	15643.4	53131.9	73575.4	76748.1	73574	49020.8	65211.6	55629	38813.4	54070.9	97160.6	78114.3	83386	57657.1	31074.2	38671.6	14537.1	36291.1	22137.8	7818.58	43796.3	88244.6	63385.5	26492.9	22257.6	7531.46	40269.7	105497	78803.5	97043.1	143070	56130	48682.5	112477	90761	64219.6	81844.4	59263.2
Q3UL36	ARGL1	25821.8	385306	459285	469024	46845.6	479920	43873.1	142393	40995.4	143273	38968.4	50476.2	339695	483797	387337	128996	151314	23293.2	427118	404636	464586	496286	536062	40224.3	86098.6	99870.2	129151	127738	48078.8	40205	489959	53484.9	51897.5	27935.8	36599.7	111906	25197.6	457996	519290	512237	535831	232005	543270	477400	462240	549564	168160	145659
Q3ULD5	MCCB	21396.7	9225.89	13029.7	15815.8	20785.1	15935.3	87520	44269.2	40383.8	81841.4	55284.3	107763	8103.34	14425.7	13151.5	48075.8	81368.6	51187.5	14065.9	14146.2	18975.7	26151.6	19812	18100.5	44909	42834.3	40087.9	70576.4	80860.1	86597.7	63036.2	80299	72907.9	89669.2	99341.1	55100.5	17377.3	14005.2	16448.3	13234.7	20218.8	15048.9	9172.57	17912.6	13945.4	55190.5	85224.4	56414.3
Q3ULJ0	GPD1L	179495	288657	215856	192976	217597	225110	379596	579272	502505	533572	484279	602119	143900	208295	175971	335976	460600	384554	240558	162347	182377	235939	180522	217757	317277	411107	488274	620858	485376	433210	292920	187371	394555	179010	498098	459622	158121	287288	187501	185332	233005	177329	225682	242540	224565	531261	462218	462186
Q3UM45	PP1R7	336495	396870	483946	382174	340638	433758	401477	421077	441016	363065	444223	399445	299398	381299	325424	300173	406238	367611	295234	291721	391842	371523	394433	358192	301456	318786	371283	510767	449012	455828	268406	409181	365278	453287	472117	373006	211116	459813	295406	403150	387479	350753	392185	450614	406806	435090	477208	459288
Q3UMR5	MCU	167761	308296	310654	310363	327595	348562	128881	234393	197776	217857	244336	229159	223056	319229	229634	151888	252715	184770	254907	241956	248159	408400	344870	367653	166066	159067	188779	323018	262062	316723	157248	211482	169204	243316	200401	152601	171083	291717	234759	320066	280178	207737	292924	327526	324219	219992	261892	231171
Q3UN02	LCLT1	42735.6	66364.1	65818.8	51824.9	56975.1	63427.5	16299.3	67496.3	21297.2	46359.2	62306.5	58536.7	46281.5	14921.7	52784	47050.6	16624.5	49026.7	32638.2	53786.6	48567.7	75604	54590.8	57859.2	35716.9	38667.6	18061.8	78309.5	54684	19149.7	30039.7	57569.7	53568.1	54970.3	11240.4	34030	25853.1	53654.5	11040.1	53961	50813	13204.2	55795.6	60400.8	61860.1	51246.4	54895.1	20260.4
Q3UNH4	GRIN1	57771	113146	158430	146135	163852	144677	87417.7	197852	215382	203417	220774	244641	93170.3	132424	123651	165102	220469	178113	105159	107961	124719	154433	141213	140626	138070	170326	182410	247405	248237	233716	117384	208680	216237	180527	252221	191944	68735.8	143881	126950	131725	174927	117871	142160	140138	139834	217772	222584	241442
Q3UPL0	SC31A	54856.4	30676	130814	54617.4	49875.8	63346.2	46251.8	72835.5	60817	60592.5	55553.9	51936.1	31424.3	46333.3	49911.6	23023.9	59534.6	50033.3	34403.9	51351.4	41049.2	54487.8	72396.3	121436	26075.2	15049.7	32503.7	72321.9	51565	51274.4	19648.1	41161.7	54224.7	54852	63671.9	36705	6945.46	58709.1	109690	53601	23841.1	25750.7	65330.9	66235.3	49193	62029.5	67555.1	58184.7
Q3UQ44	IQGA2	45986.9	42770	37738.3	40121.1	41347.6	44179.3	16232	10596.7	36015.2	41707.6	47400.3	35944.7	21573.7	34366.3	53247.7	23296.9	45671.7	23520.4	17163.3	43910.8	49384.9	53359.8	48333.9	36864.9	23830.3	28536.5	40166.3	28074.9	41532.4	40866.7	8954.08	21829.2	20945.9	37873.9	65302.4	44120.7	25826.4	57464.9	18656.8	9423.59	59557.5	23868	75982	19279.7	40985.6	22959.3	22097.6	45245.4
Q3URD3	SLMAP	21686.9	5568.8	9848.01	9205.99	11374.5	26989.5	7239.47	6809.19	13394.5	23651.9	11549.5	11203.9	21040.8	13568.8	9318.71	4981.75	17232.4	8750.11	21313.2	8759.66	6526.98	11268.5	11075.1	8544.24	2619.93	10036	12089.8	15153.9	10265.4	8194.57	7062.82	8368.28	17852	10724.3	38743.5	19406.5	24371	7358.21	8895.81	8122.25	33797.5	15410.3	13575.2	6836.32	8471.67	6016.33	11012.7	9013.61
Q3USB7	PLCL1	10203.8	14392.7	13191.5	15294.1	15700	12543.3	86743.7	94420.5	110630	54224.7	35971.3	63766.1	6492.91	8852.56	8226.81	77061.8	93327.6	82306.6	5620.44	8572.22	20269.6	21369.5	11419.5	13722.8	75189.1	77580.4	88193.6	111750	92774.3	83205.8	62107.3	111271	85991.6	89304.6	106518	77304.5	4867.63	13427.6	6443.68	19594.7	14866.7	6657.01	10309.2	12076.1	15815.9	106970	109189	112876
Q3UTJ2	SRBS2	48834	82808.7	26950.8	17252.8	85375	95067.2	55905.9	5060.11	91743.4	91206.8	2365.98	89610.5	54582.6	85535.4	66327.4	57739.5	91662	72368.3	10203.9	59511.2	60882	104814	74058.8	17955.5	5197.7	7399.79	62535.4	16479.3	13443.4	13580.1	53968	93470.5	19818.7	13133.5	87277.2	77134.3	48390.5	93126.6	65434.5	19365.1	89799	6798.34	20263.1	14702.3	96477	69118.8	13186	79538.2
Q3UTQ8	CDKL5	15972.8	12837.3	9442.67	8587.64	19511.6	26401.3	16326.8	19138.2	11301.8	20082	6978.66	5804.22	19719.2	11236.8	6395.97	9534.5	15112	3316.76	17214.8	9558.52	7206.78	24832.4	4967.56	14747.5	8181.16	11693.1	11661.5	37821.7	17379.1	4359.74	10710.2	16000.6	6425.92	10843.8	59653	13070.9	9969.14	34972.1	24654.4	38434.7	61266	10089.1	28904.6	24926.1	30397.2	4653.59	7038.92	18889.3
Q3UUG6	TBC24	62602.3	56355.9	71758	200558	63073.7	34318.3	80465.3	74700.1	110116	94679.4	81840	100231	44055.5	162538	56280	67586.7	88676.3	83709.7	73875.4	66184	66310.1	104097	81226.7	65226	70383.4	52916	76859.5	137745	118127	98133.7	72970.7	165892	59323.7	110763	122892	82526.3	49541	64051	52641.5	114226	83114.4	62012.8	72883.3	72839	77393.8	105405	109629	99622
Q3UUI3	THEM4	100599	132696	172563	156649	159742	167978	92007.2	186891	214245	153086	206855	216976	103068	144690	128590	139290	183856	162986	85080.1	114859	136669	190111	154853	167912	102539	117239	169229	241035	201553	196932	96900.7	186847	129331	201794	183080	128641	68539.1	127462	95734.2	145421	132332	100046	146506	159017	167985	185767	200597	215162
Q3UV17	K22O	14359	141019	16595.6	17776.8	20133	12651.9	6816.53	17038	22077.6	13950.6	14940.7	11160.2	347393	20927.2	18999.5	348692	20803.8	22517.1	13776.5	13559.6	17101.5	12533.8	17325.5	13263.8	17916.2	13740	19953	9101.07	20089.4	10053.8	3945.71	16237.1	1452.82	12023.8	19182.2	18517.6	9106.35	12493.4	18004.9	14948.8	21014.5	11555	22935.6	116402	128932	27958.1	23286.3	2845.7
Q3UVK0	ERMP1	9030.78	13035	12032.2	23537.2	14181.9	13804.8	20720.6	21250	12640	5836.68	4930.29	16711.3	10796.1	13230.1	12589.9	11367.3	2134.19	8741.54	6849.51	5998.74	11279.5	18760.1	14159.9	3305.66	6647.52	5702.44	11805.7	19939.8	19404.8	3828.81	1634.02	2541.51	9366.56	14071.7	4146.59	11415.6	7095.97	3476.84	20230.4	13212	2280.59	10565.1	9647.84	12617.7	11901.5	3500.99	13101.9	13820.6
Q3UVX5	GRM5	119065	156824	168495	92428.1	102250	139157	140359	222226	192725	93699.3	176394	230038	138363	80748.8	109550	117750	201814	106540	104696	132899	153254	156436	151293	177821	124187	134059	131139	185849	194422	198891	127595	194899	144382	157894	195132	127230	104505	152652	153838	152905	164072	141760	133160	109869	187317	187286	185972	188547
Q3UXZ6	FA81A	497288	15404	20653.6	27950.7	24507.3	28321	19287.2	20298.5	30306.7	29449.6	32054.2	27807.2	8591.48	20252.3	18750.5	7425.68	25777	24518.8	11344.6	15054.2	14321.3	33070.3	21541.2	21868	17489.3	17743.4	19897.1	39613	35951.5	37474.3	17064.9	31443.8	26599.4	30697.2	32703.6	23672.2	15565.3	19548.2	32792.2	19509	32167	18469.9	23153.3	24014.6	21995.2	29401.2	29586.5	33762.4
Q3UYC0	PPM1H	15868	14781.7	14817.3	20635.2	24153.4	17971.4	34165.5	14665.5	23855.2	49237.8	39783.1	47621	10073.3	18446	14679.3	25438.6	20729.9	37224.1	11743.3	9765.55	16090.9	15999.8	22276.6	15325.9	32884	34745.1	38104.7	41015.9	54044.6	35466.8	33895.8	44270.6	32557.9	29183.4	56805.7	30260.4	24755	20521	11322.5	10970.2	19681.2	14536.2	19486.9	20033.4	11001.5	38874.7	42500.5	37313.1
Q3UYG8	MACD2	47829.4	41171.6	41928.7	37994.9	51240.6	51692.6	44900.8	13458	19816.9	8934.58	10686	38257.9	30854.8	35406.4	33165.7	27714.3	8354.28	42882.8	51931.7	30596.5	37675	65092	43775.3	37791.1	39664	25097.1	14848.7	7112.81	45908.6	42895.7	6490.5	37619.4	41225.8	41987.3	19654.5	31137.9	32481	49599.7	44593.7	40304.5	16055.2	45218	32128.9	46683.7	41949.5	31987.4	14905.7	9773.31
Q3UZP4	SVIP	22136.2	13538	14530.7	12082.6	14114.6	14495.1	23988.2	13805.5	17066.1	15119.1	14149.7	15417.1	10669.3	15319.2	10512.2	12156.6	16896.3	12893.2	12109.1	9391.41	18572.8	20965.8	17873.1	14735.5	16615.3	12663	20003.4	23453.1	18412.2	16826.6	11430.8	17636.7	18490.3	19833	19287.6	17419.4	10793.3	15568.6	17227	15517.2	18796.3	14321.8	16227.5	17497.7	15673.5	18938.1	19006	18973.5
Q3V0K9	PLSI	19691.7	28682.4	23734.5	26933.2	33919.6	36212.3	19571.6	27138.9	23370.6	35438.3	35575.5	40824.1	23124.9	17782.3	27622.5	29070	24222.5	30376.2	15364	20858.4	31433.5	35086.9	27073.4	33457.8	17511.8	21477.4	39902.2	43408.5	35541.8	7475.93	20381.2	37766.7	25696.8	27252.4	26281.7	31771.2	21734.8	24857.4	23735.3	16312.2	23199.6	32233.6	26997.7	28146.4	28299.4	21967.3	26763.8	34495.1
Q3V3R1	C1TM	79911.3	136531	140166	49250.2	60613.8	46070.8	152176	149792	190061	112480	72030.6	119266	52892.7	106519	136370	63788.3	157074	142046	118494	64540.2	64724.1	59552.2	82459.4	105093	158956	105227	105422	215704	98490.5	178984	102984	96664	152575	156635	267309	110582	63799	59258.7	71130.4	56412.4	50481.5	103013	72214.1	64475.8	25431.1	202110	126337	78358.6
Q3V4B5	COMD6	3531.13	1651.58	14988.8	10484.1	18875.6	3835.59	1878.38	1424.99	3454.18	6643.79	6686.8	5763.17	9615.98	15257.9	10197.7	7661.98	15965.6	4434.33	4624.44	11684.9	3589.23	16663.4	16093.7	12577.6	9440.62	10163.4	13222	3679.34	3037.7	5620.67	4210.15	3764.42	4549.47	4472.36	4836.44	2842.18	3867.54	2898.1	3677.4	15396.9	17785.6	15546.1	14441.8	15939.5	8781.07	15139.3	3375.47	1872.64
Q4ACU6	SHAN3	103469	101011	159640	141317	144918	153661	68105.2	98272	86109.6	84111.4	125767	133484	102795	139429	98892.8	76393.5	107283	99248	80545.8	145490	121473	143546	165813	138325	64525.4	104779	87719.9	127832	144646	140121	44103.8	124682	95255.8	128426	128808	84888.5	89396.7	182351	145604	203811	137944	103190	160171	161454	176185	108515	149175	166382
Q4KMM3	OXR1	279236	322655	355806	368624	347800	368309	265371	331675	375516	345533	372206	361661	252760	375223	330743	251564	369650	325775	286863	287606	333734	379348	400333	427917	277855	264932	323631	392972	365828	415921	230508	351127	330847	359465	414718	314222	288527	370480	360732	378495	464932	319340	426330	418174	374495	419776	396288	376059
Q4KUS2	UN13A	40197.6	60726.1	48487.8	38568.3	58693	58638.9	82967.2	113867	115509	105642	151283	126409	49231.4	56245	37288.2	103712	144819	125552	34620.5	27024.1	29682.6	79821.7	58660.8	76528.8	81595.6	85464.6	112215	108112	127995	112387	79332.2	159059	123973	112439	140950	103649	42180.4	41420.1	51693.8	58861.5	79045.8	51115.5	53657.1	76315.4	56899.3	142442	152994	192764
Q4V9Z5	SE6L2	37827.4	71273.6	121598	55663.4	73108	85614.6	40799.7	75269.6	125528	105953	55817.2	74668.5	65363.8	77596.9	53310.2	69587.6	72471.8	55326.1	62245.1	66367	87219.7	85015.1	76140.4	69447.3	59757.9	63917.9	87438.9	92114.6	75080.5	67955.1	59089.8	86723.7	94948.1	52040.2	71256.9	66553.2	60497.1	85606.3	96163.6	51613.6	71708.4	64373.5	57795.8	94046.8	77649.7	61616.8	93671.6	78197.6
Q4VAA2	CDV3	30605.8	43548.4	52033.7	82192.1	63883.2	15145.8	15772.5	20463	71134.2	17403.5	22644.4	10368.3	15237.2	38009	15946.2	13454	9936.67	21699.5	13547.5	12754	44502.3	61754.5	48701.8	42477.7	33104.8	19344.6	24881.3	73386.4	24018.7	12878.3	17154	45546.4	9614.22	55547.1	41010.7	21621.3	19371.6	30826.7	50110.4	48021.5	57792.9	26196	54241.5	40558.4	26134.5	34599.4	60775.5	20209.2
Q4VAE3	TMM65	201353	162526	116267	183602	147584	167701	216080	172816	115106	83420.9	138729	121993	108528	127640	100529	118072	105911	142248	99963.7	92501.4	161439	200039	172215	159181	135244	99774.2	109913	140655	126185	109702	100742	82759.8	117134	104308	195130	164598	107842	151849	162164	203351	199334	156507	170544	149297	149567	118690	182043	121225
Q501J6	DDX17	31511	33421.9	73679.6	41201.7	35154.1	62959.5	28334.4	32789.2	71163.8	32745.2	36503.1	47355.2	24278	27101.7	28068.2	23504.5	33472.4	42721.8	25582	34971.9	24878.3	51462	56574.6	36195.7	14306.6	39654.6	42707.1	48540.4	48201.3	40997.7	33688.6	18069	28713.2	33296.8	49255.4	33695.3	28162.7	78982.4	51703.1	77430.5	48533.7	41281.6	61281.9	41887.7	59260.1	47924.7	28600.1	54855.9
Q505F5	LRC47	18609.1	17754.7	23134.6	42031	32963	40553.8	26853.9	25632	23967.7	20973.9	49060.9	37923.5	13868.6	28178.4	8357.71	27173.9	36114	35038.2	18793	17800.9	23197.7	30388	29973.7	27549.9	13881.7	15374.5	15685.6	53235.1	36888.8	16586.4	16579.2	32794	33428.5	37549.8	46720	11123.9	22160.4	24551.3	11970.4	26259	7432.28	24006.2	24112.9	24242.5	25775.5	36063.8	34639.2	43546
Q56A07	SCN2B	30744.3	49520	56995	70018.8	18079.2	40183.1	128574	117084	134459	163305	116300	134203	29060	54838.9	39361.9	72145	144204	96228.2	38059.8	33019.8	25600	38730.8	62227.3	31085.3	104249	26046.8	145412	144151	114544	132615	86908.4	138011	102173	117323	167541	123945	28622.7	44503.1	23074.8	50979	26236.2	27284.1	79319.2	74272.6	44961.3	178831	152549	154939
Q5DQR4	STB5L	19040.8	29640.2	64919.6	29632.7	31810.5	24242.5	75619.8	69216.1	54087	88552.5	94075	75927.7	31668.6	19335.9	77830.6	46729.3	32258.5	67873.1	23433.1	27911.1	31915.4	21648.1	27624.6	38837.3	64588.8	29899.4	80211.3	108056	93809	88485.8	45929.2	65516.8	77057.3	83593	107484	68509.5	21664	25214	29682	68797.1	42290	39809.3	19954.6	18499.5	51541.3	69673	44889.3	69670.9
Q5DTL9	S4A10	91290.6	113007	120332	89393.6	127500	146249	83922.4	86487	109833	73792.2	107371	157633	113926	103338	128903	116653	123209	100236	111658	122166	108323	242675	139611	114358	92013	61487.5	155094	250267	142869	110766	130166	155354	113753	162984	155298	85427.5	108605	168451	166877	158611	171548	105958	150908	119804	167022	147260	108347	106346
Q5DTT2	PSD1	20595.1	8040.22	10200	15102.4	25612	12476.3	27398.8	32844.4	40567.2	43067	40748.1	38031.4	9691	1718.37	9528.89	26226.1	34556.6	20536.8	6871.17	8197.8	14368.4	8475.69	12119.2	19750.4	27894.5	25350.2	38675.2	49950.3	38331.6	39037.5	33936	41180.9	32927.5	25319.5	45069.7	33646.5	5554.84	14773.8	6637.75	14382.8	15117.9	6576.49	17678	6904.1	14672.4	49743.3	55007.9	31985.2
Q5DTY9	KCD16	139972	222974	149539	223707	503481	238160	124938	293382	154402	163253	183870	249758	165282	178501	172589	140328	195198	173557	202401	90789.8	156247	261945	227026	210153	224384	161819	136405	182342	142662	158264	118018	183772	197938	227782	192323	194896	114030	190704	179146	215648	207566	173365	185164	223291	213677	166754	231976	221224
Q5EBJ4	ERMIN	111330	47601.7	66436	61135.9	56853	62294	180171	71900.4	98239.6	93994.2	101858	124767	44140.9	52439.6	49788.2	40028.1	73307.3	77741.1	36754.9	41223.5	39017.6	79694.1	72377.3	51910.8	70804.5	83866.3	71719.5	150063	109736	44169.7	108695	137935	65024.4	144507	103638	105214	45884.3	71016.8	45304.3	76951.2	70897.3	57857.5	38859.5	45387.1	74525.8	96790.5	63207.1	94611.9
Q5EG47	AAPK1	1633.01	21102	22255	10864.3	9228.22	2931.96	11273.9	24376.2	17690.8	13461.4	28333.9	17408.3	5496.01	28325.5	16341.3	15094.8	30836.7	10259.9	5563.94	17156.3	18666.1	43271.2	21034.9	24378.2	5537.8	3540.62	9018.79	45192	18401	28394.9	22801.5	21093.3	6719.31	17986.7	6485.72	10087.5	24054.7	21628.8	5751.61	13597.9	24335.7	20301.9	31964.2	32960.8	32367.4	32154.8	32352.4	19933.6
Q5FWK3	RHG01	134701	266376	580163	241194	239600	248364	143012	410339	461066	362624	375398	397120	379503	209591	209050	141328	252957	348256	457232	138192	503709	258649	446253	320709	147360	317815	364464	244144	406806	511731	272203	344272	342237	360870	189720	382813	133370	185768	212962	264914	235100	163754	258767	230778	535956	174196	455162	467994
Q5M8N0	CNRP1	368806	601241	745836	808148	676427	752943	195345	610647	740243	639006	819942	761825	444469	750235	551263	425666	754097	593623	492796	404429	639604	861464	770439	778018	424633	455743	700075	974441	853288	765347	393380	684028	540452	735748	725130	485546	345706	680163	560265	725036	742435	483196	643159	755917	849941	619278	701433	742186
Q5M8N4	D39U1	18965.7	12836.2	59961.4	50777.4	20824.7	50601.9	30414.3	20986.1	17182.3	17844.9	23783.5	12908.9	34395.7	50755.5	50166.8	19688.9	29901.4	10359.2	47859.6	39791.3	53003.5	71640.2	56110.4	31870.1	19832.8	12022.7	7643.45	21205	37153.5	15560.6	13597.1	19862.1	16786.9	12577.4	19563.1	18670.6	34401.1	44869.3	35723.4	57459.1	58345.2	10831.8	9714.4	7328.68	56793.5	19557.5	20421.8	27901.4
Q5PR73	DIRA2	57656.3	59301.5	46315.1	107728	79080.3	77295.6	166785	167400	167623	167277	220883	193994	49591.3	73742.4	58164.7	144020	195159	170671	40888.3	46034.6	56332.2	102181	68180.8	49879.9	129902	114445	151850	220472	182437	195508	137374	176426	183184	205409	227139	156784	66583.4	87141.8	45728.1	101427	78792.2	53681.5	85440	90364.4	84128	216983	219374	208232
Q5RJI5	BRSK1	27773	33501.1	35610.3	36235.4	2637.03	36420.6	19209.4	25544.2	24102.3	25534.1	22996.6	20018.2	25074.2	36018.5	26081.6	36893.5	25512.4	18215.8	27530.9	18129.8	30899.2	35107.4	32613.4	32698.3	22001.5	17793.4	35111.5	40797.2	21357.3	17405.4	12459.8	21869.9	23231.5	3878.97	51079.5	21264.4	19180.2	28702	31375.3	32079.7	44579.8	36957.5	42141.5	39823.8	42493.4	4082.99	11240	28323.7
Q5SQX6	CYFP2	158502	392984	396659	445283	381949	421181	269386	438638	465760	427543	518240	431249	311187	393225	314513	351292	416072	356348	249794	239837	408065	563573	438655	435649	277527	288914	389927	553340	480473	512181	232127	382737	347395	394547	444421	253781	213402	363500	283837	399413	395162	266122	375785	438659	445050	435910	510121	491125
Q5SRX1	TM1L2	199430	215249	233847	212698	231822	242025	166093	193744	182354	158828	184822	188648	143443	221016	164836	117742	179370	158507	156644	154110	189104	267117	240806	223616	118992	99882.4	155486	212587	164531	181596	110251	200359	153156	201026	211569	175351	137422	197036	179725	225258	263035	212503	231433	215615	241791	222710	185903	186557
Q5SSL4	ABR	57757.8	90514.7	83464.3	98055.7	99350	114625	72098.3	89100.7	83947.4	70290.1	89934.5	100715	65244.8	84301.9	85961	65888.4	92253.5	77690.3	62704.8	65049.9	57586.8	103125	91384.4	72532.5	67079.6	67399.9	80310.9	101542	81586	105954	58699.2	82008	91639.9	83947.4	104240	87549.3	63273	91067.7	78199.8	88417	80225.6	83501.9	86108.4	100719	92938.5	118509	106907	89821.4
Q5SUR0	PUR4	50060.3	50056.7	55734.4	27072.5	26325	51757.9	50061.3	53249.7	49925.3	5656.5	50630.5	29053	41365	57280.1	55217.4	36591.5	33577.8	50023.9	33234	30811.8	32306.2	39090.1	37442.8	32511.5	28750.6	30094.4	44738	39477.9	31314.6	15950.5	34539.9	65858.8	56326.8	23088.1	55758.4	23460.5	35503.3	69475.3	54833	50103.2	26957.7	47992.2	53510	40680.2	53018.1	25887.1	35215.3	46246.1
Q5SVL6	RPGP2	91702.5	47359.5	47781.4	46639.6	114675	113799	87789.5	150449	97623	91970.8	87362.4	85792	39541.5	93161.4	86264.1	107589	86067.7	133367	31549.8	63418.2	87170.8	125694	36453.3	47402	106212	69151	84548	161649	94091.5	90610.3	52761.8	131780	77715.8	87128.3	186023	121956	27328.4	108742	48002.7	46698.7	60308.8	82009.9	66132.2	100610	44446.8	142872	154536	93973.3
Q5SXY1	CYTSB	16474.8	14407.8	11379.3	13218.8	22365.8	40774.5	28435.4	39084.4	48476	38832.2	42603.4	38204.4	9649.63	35804.1	28367.7	42548.5	31698.5	24844.5	10473.7	17194.5	13628.3	18309.5	9234.44	40193.6	37527.4	44672.9	48264.6	37933.1	40384.9	39890.8	22306.2	36767.4	17809.9	28901.6	69206.7	22427.3	6848.87	9809.46	17453.5	34899.4	16687.1	10051.2	13239	32783.5	38085.1	67751.2	59904.9	33434.9
Q5U3K5	RABL6	37981.9	36478.1	37572.1	35242.4	36614.8	46746.7	17134.5	36234.4	35066.2	33553.9	34488.7	25261.4	24142.8	48134.6	32035.4	26053.4	38208.4	35035.1	26005.1	39539.4	16705.9	33128.6	32519.4	33515.5	16715.5	22042.6	28018.5	34348.9	16158.3	34710.7	38018.6	31574.7	35101.8	51021.8	25835.6	33764.5	19612.6	17303.9	36499.4	46884.7	12471.2	35574.9	37335	45523.7	37319.6	38391.5	49290.9	41588.4
Q5U405	TMPSD	23005.2	9683.39	11620.1	36852.8	44424	17916	16301.1	16129.8	21468.7	24361.2	29745.7	31345.8	7411.2	12171.2	16815.2	6176.51	13331.2	15511.6	25601	64100.1	34432.4	20630.4	21659.9	18196	8947.85	33474.9	26582.1	39331.1	17634.8	10166.2	25372.3	23571.8	14947.7	22693	22091.2	19319.5	20830.5	33175.7	13897.7	18951.7	45847.7	19723.7	12301.6	12171.3	13035	12418	12073.7	14178.2
Q5U458	DJC11	32010.3	5449.16	3337.92	21502.5	8241.35	6261.44	76029.8	62510.1	95171.2	76286.4	99623	133686	5662.54	11026.2	29987.6	66795.3	79717.3	28278.7	32725.5	3866.16	25725.2	7298.16	32081.6	36826	29511.3	98810	100255	78289.1	92739.4	104360	67512.2	104476	79607.2	19637.5	81721.2	77741.6	6638.86	27153.5	8134.25	6248.24	9364.77	30720.3	43547	21196.6	12457	74843.1	87190.8	136217
Q5XJV6	LMTK3	22903.7	45443.5	51231.8	20823.4	39109.4	37728.3	31625.5	21021.8	50971.3	13695.5	32210.9	34512.3	25138.9	33845.7	26287.6	28903.5	10070	25920.5	23864.5	20147.2	21882.2	55007.2	38895.8	33644.5	16875	22906.1	9039.79	37873.5	28554.2	34963.7	6618.03	39687.1	5335.24	4114.38	7900.18	3183.01	28380.9	36170.2	27761.5	34506.7	36207.2	33611.9	22728.9	48833.7	28097	13654.6	5723.88	29746
Q5XJY5	COPD	68589.1	14124.9	51925.1	69875.1	34216.4	59168.8	73284.6	79688.1	93409.5	109060	91204.5	94396.9	38624	56940.5	45416.5	51618.1	73872.6	59320.6	14582.1	62335.8	69281.4	48447.9	26905.1	21310.1	58644.1	73784.6	97181.3	87626.8	124748	104960	71324.2	77895.2	61664.7	39441.2	71608.5	66046.2	29990.7	63551.5	12622.4	59955.8	31179.4	56047.4	37636.7	50415.6	21638.2	71771.6	81880.2	80355.6
Q60597	ODO1	481280	525697	498543	496978	539989	521635	683438	583220	566064	448706	637384	653832	371840	469470	426456	427786	475337	489022	310413	382512	490908	695206	575032	561519	397422	431769	535082	703559	658151	698930	353801	609546	520394	709156	677624	553437	415482	599376	438908	574814	577838	441126	475058	511856	560983	567493	596754	648763
Q60598	SRC8	311157	648369	818640	516654	476504	572011	289640	397166	456548	397565	416406	375829	338457	651667	413821	301444	435698	374645	744528	567504	566437	800818	612777	672746	397457	304664	446295	503078	471369	535092	260986	356713	417798	363335	513932	423772	347171	423849	493200	790914	615053	451540	549395	682005	612697	461483	548293	454368
Q60605	MYL6	364648	438459	440054	523279	452244	591689	378347	457571	482144	468752	542878	482253	301577	492716	414462	310267	486903	438513	310068	291623	405264	635389	533788	543876	306816	311844	420314	655663	553746	545097	327611	516028	429456	562924	550088	363016	355293	481681	426553	543502	517856	353759	548717	551041	531682	543790	578745	561085
Q60612	AA1R	5430.59	6648.02	10380.5	1521.16	1808.56	2329.12	11811.1	8377.45	3829.93	5052.08	2130.45	2710.21	4073.9	7312.36	3664.85	1382.78	1600.17	3885.47	3156.3	2229.59	12301.4	9031.61	4560.43	12326.5	3676.69	3307.93	7198.23	7840.33	1144.33	4240.28	2119.49	5669.75	5705.9	3347.16	7022.59	4931.42	8433.05	1679.97	5640.22	11896.1	8944.62	9840.03	1783.82	5435.55	3652.99	3780.48	6748.81	3705.87
Q60625	ICAM5	80140.9	508759	600409	615338	714476	573774	37350.6	673107	708206	491780	659636	731977	300764	588362	498885	362278	568264	477175	307000	474377	454801	687444	704192	610327	386086	444829	629017	848183	671666	679917	301267	606161	420349	559755	633982	324557	249581	597447	397621	525611	749306	315920	598575	527484	671488	555070	688197	750124
Q60631	GRB2	200076	291250	213409	340951	296587	305283	146299	147149	171262	205680	192719	190197	132563	304199	187925	141176	221211	153027	230419	184640	175754	372296	334278	154618	185134	167905	187198	231560	218933	206808	149952	168560	160364	185972	209598	171121	188354	317548	205766	214611	290133	195276	321708	260728	308878	198371	227739	221488
Q60634	FLOT2	150186	148048	172310	187465	204791	199369	195586	263360	208405	193844	258413	271429	122706	187643	174941	140866	212527	234712	120142	151652	150654	165871	175226	129310	162598	192083	203253	301843	200702	229647	171700	241024	248391	226906	301840	231417	95187.1	157037	114224	127798	132181	164167	161034	218982	171298	222555	270084	230382
Q60649	CLPB	10736.6	6962.08	9470.26	15945.3	15305	14635.5	10930.2	11681.2	12759.3	18970.8	18708	18130.4	8406.58	6382.46	13010.5	9279.27	9163.85	10836.1	5593.79	14414.3	10810.1	5136.96	14548.4	10709	9014.21	5532.79	19175.8	15590.2	16683	28181.8	13583.4	13147.7	15719.7	14206.1	20388	14570.7	14427.7	10864.4	6208.79	12346.6	14644.1	14553.9	27700.4	14156.1	8533.49	16307.5	17850.5	15887.8
Q60668	HNRPD	204867	219236	236767	224860	207606	286155	200964	221029	260406	217562	248133	217686	195723	211933	247812	192009	223407	235445	168177	159835	227631	284348	274906	225855	163256	157013	226013	332932	266615	226066	147205	269258	248396	273702	298287	223488	142494	270491	256885	283957	267615	220125	302424	211260	263674	283748	251190	239911
Q60676	PPP5	224019	292444	265448	281622	264964	292062	203985	207898	216391	179301	188706	208304	181758	275272	221444	145096	196763	161813	169764	201053	210910	373823	292646	284590	98915.6	144928	178749	294380	230427	210339	139731	208599	168744	188690	196602	203820	207147	305237	230202	350686	377282	258516	277253	317706	291144	188509	213165	190175
Q60692	PSB6	264944	214185	242898	265607	273355	256840	202457	177871	196814	253408	209919	247236	184135	239533	198822	133253	195398	161079	194600	226809	274193	231186	298511	253751	160171	181350	204660	218634	252485	226939	167535	196539	187958	205268	251916	186432	195053	249032	235167	266035	289993	228407	261164	246036	283541	208426	183544	234403
Q60737	CSK21	148515	235707	241099	230925	245427	240014	151697	238387	250525	198819	258191	274214	147630	216456	199979	143811	221714	217946	148938	148883	198316	274310	216809	120347	146054	123380	189799	285024	245601	229235	161459	208060	196998	252338	245636	175945	149349	250631	187529	238915	212460	161885	222563	239160	224792	221020	246117	255014
Q60738	ZNT1	22766.5	35720	31979	22612.3	30845.8	22396	20752.5	36688.7	25765.5	21387.2	27548.2	23191.8	14948.7	29900.3	25529.5	17640.2	33238.6	28622.8	17224	14366.1	51923.5	42098.3	27427.1	29762.5	20463.9	20851.7	23707.8	40455	30096.4	27786	20758.8	18642	36045.4	39883.9	35047.9	22667.7	13353.6	35240.1	32512.4	21663.8	39556.4	21155.7	23441.9	31358.8	28896.5	29428.8	30378.8	27743.1
Q60770	STXB3	38108.4	28235.8	17372.1	32487.4	37450.8	36243.7	29468.7	49122.5	37130.2	37602.7	38537.1	43983.3	14942.4	38065.7	29450.8	28279.8	16087.8	26347.5	26640.5	48609.3	30460.4	52628.7	38097.7	24333.9	29448	21716.9	41760.2	76961.2	41576.9	39903.4	29184.2	50008.7	27101.2	61652.5	40155.7	35046.3	30807.4	43749.7	20700.2	44162.7	38102.3	29193.7	25534.9	21851.9	36173.3	34977	47487	57763.5
Q60771	CLD11	333720	223949	206567	173828	225668	221183	235892	212305	186891	269660	104519	246522	134456	240513	160098	136473	219201	132933	183488	155635	216528	279003	269102	84259.2	180082	127131	213744	252862	268299	218582	209057	224770	94975.2	212091	127621	189498	192156	187662	157156	123867	236415	197160	260427	261901	310296	246638	231810	239118
Q60780	GAS7	142955	242886	96281.9	99792.2	123541	383502	140141	97744.2	87486.1	74963.6	142960	141383	65419.4	310973	324061	95585.2	114986	113366	61038.7	99144	118792	106005	154026	127844	92937.1	94351.5	133899	104102	144316	152267	51918.6	113150	88265.7	123126	163505	118095	49245.7	269081	342275	166776	410811	370700	379380	100363	168997	104138	128654	147400
Q60829	PPR1B	23146.8	60684.4	18037.8	22633.7	19063.5	135625	20495	13207.6	13827.3	16310.3	99812	118534	13352.1	19562.8	18371.5	12478.6	9958.91	14898	7355.75	92197.6	42642.2	22962.4	19943.5	30055.8	7244.18	101323	22525.1	17494.2	13041.7	118263	13354.1	20312	10619.6	18706.1	30110.9	10007.4	20994.2	42495.4	11704.9	44182.4	99857.7	11592.1	20316.1	123808	17498.8	20034	15976.8	8255.62
Q60854	SPB6	71075.9	84820.6	74652.2	74301.7	80838.5	150863	88448.8	112386	111615	83234.9	93847.1	102668	87323.3	69286.6	84215.5	74726.4	61861.2	88433.7	54437.6	55078.3	67745.5	111781	120110	99340.2	56430.9	73785.5	84661.7	132837	95191.6	98529.4	52743.1	70872.4	90526.6	113732	112359	79750.4	33903	118447	87694.4	94095.1	173766	67550.9	115650	98250.7	84725.2	84916.9	128771	90842.6
Q60864	STIP1	448482	372999	436799	443538	487049	421219	470123	428487	387630	250276	479288	427003	319711	369821	370314	282522	444945	312161	297677	333372	286422	492754	345528	371796	307472	313299	331775	475504	430521	431183	292929	340328	416286	523845	446057	410678	273776	400003	445361	467279	516633	421482	424598	456655	458356	422731	486224	452362
Q60865	CAPR1	113124	102888	134600	91386.4	138304	213367	157214	117386	174438	152303	191209	112313	88671.9	146860	113048	119664	124361	144971	169584	86815.2	88767.5	122876	133385	152132	111138	91121.8	112105	162334	154281	108246	122847	169112	168872	189453	171642	159792	83320.6	130551	123119	132764	247931	216912	117113	148719	139568	181006	168031	173939
Q60870	REEP5	56229.8	126260	48371.9	48561.5	72975.2	54119.5	68159.1	46467.8	52994.1	77783.6	57753.7	70913.1	42106.3	30869.6	48112.7	36082.3	34672.2	43689.3	51487.4	48719.4	63143.3	200627	202673	48374.2	34621.3	51353.3	68549.9	70557.7	66825	40321	68905	68684	42304.5	71949	74390.9	56794	54671.9	52605.5	32887.4	62132.8	160490	43428.4	55910.3	37602.9	149469	51975.4	51743.4	64908.7
Q60875	ARHG2	76402.7	150527	205086	156908	224486	288391	62314.8	90070.5	127965	58624.1	108983	104233	139376	178474	147152	63100.5	53738.4	74802.4	127023	135065	143045	198781	183900	201421	57489	69098.2	84424.8	95857.8	99125.1	98414.8	50084	97410.6	55607.6	100597	98303.9	71205.9	107026	183386	144082	173484	176122	130591	140096	198947	183600	78633.5	86515.5	83675.9
Q60899	ELAV2	65916.8	49035	21519.4	83266.7	92845.4	84574.6	60523.3	47890.9	32495.7	24603.7	89570.6	84709	27357.5	50284.9	42550.8	26920.6	47703.5	47396.3	25522.7	26644.9	37809.9	100371	64234.8	41545	18292.5	29193.3	43033.3	35306.2	46667.1	73354	28718.7	34696.5	31950.5	67541.9	58320.7	39965.3	22294.2	45242.7	37667.6	71271.3	62932.9	45494.1	53045.7	65223.4	34340.6	40543.8	79617.5	30865.8
Q60900	ELAV3	105037	33736.1	27391.4	91548.6	88676.2	65962.2	116911	99154.2	42480.3	89241.4	105013	77741.5	36777.2	91085.8	88510	82946.4	98977.2	100512	75341.5	54644.3	54156.2	81542.3	63140.2	93841.4	83741.1	52020.9	78104.1	88094.8	91430.1	103326	39246	100820	77933.1	101125	7191.8	104949	77091.9	82604.5	72532.7	90245.7	72206.7	91023.3	53559	59735.8	94263.7	98877.4	110355	104432
Q60902	EP15R	136840	143622	153350	159727	175282	180627	160767	117327	165534	101895	338518	332286	100008	132625	125372	292035	123951	294067	100655	131190	135001	227859	185024	185018	109285	111422	325587	192078	119912	178509	191306	153788	127218	319287	392969	324072	84166.5	140460	117432	162897	151249	117483	151268	135216	167699	375475	160023	425515
Q60930	VDAC2	2.30985e+06	1.99247e+06	2.08227e+06	1.91278e+06	2.0296e+06	2.22419e+06	2.23773e+06	1.83473e+06	1.93942e+06	1.69502e+06	1.77176e+06	1.87914e+06	1.36757e+06	1.81969e+06	1.73837e+06	1.28161e+06	1.71336e+06	1.6122e+06	1.4908e+06	1.45005e+06	1.79108e+06	2.35841e+06	2.08619e+06	2.20863e+06	1.4272e+06	1.36829e+06	1.64083e+06	2.13084e+06	1.90969e+06	2.09246e+06	1.1667e+06	1.63066e+06	1.82287e+06	1.9294e+06	2.18187e+06	1.69998e+06	1.28542e+06	1.76267e+06	1.91785e+06	2.01364e+06	2.57092e+06	1.78852e+06	1.91343e+06	2.12156e+06	2.12821e+06	1.73727e+06	1.99574e+06	1.89181e+06
Q60931	VDAC3	712076	698167	819594	902490	866864	930396	498578	434096	653068	488531	597769	567502	592309	711336	613064	444688	504877	499892	569160	545846	746767	979647	877204	861540	391262	387921	413353	641180	583871	589512	392367	480471	577012	636297	641279	548935	486753	706631	806944	931195	928833	740959	773518	723674	869077	530483	592071	486042
Q60932	VDAC1	4.43189e+06	4.52761e+06	4.7244e+06	4.2373e+06	4.84071e+06	4.87345e+06	3.80081e+06	4.14389e+06	3.98835e+06	3.50893e+06	3.85796e+06	4.38891e+06	3.36658e+06	4.00124e+06	3.98641e+06	3.06287e+06	3.55774e+06	2.04159e+06	3.43637e+06	3.23397e+06	3.93371e+06	4.92937e+06	4.49226e+06	4.75855e+06	3.11179e+06	2.98146e+06	3.49941e+06	4.45069e+06	4.08246e+06	4.24247e+06	2.48111e+06	3.52244e+06	3.70078e+06	4.09774e+06	4.55736e+06	3.34597e+06	2.8343e+06	3.89567e+06	4.03626e+06	4.41513e+06	4.96638e+06	3.68899e+06	4.44787e+06	4.86767e+06	4.85776e+06	1.83827e+06	4.47063e+06	4.11252e+06
Q60960	IMA5	123377	99202.7	30446.8	32360.3	116648	36090.2	71556.2	71481.6	36626.8	86130.1	69486.7	77990	28989.7	25403.5	75498.3	14506.8	55826.7	46691.2	20010.8	83523.4	124591	32025.7	116218	35573.6	39014.3	93750.8	84063.5	118129	128300	35787.5	46608.9	63849.9	62588.8	26339.7	82226.9	84885.8	20159.1	100112	37793.2	116587	125506	29184.6	37699.2	124160	36825.8	129991	90702.4	61034.2
Q60972	RBBP4	59184.4	76902.3	90732.9	250005	209098	98274.4	34050.2	24008.4	26732.5	49595.5	34148.9	22794.7	180519	64598.8	148893	27969.7	40985.9	17039	29644.9	66300.3	26413.6	128586	99509	41571.8	11666.5	24799.5	32451.9	26699.3	62754.7	31660.7	15707.2	23544.5	26126.6	38736.5	54918.2	23752.9	65530.1	92904.6	70623.2	85443.2	51555	45555.2	184119	293711	29878.2	30259	19747	28182.3
Q60996	2A5G	81150	119447	101315	93988.6	110204	112775	102315	140013	144795	128785	139381	147071	85805.8	77382.5	77937.9	107455	129735	116047	77383.7	77625.4	110542	148945	133678	85372.9	76142	91985	114891	161230	176140	132257	93663.4	116469	116630	145533	116562	107900	52192.6	102688	84090.6	103275	87113.8	65959.3	87290.3	118714	105902	132642	166944	160853
Q61016	GBG7	98992.1	219673	245656	245695	268988	249334	102105	215219	254436	218381	248380	254330	179958	215945	200610	196684	203045	218332	136524	211648	207792	307692	266795	234933	141553	198546	214949	280294	269922	220885	174937	199834	187555	235881	265242	154318	164899	207318	197437	266004	277819	151387	216770	249237	302928	210831	239857	299386
Q61024	ASNS	123742	521862	119275	15762.3	75695.1	63147.3	56045.9	113981	117265	40756.8	52022.5	126273	26860.8	54521.5	31772.7	24992.1	37784.1	42675.4	81006.5	13062	175643	136809	96032.8	20181.9	38840.8	21723.2	38825.6	68990.8	53827.8	155711	76115.2	124604	30232.4	54686.7	63662.7	52183.6	23577	65329.9	14677.1	161902	26722.8	112227	22517.5	127885	90970.9	61505.6	61903.6	154322
Q61029	LAP2B	173358	116740	141952	61328.6	114823	142675	49600.6	86998	105917	93477.7	85491.9	160747	73905.2	130551	64310.4	64301.9	53638.5	52336	47877.9	123538	59915.4	73437.7	100618	124416	63504.2	85367.3	69978.2	112947	157566	102924	85933.7	73597.2	83258.1	94429.3	92808.8	84032.7	110007	92878.6	51834.4	89174.2	107439	42114.8	112141	77122.8	83937.4	105452	105208	125876
Q61035	HARS1	105389	201672	229996	227486	242880	100517	139388	180864	143825	170887	163515	147547	169800	201680	207340	104007	140995	153800	104326	253016	177388	244841	223151	114980	137295	133686	141881	243560	161942	192322	110029	167540	122511	161438	131242	145093	70292.8	231375	229446	253388	365114	207354	264673	264466	105117	164624	190864	186605
Q61036	PAK3	30441.1	40512.9	38641.1	28197	34774.4	51585.2	45521.1	43808.1	62558.3	62101.8	27937.2	51736.1	27021.8	31751.3	26050.2	39624.5	58507.1	39289.6	45090.9	30056.3	14988.7	53653.7	23042.5	29052.1	31730.2	51025.5	55082.8	56441.8	32221.8	58982.3	53315	47289.9	47685.9	45539.3	41226.6	45158.8	36620.7	35037.5	34574.4	40689.1	25682.6	51305.8	37506.1	46810.6	29927.8	37659.1	65801.8	49562.9
Q61074	PPM1G	60526.5	71332.7	74816.2	74221.2	82510.5	87748.4	55082.5	51398.9	94079.1	131350	174381	177353	50597.7	36866.4	62546.6	97976.5	84731.5	98225.5	45680.7	58445.8	146572	70660.5	102645	106300	57689.3	65079.2	124334	160828	131232	199397	80756.1	40845.3	124354	162479	151474	129843	66061.4	56657	91359.4	51949.5	63767.8	67204.7	79027.4	75648.1	128871	114233	152270	90887.9
Q61081	CDC37	222986	149246	295561	284640	298107	344686	238265	311147	145422	240516	297940	313335	232223	310562	284530	197068	271834	238988	177852	132371	285611	340378	154632	286873	192847	94972.5	233065	173897	283429	310551	216985	317923	243318	292290	294691	244993	188045	363389	239028	285947	145967	241438	286980	376750	289809	296781	310668	305605
Q61137	ASTN1	35660.7	44772.7	23212.4	59281.4	58011.2	57112.2	64587.6	87929.7	87882	85787	87584.7	118440	43835.7	38961.3	41402	67163.9	99775.7	80554.8	29786	31485.8	40688.6	20566.5	53066.5	49649.8	54106	50753.5	86826.1	140337	79053.9	94041.3	55340.1	94476.1	82605.7	82216.3	104792	73326.9	33705.1	56068.6	51081.8	63089	62610.7	48993.5	51312.4	34879.7	38529.4	100447	89163.9	66817.6
Q61151	2A5E	100710	154826	153370	173982	165462	157110	129960	157245	170078	116195	192833	107680	116915	144207	133274	117180	140173	139820	100750	117223	156538	194147	169966	155261	80020.2	119815	166758	211724	122966	121082	105395	214758	188963	192237	174661	76505	94017.4	163318	145963	156746	175325	107338	168533	157893	165759	175418	235585	142496
Q61166	MARE1	244737	244951	63568.5	198527	240597	216797	63226.4	83603.2	69275	210680	209949	78442.5	59655.7	248665	64333.1	156288	231974	52036.9	194677	52654.3	254395	88466.7	115054	275268	57860.1	58538.7	114512	77176.5	80603.7	95683.3	138386	74187.4	171669	203825	80320.6	208004	139807	44187.6	176885	128023	205732	212566	193990	76329.1	82659.4	60206.6	234110	104414
Q61171	PRDX2	1.76188e+06	2.04918e+06	2.04822e+06	1.94958e+06	1.95869e+06	2.19541e+06	1.81493e+06	2.07741e+06	2.07055e+06	1.41683e+06	2.00114e+06	1.97043e+06	1.30592e+06	1.92696e+06	1.8167e+06	1.29878e+06	1.86518e+06	1.8376e+06	1.25308e+06	1.5176e+06	1.9348e+06	2.61588e+06	2.03394e+06	1.82229e+06	1.26854e+06	1.57094e+06	1.99428e+06	2.59405e+06	1.95668e+06	1.85321e+06	1.43935e+06	1.83036e+06	2.00552e+06	2.02705e+06	2.26386e+06	1.79341e+06	1.48714e+06	1.87094e+06	2.02418e+06	2.08721e+06	2.24158e+06	1.86838e+06	2.18081e+06	2.08775e+06	1.85514e+06	2.17878e+06	2.08824e+06	1.84629e+06
Q61187	TS101	96761.5	57295.5	56638.6	70004.5	73827.1	72887.3	80287.7	103365	104694	86387.2	106742	101132	51451.5	56076.1	78614.6	66941.4	90185.5	94041.7	63661.6	41705.6	75628.7	63321	64162.7	87516.9	98427.5	57827.8	104499	147104	94089.3	121971	65737.8	97897.4	93314.7	80121	170014	73582.6	50123	60166.1	60993.4	57941.7	78960.3	80414.3	82864.4	73582.2	96923.6	94814.3	113392	157929
Q61191	HCFC1	94545.2	73258.4	38477.9	108133	34193.6	76282.4	7884.25	9125.93	8705.22	7500.38	6733.59	6395.65	59920.8	105298	29716	6400.59	8697.75	8571.15	21878.4	41010.5	33679.9	41957.7	70652.4	77463.7	5207.45	4206.28	6221.72	9228.85	8591.28	8496.56	17898.4	8723.26	7224.88	9296.49	12770.4	7963.97	43118.7	27283.3	45413.3	59252.7	97473.5	74659.9	66304	53343.3	115458	7853	9998.31	9832.64
Q61205	PA1B3	116157	187739	130274	1.78622e+06	80205.3	94963.4	114409	102607	248798	303745	76457.8	274845	62612.4	64254.4	55922.2	100129	110981	96689.5	157270	200860	152496	126531	265042	179752	182085	228774	142270	110475	121075	106834	197759	76558.5	95549.8	93656.1	69722.8	88406.6	167923	84733.5	49300.6	82240.8	66909.3	85870.6	149316	170801	195084	94110	121004	104282
Q61206	PA1B2	549483	650329	721520	598274	565045	674464	590113	678934	747556	582233	606505	608518	337434	466333	523702	414659	562040	561432	380772	416939	727859	977911	640780	536309	400429	464273	771115	1.01338e+06	697489	656633	429734	638634	489652	736580	673091	549529	396278	591725	467186	707436	637038	516020	618567	728107	625015	646673	741504	674857
Q61207	SAP	1.07486e+06	747919	865904	945765	814835	1.04562e+06	1.23879e+06	837103	990915	1.01781e+06	1.03346e+06	934341	681400	795805	923580	755998	913390	1.02622e+06	714345	810818	719358	1.31364e+06	1.26013e+06	920469	787764	886687	615926	1.42089e+06	1.33923e+06	1.03281e+06	481442	1.12008e+06	990863	1.23774e+06	1.18494e+06	897753	451394	1.00057e+06	882491	1.07384e+06	1.0501e+06	808683	981288	916748	1.05611e+06	1.12369e+06	1.06124e+06	1.1428e+06
Q61220	NELL2	35118.2	24020.9	33380.2	60647.2	58239	57295.8	29741.5	26128.9	45986.9	36082.8	57751.3	65578.7	38098.6	50764.1	39820.4	21114.4	42135.9	51578.1	30939.9	45229.6	43521	51900	46939.5	54280.7	31815	36364.3	55553.1	25623.5	28491.6	30645.8	22555.5	42636.4	41093.2	60708	58520.7	24257.1	11663.8	48051.5	41316.8	36519.6	64236.2	21117.3	34757.4	61259.9	24463.2	32220.1	58363.9	53070.6
Q61301	CTNA2	208129	183184	222075	223850	205553	206897	257775	284465	322255	242237	296533	273270	98461.5	194988	184122	206269	277640	245113	136090	149767	177680	224760	186234	217394	179957	190430	261482	395530	261241	303958	231329	301891	252507	319079	329695	206335	117719	177227	164879	202846	236243	174650	197844	219175	213736	291747	323383	303486
Q61316	HSP74	722285	706925	706779	889784	857503	901054	462133	566071	570729	489007	559920	540707	530225	781758	674822	366202	539844	463217	516810	559555	688543	988090	912884	859939	382177	351435	451764	645570	501698	501980	363148	500484	490611	539235	564194	454677	564342	718832	699117	807225	805874	604882	819335	902399	914901	574649	609137	555172
Q61330	CNTN2	78358.8	47250.6	54380.4	53432.8	50930.6	45476.5	153231	96369.1	103417	124777	91114.1	133512	32975.5	42628	62108.5	43158.5	96576	119471	42754.4	31578	76002.7	62777.8	55215.4	87873.8	83068.2	81526.7	113102	133302	156193	108180	66070.2	102181	93052.1	125946	139575	101925	35256.3	46178.1	67471.5	63460.1	68270.8	69272.5	104079	92121.9	71985	151395	101630	108196
Q61335	BAP31	26232.8	13210.1	10110.6	12038.5	15091	13559.7	17325.2	13094.3	17910.1	21050.7	17337.4	31263.2	11096.5	15318.5	12216	18839	11374.8	12166.2	15020.8	10056.3	15831.9	12530.8	25239.7	19035.6	11876.1	19372.8	25967.6	13290.1	21391.6	16807.9	19205.9	20664.9	11274.2	19674.4	22746.8	15738.2	19160.3	13156.5	16433.3	13607.5	20059.4	21143	17191.1	21234	13892.7	18310.3	13965.1	19973.4
Q61361	PGCB	494083	631899	633167	599679	662574	769426	665278	843523	857620	754401	905682	877277	395825	588645	485547	532971	806370	718887	399208	486552	438409	840510	736574	577712	570889	631426	718413	1.14111e+06	1.02964e+06	863296	516888	961605	734893	933006	944541	725708	402786	719061	569598	643620	630802	565077	623948	615049	674141	1.0155e+06	877523	1.05551e+06
Q61411	RASH	41482.1	19707.5	30939.4	35940.9	28512.5	36163.7	52529.1	39405.4	50240.6	56837.7	47858.4	63580.5	35652.5	40687.6	30219.8	41008.8	56083.5	48952.2	23853.3	21527	36093.7	36583.5	39470.9	40528.3	43205.4	38368.6	46008.9	57996.9	59543.2	57700.1	40626.9	37651.8	49594.2	55136	56314.1	52893.9	31593.8	40513.4	54478.1	46946.3	17119.3	28661.5	33610.9	49337.8	39607.1	52319.6	59725.3	63512.2
Q61418	CLCN4	35622.5	45650.7	37955.2	30985.1	29037.3	32507.6	29882.7	30556.8	42599.4	27385.4	28088.8	34329.4	27490.2	31778.7	27590	25462.6	28728.4	28347.6	22443.2	22095	30765.5	40952.3	17126.6	40310.4	21802.5	20806.4	15349.4	32581.6	33695.7	40034.3	4872.21	27062.7	27109.1	30368.3	42296.6	30286.3	7165.05	30255.2	24548.2	28154.9	28080.6	30367.4	29566.2	37950.4	39042.9	29560.8	39951.1	45619
Q61423	KCNA4	6719.1	20171.2	15269	18368.9	20654.3	14061.1	39841.9	62564.3	72794.4	29195.5	86989.4	58550.5	27049.1	34673.4	7677.78	68113.1	70255.2	87228.7	6359.45	11899.1	15300.9	52565.7	13101.9	17748	42979.8	67672.1	82649.9	161522	61340.6	91673	37149.9	110270	66722	91120.4	121759	26477.1	7407.84	46191.5	10465	48791.4	40992.3	15131	23573.6	47087.8	21526.3	76610.6	71263.2	133124
Q61425	HCDH	318256	144480	221608	185212	286365	184440	226978	158651	198773	223908	178629	183313	161808	178501	194417	149283	146368	147838	157159	133020	259524	285264	234845	269153	146008	78608.5	184805	203701	201721	239502	200181	192353	182751	194507	234864	166453	197572	221291	176292	131039	272639	198299	188427	206646	255951	163683	160714	191749
Q61481	PDE1A	90692.9	150548	193924	178150	169965	153596	141663	290302	264825	150480	355793	290197	139632	164197	143571	175424	248912	286976	109485	104902	125759	180483	160228	157413	136242	235490	197458	243639	268626	261063	126796	333677	218847	270170	304041	217283	78021.8	140735	128530	144527	156303	130360	160018	167089	189121	274245	253327	296897
Q61490	CD166	365105	105371	98416.8	423072	110713	84276.8	72518	65151.3	141765	55028.1	101310	114651	57814.1	467985	114919	106685	148861	135825	48249.3	67213.1	85338.6	134884	102026	100205	83955.6	98860.9	106742	186168	164545	138518	104321	143332	133571	121595	138353	109304	74818.3	461475	113228	94484.6	108475	86684.3	105834	131339	115154	151448	170386	114677
Q61543	GSLG1	5592.91	3295.31	3674.25	6094.16	4823.75	5571.86	19669.8	19097.6	13257.1	13786.6	8334.12	20604.7	1972.27	4063.36	5088.96	5438.17	18693.3	11835.7	4012.4	5393.44	6370.92	5035.2	5269.61	4876.16	9151.27	13591	12988.6	30428.4	18075.3	11359	15255.2	24052.6	11981.9	22766.3	23509.2	15913.8	2973.01	5447.18	3600.23	2875.57	6884.89	6189.17	5336.58	4792.08	6328.48	21686	22776	14370.5
Q61545	EWS	55328	71772.1	79859	66689.6	64956.9	84968.7	85210.7	94590.8	111805	87494.5	94537.4	97790.6	48564.6	57501	33958.7	73296.5	85268	58420.5	45099.1	56956.5	53504	98226.6	78216.8	71656	71062.9	72212.7	84728.3	138705	112565	65138.3	71334.9	107551	67822.9	103163	114382	88956	43486.6	75458.5	63055.4	73127.2	79784.3	62199.1	71754.7	66313.3	74992.7	103575	101962	105482
Q61548	AP180	350523	606550	778604	933846	729646	963433	565653	868909	1.17951e+06	1.27247e+06	1.343e+06	1.14544e+06	465650	816005	543966	663661	1.10173e+06	713042	523423	525993	574757	917742	1.05716e+06	772311	774581	720359	987217	1.10447e+06	1.52991e+06	1.02999e+06	681976	1.17024e+06	855301	3.55292e+06	1.33953e+06	619209	380392	750817	526847	881050	836335	410921	716912	1.0268e+06	984065	900140	1.25195e+06	1.36854e+06
Q61553	FSCN1	903849	697470	759647	792935	880315	865315	897477	757469	827827	736166	834072	885733	545619	739429	714267	593762	807705	744444	454234	488583	654639	897952	793642	743185	478563	520577	688117	949410	783093	759238	482530	707556	700511	835556	974471	744101	508487	695217	690477	849748	1.04439e+06	738978	867057	811950	868743	895432	893795	915980
Q61595	KTN1	285575	173960	237653	227996	225406	168032	129856	265595	104262	324488	266690	264224	123011	306052	184165	152337	253452	91206.1	137678	236930	218525	85090.4	292838	250901	156764	219101	347818	350624	301528	273790	170323	198787	226177	250055	309081	241974	49293.5	227983	182411	246850	433350	217280	280953	201426	263536	276705	314941	332325
Q61598	GDIB	688761	1.03766e+06	1.08702e+06	1.0004e+06	1.10428e+06	1.11984e+06	765770	732732	844598	641595	813682	972759	715836	987531	912017	733769	827830	837547	517715	802526	1.02469e+06	1.31143e+06	1.05267e+06	869751	522787	653995	740794	821625	889290	727074	661249	775488	776107	891699	954068	855605	742802	1.00579e+06	873526	1.06106e+06	1.12803e+06	845234	1.05907e+06	1.20165e+06	1.02295e+06	986132	1.07949e+06	850821
Q61644	PACN1	683117	1.30269e+06	1.33154e+06	696866	789448	751873	602166	723114	757559	767179	749952	810306	1.03955e+06	688530	614291	480735	777931	631695	1.1694e+06	511480	693966	864518	785005	787207	588515	567142	760576	907952	802778	831117	631312	767791	611536	803386	842709	738986	594057	789709	658023	800148	854561	675597	789077	750600	752974	786654	809301	804878
Q61656	DDX5	250519	269665	179433	285201	306317	620250	179691	263429	268347	361464	230097	268390	403915	224997	260494	358023	218695	238502	281300	180812	247148	682806	209339	251150	152703	240260	263671	724030	266282	257044	133899	294443	226932	270410	270453	191025	193157	309169	223202	295148	568693	290624	261804	571159	273985	180786	494004	244618
Q61696	HS71A	2.35415e+06	2.31716e+06	317961	2.32317e+06	2.65087e+06	281731	2.25161e+06	2.36208e+06	177826	129502	2.25587e+06	167774	193063	2.09832e+06	2.06376e+06	115201	2.10699e+06	138842	204880	230539	190118	318738	2.2174e+06	374252	192485	1.78825e+06	161602	295264	2.16981e+06	2.25757e+06	92655.1	2.53195e+06	133673	140588	148117	107300	1.80327e+06	2.42256e+06	213134	249292	342486	270944	2.37614e+06	2.46255e+06	2.44131e+06	2.38634e+06	2.43841e+06	2.38621e+06
Q61699	HS105	295340	360195	406805	447059	455630	441090	393933	434836	504107	413579	503974	540544	215830	409976	325693	295036	508466	387081	232050	263840	276005	446462	361999	335941	318970	313199	376597	531498	408355	410051	351259	396622	411566	398137	495652	387965	299372	364980	334593	352626	433594	262952	414886	416619	440836	490832	530864	513052
Q61735	CD47	154488	177470	147142	177300	135700	195786	141500	158266	135081	136517	159824	128075	136157	160838	124333	125586	142961	109909	105588	102343	131443	186066	161297	222225	96642.5	94561.9	123470	165782	145607	205983	81817.8	139921	127376	181012	136018	110451	89748.9	155711	141149	192225	150698	118747	136357	155010	182939	129983	142731	168101
Q61753	SERA	661784	586958	682100	653365	669217	620714	519057	477294	571383	409319	564786	560448	457356	639629	574889	382335	521065	477430	507962	478488	594280	792546	717333	605226	416428	376318	515372	691774	638183	488870	338423	541171	523872	576199	568066	483150	425642	632210	599271	667103	695251	606674	554998	628836	678516	554329	548624	596668
Q61768	KINH	120101	107383	101726	123889	114184	118290	80550.8	86393.1	81871.4	48211.3	59007.3	121582	88327.2	108140	121985	48020.4	82901.7	107954	54277.7	75355.2	118887	162552	156313	159510	58794.5	89003.3	75017.7	83401.1	49371.3	134825	27620.2	74313.8	58900.5	76095.5	49802.5	68044.5	99609.9	141180	114348	74158.7	137553	109892	104007	144183	155553	70092	55114.7	123181
Q61771	KIF3B	381276	608396	401075	215020	428550	287489	353237	429267	343421	289290	181661	397232	196258	136598	318127	176179	93936.8	294918	125440	128711	262892	1.59427e+06	202245	183603	105281	104392	233362	1.56593e+06	166732	145982	1.91368e+06	2.10423e+06	2.17859e+06	2.04905e+06	3.96396e+06	2.16397e+06	23792.3	2.17098e+06	2.27429e+06	2.17434e+06	4.09623e+06	2.24617e+06	180428	132117	128743	148233	94808.2	95941.8
Q61792	LASP1	610065	438310	493625	434811	517349	560435	361033	226767	265903	245733	242901	265499	355600	489009	456837	183013	238786	229622	361456	371801	444442	564189	515921	496850	179028	218360	220789	278087	259675	256640	178929	279386	257094	303988	366169	249353	256965	544337	524816	498490	676406	485941	575421	499275	511194	335380	278798	276271
Q61879	MYH10	263035	402565	451904	336922	358844	349377	313360	269140	359184	245180	312185	301280	245867	303874	243567	226100	322015	280829	181028	260249	302862	358458	349882	315979	205798	256096	215996	423066	353454	300606	174471	349127	317462	352182	305600	257075	203490	297237	329111	416359	310535	244879	312742	427550	392484	325688	334807	372346
Q61885	MOG	3.59258e+06	2.01143e+06	1.91463e+06	1.85353e+06	1.8259e+06	2.14936e+06	2.16174e+06	1.16655e+06	1.16936e+06	899789	1.10295e+06	1.19528e+06	1.30766e+06	1.87616e+06	1.56158e+06	832180	1.19409e+06	965394	1.68377e+06	1.4749e+06	2.36281e+06	3.33178e+06	2.12868e+06	1.01523e+06	1.06627e+06	958806	1.39319e+06	1.96471e+06	1.29446e+06	516761	994123	1.34668e+06	1.24291e+06	1.69758e+06	1.3261e+06	1.42585e+06	1.62833e+06	2.13944e+06	1.87898e+06	2.93564e+06	2.19152e+06	2.18891e+06	1.88906e+06	2.04934e+06	2.04044e+06	1.1121e+06	1.29043e+06	1.30711e+06
Q61937	NPM	268059	327475	353766	382757	227155	285254	93465.8	155776	137493	127982	157116	132716	265984	353509	304619	95091.8	125143	133048	238465	225547	370355	442419	435058	417510	89830.8	82592.1	161214	207425	178849	161539	122233	162011	99019	188502	164375	96786.1	293822	347933	333902	396640	456645	323292	385151	409863	375823	154296	164399	144340
Q61990	PCBP2	399820	531999	606389	566564	572940	571110	517540	637884	700943	528499	669097	710875	430194	525296	447332	515820	638602	539912	329818	350969	543724	822013	615845	508356	432379	447273	674847	529624	752712	370328	522005	601740	569049	674051	732392	553388	405544	486359	454334	536846	563499	426427	526251	308061	515829	677778	443017	647735
Q62048	PEA15	275033	521406	483427	605305	533480	573492	259237	443254	480689	408878	542370	522030	343767	478800	448264	289060	468666	409806	358368	487400	555369	724735	649482	609315	275597	418634	539305	702708	583829	513776	389597	529120	373330	615006	604464	336960	410167	617761	478463	687636	696628	362835	601452	523741	624741	585931	498908	617158
Q62059	CSPG2	235548	221702	263794	194200	251970	229008	162047	164024	182374	179648	170484	176985	158859	209959	172591	97458.9	137465	127404	207661	167081	256418	331834	272393	235421	151102	124726	180939	240496	190930	172555	115690	181557	136694	193609	191568	148984	155542	234693	217766	264420	269647	195132	233980	227308	222913	168593	178276	181071
Q62077	PLCG1	132352	151623	445449	171687	59566.5	65338.7	75778.1	158577	64839.3	159343	156219	192524	44914.9	206974	316923	49962.7	195122	115228	165453	57257	345175	196810	215129	55404.5	51042.7	44849.4	319361	186580	70136.7	59228.6	126990	143725	161166	153895	86266.7	156993	138457	59414.3	53550.4	170725	79431.8	182218	54897.1	200487	181502	179441	60280.7	185728
[truncated: 1,706 more rows]
[truncated: 22 more columns]

## Sheet: DRN
ID	Name	DRN_C1	DRN_C2	DRN_C3	DRN_C4	DRN_C5	DRN_C6	DRN_C7	DRN_C8	DRN_C9	DRN_C10	DRN_C11	DRN_C12	DRN_M1	DRN_M2	DRN_M3	DRN_M4	DRN_M6	DRN_M5	DRN_M7	DRN_M8	DRN_M9	DRN_M10	DRN_M11	DRN_M12	DRN_SM1	DRN_SM2	DRN_SM3	DRN_SM4	DRN_SM5	DRN_SM6	DRN_SM7	DRN_SM8	DRN_SM9	DRN_SM10	DRN_SM11	DRN_SM12	DRN_SM13	DRN_SM14	DRN_SM15	DRN_SM16	DRN_SM17	DRN_SM18	DRN_SM19	DRN_SM20	DRN_SM21	DRN_SM22	DRN_SM23	DRN_SM24
[truncated: 2,456 more rows]
[truncated: 21 more columns]

[truncated: 1 more sheets: PFC]
