# Supplementary material for: AI Machine Learning Technique Characterizes Potential Markers of Depression in Two Animal Models of Depression
Source: Brain Sci. 2023 May 5;13(5):763. doi: 10.3390/brainsci13050763 (PMC10216178; doi:10.3390/brainsci13050763)
Supplement: Supplementary file 1 [file brainsci-13-00763-s001.zip › supporting table S4.xlsx]

## Sheet: Hip
List of protein names obtained with different screening criteria in Hip
CUMS-P<0.05&FC 1.2	CUMS-VIP>1	CSDS-P<0.05&FC 1.2	CSDS-VIP>1	CUMS&CSDS-intersection
RPGP1	H33	SCN2A	HBB1	SCN2A
SCN2A	LYNX1	DC1I1	TBB2A	BORG4
DHX9	H32	HBA	HBA	PP14A
RBM3	PTEN	HBB1	MPC1
SRC	HEMH	ALBU	KIF3B
HS90A	TIM29	MT3	ALBU
PDIA4	ATG3	RANG	TRFE
LYNX1	RBM3	COF2	NOP56
HS90B	CTND1	ADX	KAPCB
DMD	FDX2	CAZA1	CAZA1
TYB4	DPYL3	GBG4	H33
HEMH	EF1B	STMN1	C1QC
CRYAB	K2C79	ACYP2	TPPC5
CTND1	ARMC6	CDC42	CSDE1
CIRBP	COPG2	RAB6B	S61A2
H32	SRBS2	MPC1	LMTK3
SRBS2	K1C17	KAPCB	TBB2B
PUR4	MYG1	QCR6	FBX41
RABL6	PP14A	RET1	DHRS7
DPYL3	CIRBP	C1QC	IQEC3
RHG23	DMD	PADI2	SPY2
SAM50	CAZA1	OSBP1	KCJ10
BAG5	SSRA	FAHD2	EXOC5
K2C79	RM09	IQEC3	PADI2
PP14A	NP1L1	EXOC5	LMAN1
SH3L3	K22O	5NT3B	SYCM
SFXN5	LOXH1	NT5D3	OSBP1
FDX2	CLIP1	CDKL5	LACTB
ACSL3	ARP10	S4A10	ACBD6
CHRD1	PLRKT	KIF3B	SCN2A
RL22L	EI2BE	FBX41	CDC42
MYG1	VPS18	PIANP	TCAL5
BORG4	ACSL3	MTMR5	DNJC7
COPG2	MARK2	CSPG5	CDKL5
	C1QC	TBB2A	ERMP1
	S10A1	IF4B	NAMPT
	B2CL1	CMTD1	ARGL1
	PRUN1	SYCM	SC6A1
	PPR29	RBM14	K1C10
	MANF	QCR9	DNJB2
	STXB6	CADM1	MLF2
	ANK1	PP14A	GTR1
	CHRD1	CSDE1	CCD47
	TCAL5	SYT12	K1C17
	PSMD3	TRFE	DC1I1
	REEP2	TPPC5	RBM14
	KAPCB	DHRS7	NP1L1
	CCKN	UB2V2	PFD3
	TBB2B	NOP56	TIM10
	BORG4	MTOR	CMTD1
	RET1	S61A2	DNJB1
	RU17	KCJ10	COF2
	TNPO2	BORG4	PGRC2
	PFD3	SPY2	OCAD2
	LACTB	DNJB2	CALB2
	DHX9	SCN8A	H15
	CRYAB	ARL3	VCAM1
	RBBP4	AIFM1	ULA1
	RL9	HNRPC	PP14A
	CLPX		RL32
	ERP44		ZNT3
	BAG5		CT027
	DNJC7		MTMR5
	CHMP6		RCAN1
	RHG23		SAE1
	FABP7		INO1
	RABL6		TMEDA
	IST1		ANK1
	DGKI		AKAP2
	HD		QCR9
	KCNC3		SV2C
	ISCA1		AAPK1
	RL22L		ADX
	ERF3A		K22O
	LHPP		SAC1
	NEDD8		NCLN
	TYB4		SUCA
	MA7D1		CROCC
	SCN2A		MT3
	ENSA		HNRPC
	KCNJ6		FAHD1
	MINK1		GBG4
	SV2C		AIFM1
	PDIA4		QCR6
	HBB1		CP46A
	EHD4		CADM1
	SAE1		SNX5
	ERH		ARF4
	SH3L3		LEGL
	DENR		KC1E
	SBDS		PTEN
	SYT3		NOVA1
	CROCC		MCCA
	COPZ1		DPYL3
	NIPA1		SMRC2
	LEGL		CYB5B
	CHSP1		RANG
	ILF2		VATL
	MLF2		FUND2
	HS90A		SYN3
	TIPRL		RET1
	CYTM1		S4A10
	SAC1		APEH
	MGST3		MAAI
	ANR63		CAC1A
	FA98B		G37L1
	RB3GP		F177A
	HS90B		AP4A
	NEUG		SYT12
	VMAT2		TIPRL
	SHRM2		CSPG5
	VGF		PKP4
	H15		DBNL
	ADK		DGLA
	RAB35		AKAP5
	SCOC		NDUB1
	DOCK3		STAM1
	NUCKS		K2C79
	TENA		KAP2
	GRP2		ECM29
	ALAT1		PAK2
	SAM50		RL21
	PDK1		PRRT3
	CYBP		GORS2
	KAP2		GPX4
	DJC11		PLPR4
	DDI2		NT5D3
	CENPV		ARL3
	ARL8B		RAB35
	S10AD		BORG4
	DGKE		CLIP1
	RS10		WDFY3
	CYB5B		MPI
	PLBL2		SMAP2
	SMS		DPP10
	MPPA		RNF14
	DIRA1		NF1
	ACOHC		GP158
	PGES2		PSMD3
	KPCA		PFD6
	S6A11		GDPD1
	FERM2		S10A1
	ULA1		KPCA
	RL22		MICA3
	GPX4		RUXE
	TMPSD		IF4B
	ATP5S		WFS1
	ERP29		ADK
	PRS6B		UB2V2
	FBX2		RAB6B
	UBC9		KCNA4
	SRRT		CHMP6
	APOD		SAHH3
	HCFC1		DCTN6
	PRAF2		KATL1
	STRN3		ATP5S
	ATPF1		COX7C
	SRC		HCFC1
	FUND2		CKAP5
	PFD6		FCSK
	MT2		RL22
	PSMD4		TIM16
	FCSK		TRA2B
	DYST		DNJB6
	FAHD1		PTMS
	DHRS1		PIANP
	STX8		EF1B
	EIPR1		FAHD2
	TRAP1		SCN8A
	MCCA		MYO6
	NACAM		PLCL1
	MTX1		RT4I1
	RABE1		ACYP2
	LA		PPR3F
	CYTC		CNTP2
	ADCY5		ERH
	NRX1A		ARPC5
	IMA3		EIF3F
	SYNC		TICN2
	FGF12		ABHD6
	G37L1		KCTD4
	PROD		RAGP1
	XPP1		5NT3B
	NDUV3		ACBP
	PUR4		GRM2
	SL9A7		MBP
	MACF1		RUVB1
	SRC8		KHDR3
	ARPC5		STMN1
	CKAP5		LA
	DNJA1		TNIK
	RALA		PFD5
	KC1E		PA2G4
	NDUS6		H2AV
	S2546		TRAP1
	CX6B1		MAT2B
	SYYC		DHB12
	WDFY3		PLBL2
	TICN2		BCLF1
	DGLA		VTA1
	GDPD1		MITOS
	MICU3		SNG3
	MAT2B		SYPL1
	RS26		EIPR1
	PLPR4		PDPR
	TNPO3		PEA15
	RS16		SERC1
	RAGP1		ADA11
	TRA2B		TRIO
	CTNB1		PPIB
	SAHH3		VPS4A
	CBR3		STRN
	SAHH2		GBRG2
	ZC21A		DP13A
	KALRN		PDXK
	SFXN5		ISCA1
	FSD1		SNG1
	MPPB		CLPB
	45171		ILEUA
	RNF14		CCDC6
	JUPI1		DENR
	PKP4		NUDC2
	TNIK		UBP46
	CTL2		DCTN5
	AGAP3		TBCB
	ARF4		PTPRS
	DP13A		RALA
	NDUBB		EXOC3
	SYNPR		H10
	SGTB		PPAC
	PLPL8		PSB3
	ABI1		GSLG1
	PLCL1		FERM2
	HPCA		C1QBP
	DCTN3		HDGR3
	DHB12		MACF1
	SYN3		CADM3
	RPGP1		NB5R1
	F177A		NU5M
	CP46A		RL19
	PADI2		LAT1
	CLIP2		MT2
	ACO13		AMPB
	VPS4A		PDK2
	CCSAP		SCOC
	WIPF3		GPSM1
	U5S1		SATT
	ACSL1		DDI2
	CCDC6		STUM
	KTHY		SRGP2
	MIRO1		FARP1
	RGS14		SMD1
	ABHD6		ENSA
	SODC		CRTC1
	LTOR5		NDUS2
	GLYG		CX7A2
	NEB2		ARL8B
	K1C10		NU3M
	G6PD1		NDUB2
	CCG8		STK39
	CA2D3		DNJC5
	NB5R1		ERF3A
	ITPR1		RB3GP
	CSKI1		FUMH
	PAK2		PSMD4
	RHG39		ADHX
	PTH2		MGST3
	EIF3I		GLGB
	UBE3A		ARF5
	HPLN1		NPM
	MCEE		DJC11
	ATPD		BDH
	WDR48		45171
	FSCN1		GSHB
	THTR		ACTN4
	H10		MRP
	PPR1A		TKFC
	RBM14		ATG7
	SYUA		NRX3A
	HECAM		AGRL3
	CLCB		C170B
	PFD5		HNRLL
	SMAP2		ADCY5
	SC6A1		PALM2
	RS25		COPD
	RCC1		VGF
	PLCB1		TPM3
	NAMPT		AOFB
	CDC37		CDV3
	COMD6		S10AD
	ANK3		DLRB1
	SYJ2B		UBE3A
	PITM2		SCP2
	SNX6		SC22B
	U520		NDUBB
	RL11		VPS53
	GLGB		PUR8
	SNX4		NAA15
	ATIF1		TFAM
	MRP		CISD2
	CLCA		GBRB2
	GET3		PUR2
	MSI2H		MRCKB
	MECP2		CLCN4
	ILEUA		CLYBL
	KT3K		ATIF1
	PDK2		ICAM5
	QCR7		SHAN1
	MTOR		EXOC8
	LGI3		KCNJ6
	EI3JB		MCCB
	GSHB		CHP1
	EIF3A		EFNB3
	ARGL1		SPRL1
	PYGM		ABHDA
	HNRPC		ENPP6
	GRM7		RPTOR
	RL30		ANS1B
	RPN2		PITM1
	CRYL1		GLPK
	CAD13		SGTA
	TIM9		PIR
	GRIA1		RADI
	PLXA4		CAD13
	IF4G1		ACSL1
	REEP1		PDIA6
	CPLX1		IF4G1
	SRGP2		PEBP1
	REEP5		SYT1
	VAPB		CPNE5
	OST48		SC11A
	SNG1		HMOX2
	ADT1		HOME1
	CUL5		RBBP4
	ICAM5		FGF12
	NIT1		SC6A5
	BIP		STK24
	MA6D1		DDC
	GTR1		MTOR
	C1QBP		ACTN2
	F10A1		ABI1
	THOP1		GCYB1
	UBE2K		RGS14
	FUBP1		CK054
	MARK1		AL4A1
	AMPB		CYBP
	HBA		PSMD2
	ACOT1		PLCD1
	PITM1		DHRS4
	RL14		FABP7
	STAM1		PHIPL
	CYC		IPYR2
	MBP		RMD3
	DHRS4		RHG23
	SND1		EZRI
	SAE2		AGK
	COTL1		CA2D3
	AT2A2		PSD12
	RL32		RB39B
	TBB2A		EPN2
	RCAN1		TOM20
	EXOC3		CZIB
	CNIH2		GBRA1
	LIPA2		KCC1A
	SNX27		RL35
	NMDE2		MARK1
	PPAC		PSMD6
	VAT1L		S100B
	RL3		CHSP1
	BDH		MP2K1
	ALG2		SYJ2B
	GPC1		SND1
	VIAAT		SRSF3
	PUR9		RL36A
	DBNL		LGI3
	NDUB2		SCAM3
	OAT		ST4A1
	ENPP6		DOCK3
	RADI		COPB2
	SATT		KT3K
	KCC2B		DHB8
	PEBP1		S6A11
	HS105		UBC12
	TPPC5		NISCH
	ASTN1		GSTM1
	SYAC		TPD52
	PSMF1		GRM7
	DNJC5		NMT2
	ABHDA		HPLN1
	TPM4		CYTB
	SAHH		NIT1
	LIN7C		LIGO1
	MUTA		BOLA2
	PDE4D		VINC
	AA1R		PPR1A
	PUR2		TWF1
	UBP7		EIF3C
	CPNE6		TADBP
	NDRG3		MARCS
	NAA15		EF2
	SCN2B		PRUN1
	PRRT1		NECA2
	DIRA2		CPNE6
	STUM		SMYD5
	ADA11		PPM1A
	CLCN4		NDRG2
	RS21		VIAAT
	MP2K1		PDE10
	45178		UB2V1
	PSMD6		44987
	IPP2		PPR1B
	NDUB1		PA1B3
	PDC10		EF1A2
	GAS7		FIS1
	GSLG1		TMX3
	PDIA1		SYK
	MYH9		H4
	TIF1B		PRVA
	CSK21		ACSL6
	MITOS		PNPO
	PTMS		MICU3
	DTNA		LYNX1
	MCA3		PENK
	PALM2		RASL1
	CAB39		2A5B
	MARCS		SCAM1
	VP26A		SYNPR
	ECI2		SAE2
	S12A2		SBDS
	PP2BA		ARMC6
	MCCB		NDUB5
	SCG2		OGA
	CZIB		RAB4B
	HDA11		PLCB1
	AP4A		PSIP1
	SCAM3		SNX4
	SFPQ		LSAMP
	HPCL4		NDUB8
	EZRI		CSK22
	GPSM1		PSMF1
	MOES		TBA4A
	NECA2		GLRX3
	DDC		CCAR2
	AKAP2		TNPO2
	KCC2A		VGLU1
	ACTN4		CLUS
	PDPR		SSRA
	EPN2		SC31A
	SCRN3		CRK
	USO1		NDRG4
	SC6A5		SRRT
	ELOC		NMDE2
	IP3KA		E41L1
	GGA3		COTL1
	PRP19		RL22L
	WFS1		TALDO
	KIF3B		RAB3A
	ACYP2		ATP5I
	IPYR2		ILF3
	PEA15		SCRN3
	GLPK		WDR54
	CSPG2		RS16
	DNJB1		KI21A
	GCYB1		ENTP2
	DCTN5		FYN
	NUDC2		AT5F1
	ATX2L		EPHA4
	UBP14		SNX12
	MAOM		KCRB
	FRIH		PTN11
	EFNB3		PGRC1
	TFAM		TPM4
	DNJB6		K22E
	IMA4		SYUA
	NDRG4		DTNA
	EXOC5		PHB2
	KCNA4		CBR4
	AGRL3		PITM2
	PSMD5		ILF2
	5NT3A		GBRB1
	MAAI		ATPD
	PA1B3		MA7D1
	PSD12		G6PD1
	SVIP		DNJA1
	GMPR1		LIPA2
	NP1L5		CBR3
	VCIP1		DDX6
	UN13A		TIM13
	RPGF4		UBE2N
	ATLA1		IF4G2
	GSTO1		PRAF2
	STMN3		COXM1
	H4		COMD3
	GLRX5		PHP14
	RL13		MTX2
	ARL8A		RS10
	MTX2		UBC9
	NPTXR		FRIH
	AL4A1		NP1L4
	DRG2		NHRF1
	ROCK2		SHAN3
	KCJ10		GNL1
	SNP47		NCK2
	HMCS1		GBB1
	SAR1A		GPC1
	NDUS8		CAPR1
	TY3H		UBP14
	RT29		RL3
	SYT12		KBTBB
	HS71A		NUDC
	SCAM1		GLYG
	OCAD2		NIT2
	RL39		NOL3
	STK39		CRYAB
	HSP72		DCTN4
	LNEBL		FUBP1
	CACP		ARP21
	PPCE		RPGF4
	NCK2		PSMD9
	ATAT		PPME1
	VINC		PSD11
	RBGP1		CHM4B
	IQEC3		LIN7C
	SYNPO		VCIP1
	SORT		PGAM2
	RDH14		EFR3B
	PLPP3		PRP8
	FAAH1		TOM22
	RB39B		RPGF2
	PCYOX		TAGL
	ENPL		PRRT1
	OGA		TIF1B
	LIGO1		UBE2O
	CYTB		EHD4
	HP1B3		NCALD
	LRC47		MIC60
	PSA7		AN32A
	SC6A9		PRS6A
	DC1I2		CNIH2
	SYK		RRAS2
	S7A14		JUPI1
	OSBP1		SC23A
	K22E		STRN3
	NMRL1		MYADM
	DHB8		SKT
	RAN		GRPE1
	ACO11		ARHG7
	TUSC2		HECAM
	MYO6		AGFG1
	DPP10		GPD1L
	CX7A2		RAB5B
	WDR47		KAD1
	CANB1		HDA11
	SH3L1		SCN2B
	RMD3		SCG2
	PTPR2		CENPV
	ACTN2		C560
	CACB4		NDRG3
	CT027		AA1R
	NPM		RBM8A
	AT5F1		PRP19
	SRSF1		H2AY
	LNP		CORO7
	ERMP1		DIRA2
	VISL1		K1107
	NCDN		MINK1
	PDIA3		PSD1
	TMOD1		SYNC
	TAGL		USO1
	TBA4A		AGAP2
	VATL		RL23A
	NISCH		HD
	HINT2		MESD
	ECH1		PLXA4
	DC1L1		PRS6B
	KCC1D		TENA
	KBTBB		HNMT
	VCAM1		MK01
	ALBU		LANC1
	RPGF2		GPM6B
	HNRLL		RAP1A
	HSDL2		EIF3A
	STXB3		CANB1
	ACBP		CSN7A
	GTPB1		API5
	SNX12		LTOR1
	SYWC		UN13A
	S4A4		CLCB
	PRRT3		BIEA
	KCC1A		TPRGL
	SYTC		DNPEP
	RL23A		NPTN
	PDE10		AP3S2
	HACD3		CADM2
	SMD2		KAP0
	IMDH2		GBRA4
	KAD5		RL30
	NDEL1		TPR
	FAAA		CRYL1
	TWF1		PAIRB
	AP3S2		RBGP1
	PI42C		STX1A
	HDGR3		MTMR1
	PAIRB		KALRN
	ACSL6		SCMC2
	RL27		E41L3
	ILF3		RL27
	44987		HOOK3
	PDE1A		IF5
	IMA5		T11L1
	PTPRS		AP1B1
	HMOX2		GET3
	K1107		LRC59
	UBC12		HMCS1
	BOLA1		SLK
	HOOK3		IMDH2
	DDX1		DCLK2
	KPCG		GGCT
	TRIO		MARE2
	NU1M		PDE2A
	ECM29		MYG1
	ATCAY		VAPB
	GORS2		RAB18
	NU3M		PLCC
	VGLU1		UBXN6
	EHD3		TY3H
	FIS1		SRP14
	LY6H		DGKB
	HSP7C		VAMP1
	CMTD1		MTX1
	RHG35		CCG8
	GDIR1		RAP1B
	RHEB		L1CAM
	NDUAB		BUB3
	LTOR1		MRTFB
	PA2G4		KAP1
	PLCL2		PCYOX
	RS6		FKBP2
	MARE2		KCC1D
	GRIA2		PEX5R
	MACD2		MK03
	SHSA6		IST1
	KAP0		ALG2
	ENOA		PXL2B
	INPP		EHD3
	LAMP1		CNTN2
	SNX1		NUCKS
	VAMP1		ACADL
	PSIP1		IMA3
	DNJA2		SL9A7
	DCLK2		PURB
	GRPE1		RBGPR
	RT27		IVD
	RL21		CNR1
	RAB3A		PDC10
	MPI		NMT1
	LSAMP		DHCR7
	INO1		NUCB1
	CSN8		ADDB
	STK24		ROCK2
	COX7B		HS74L
	KAPCA		LUZP1
	ODB2		KCC2G
	45174		HPCA
	ATPMK		TBB3
	CPNE1		LONM
	NRCAM		PACS1
	BTBDH		RL11
	TPD54		FPPS
	STML2		ISC2A
	FXL16		HP1B3
	PLCC		GBB2
	DDAH1		AL9A1
	EFGM		PRDX6
	GLRX3		ODB2
	RS17		PDE4D
	VAT1		SYCC
	SBP1		CNPY2
	LAT1		GLO2
	CSRP1		ASSY
	RS9		MACD1
	SHAN1		WASF3
	SMRC2		RFIP5
	TMM33		B2CL1
	ELAV2		SVIP
	GBG4		HYOU1
	EIF3F		RAP2B
	CALU		SHSA6
	CNBP		MCEE
	TBCA		HINT2
	COF2		CTTB2
	TLN2		CAN2
	NRDC		ECI2
	ALDOA		LGI1
	TXTP		ACBG1
	COQ3		VAS1
	CYB5		NDUS4
	RHG01		U5S1
	PSD1		ERP44
	IPO9		STX1B
	RUVB2		PCY2
	ERMIN		RL29
	QCR9		SORT
	RL36A		PITC1
	ANXA6		ARLY
	VPS52		RHEB
	SYN2		HEBP1
	PP1A		MTPN
	LANC1		S7A14
	PGAM5		TMOD1
	FABPH		STX8
	FNBP1		COPA
	BOLA2		45178
	AT1B2		MAP7
	AHSA1		IGSF8
	CORO7		XPO2
	FLOT2		PROF1
	PPCEL		PRS7
	TMOD2		UBP2L
	RL15		RAB21
			RL9
			ACS2L
			HPLN4
			OXR1
			VMAT2
			KGD4

## Sheet: DRN
List of protein names obtained with different screening criteria in DRN
CUMS-P<0.05&FC 1.2	CUMS-VIP>1	CSDS-P<0.05&FC 1.2	CSDS-VIP>1	CUMS&CSDS-intersection
OSBL8	PPR1B	TPR	IPO9	TPR
TPR	H33	CA2D1	ALAT1	IMA4
PHB2	PIR	AIP	PIR	THY1
NCAM2	SF3B6	NDUBB	HNRPF	HBA
IMA4	CE170	DPYL4	HBB1	HBB1
EFNB3	LOXH1	IMA4	RS17	CNTN1
AP1B1	ZFR	CTND2	SF3B6	HXK1
HPRT	B2CL1	THY1	HBA	CRYAB
THY1	KKCC2	HBA	CATZ	KAP3
HBA	APOD	HBB1	H33	DYN2
HBB1	TPR	CATB	KKCC1	RHG39
HS90A	EM55	GPX1	TPR	UBC9
ENPL	IST1	CNTN1	PA1B3	EM55
GNAI2	CIRBP	RL7	SORT	RMD3
CCKN	TBB2A	NDKA	KIF3B	PPR1B
GSTM1	RHG39	HXK1	RHG39	VDAC2
HS90B	DENR	CRYAB	LOXH1	MARE1
CNTN1	DYST	KAP3	ATX2L	KIF3B
RL7A	GSTM1	SCP2	OSBP1	MTMR5
RL7	COASY	MIF	EM55	ANK2
HXK1	UBXN6	DYN2	PACR	SFXN5
GRIA1	SERC5	RHG39	PLCG1	PLPP3
CRYAB	TNPO2	UBE2K	LACTB	PIR
NEDD8	CATZ	RL39	RFIP5	S61A2
KAP3	H32	VAMP2	S61A2
RASK	FDX2	RS17	H32
GPM6B	ARLY	UBC9	RMD3
DYN2	DJC11	DLG3	CDIP1
PURA	DGLA	PACR	TBB2B
RLA1	APEH	EM55	RL26
SAHH	VPS52	PHAR1	TNPO3
APOD	LACTB	5NT3B	PIPNB
RAB2A	ARGL1	RMD3	DGLA
EAA1	PFD3	KCD16	ELMO1
EF2	K1C17	ICAM5	EXOC3
RHG39	RADI	PPR1B	EZRI
CDC42	TBB2B	VDAC2	LMTK3
CIRBP	CCKN	MARE1	OGA
RS20	WDR48	CD47	GNA13
RS7	NTRK3	KIF3B	LNP
DLRB1	CNIH2	TNPO3	CRYAB
ST4A1	NEDD8	U520	KAP1
KCNA2	SYCM	MTMR5	NDUBB
UBC9	PSMD6	EPN1	U520
EM55	TCAL5	C2C2L	SHAN1
ELAV1	GNAI2	SRSF7	CCKN
SRSF3	CPNE5	ELMO1	CP46A
H32	TS101	CTL2	TCAL5
H33	S61A2	ANK2	PHAR1
AN32E	PREP	KKCC1	CADM3
ATP5I	K22O	IPO9	TENA
CC136	RYR2	PP6R3	PFD3
RMD3	SAE1	SFXN5	CATB
IQGA2	SAHH	PLPP3	IMA4
THEM4	PRUN1	CADM3	CNTN1
CDV3	DLRB1	LTOR1	AIFM1
CYFP2	HBB1	TXD17	SRCN1
TMPSD	GDPD1	YKT6	DENR
CLD11	SYPL1	CYB5B	EPN1
PPR1B	CRYAB	SF3A3	MITOS
VDAC2	THNS1	PIR	SYCM
MARE1	IMA4	CDIP1	G37L1
TS101	TMPSD	AP2B1	SAC1
FSCN1	MAT2B	RTN3	KAP2
DDX5	TIPRL	S61A2	CD47
HS105	PLCD1	HNRPF	ICAM5
CD47	HBA		LZIC
KIF3B	CP46A		PP6R3
B2CL1	KKCC1		NDUB7
EI3JB	ATP5I		MAT2B
CE170	AKAP2		ERH
NOMO1	LMTK3		RUVB2
U520	CISD2		TIM29
NTRK3	ATG7		SYPL1
MTMR5	ERH		DLG3
PGRC2	TBA4A		GPX1
ROA3	PDXL2		PPM1G
THNS1	STABP		YKT6
SERC5	CYTB		PKP4
GANAB	AA1R		ERP29
NDUV3	KC1E		CTL2
SEP11	RU17		RAB35
VPS52	MBP		RADI
ANK2	UBR4		CA2D1
RFTN2	TIM50		MCCA
CPNE5	TNPO3		HNMT
MATR3	ELMO1		LA
PREP	GNA13		PPR1B
PITC1	NUDT5		FAHD1
PTH2	IMA3		VDAC2
VPS18	PITC1		DNJB6
PLCD1	CSTN1		CKAP5
RCC1	RFTN2		SF3A3
DDX1	KAP2		WDR48
ARLY	PPR3F		TNPO2
SNX4	GTR1		NRX3A
UCKL1	FPPS		GPC1
DYST	UBP2L		K1C17
FPPS	NCK2		LTOR1
TSN2	PGAM2		AP2B1
XPO5	MRP		RL7
RT4I1	EFNB3		CPLX3
SFXN5	RCC1		PITM1
PLPP3	HS90B		KALRN
DCTN2	RL22		THY1
UBXN6	H15		DPYL4
FDX2	S100B		CPNE4
ATG3	CKAP5		KCD16
RTRAF	MT2		PPR1A
NECP1	SGTB		ISCA2
SYTC	IQGA2		PITM2
ILEUA	HNMT		MTMR5
PIR	ITPA		HOOK3
RL22L	NAMPT		C1QBP
TIM50	GRM7		SCAM3
ITPA	ERP44		UBC9
COASY	CYFP2		GTR1
TOM20	OSBL8		FUND2
VPS35	KCJ10		VGF
TBB3	TENA		PSB5
PROF2	NISCH		SAR1A
HYOU1	RLGPB		ITPR1
S61A2	WDFY3		ADA11
PSB2	LTOR1		MBP
PYGM	LA		RL29
TIM9	PPAC		SAE1
IF2G	G37L1		ARL8B
TWF2	SAC1		NAMPT
SEPT5	ERF3A		VAMP2
	LSAMP		CYB5B
	MRTFB		STABP
	DDX5		H15
	MCCA		ABHDA
	SHAN1		EF1B
	PDK2		HXK1
	SRRT		HCFC1
	KPCA		DHB12
	TM1L2		ERP44
	IF4G2		KCNA4
	ABHDA		RU17
	PKP4		CCDC6
	RTRAF		SND1
	ARL8B		ULA1
	ISCA2		RL34
	ADA11		SNX12
	HS105		PSIP1
	RAB35		ERF3A
	45171		GRM7
	ULA1		HECAM
	FUND2		TNIK
	GPM6B		MARE1
	PYGM		ACTN1
	T11L1		FGF12
	CNKR2		DHRS7
	CLD11		STUM
	FBX41		SRBS2
	LNEBL		SNX4
	SMAP2		KPCE
	VDAC2		PDK2
	DHB12		MGST3
	IF4G1		EIF3E
	FABP7		MP2K1
	GMPR1		PICK1
	SRC		CDV3
	EF1B		CSPG5
	WBP2		IF4G1
	AEDO		CT027
	PARK7		LSM3
	F177A		VPS4A
	TOM20		GPX4
	MOG		PLCL1
	RMD3		RGS7
	THY1		GDPD1
	ACOHC		SHSA7
	RHG32		GLGB
	SND1		SRRT
	SNP25		SMAP2
	ACTN4		NCK2
	GLGB		DLGP4
	PLCL1		TMED2
	ILF2		UCHL5
	SRBS1		DP13A
	CETN2		UFC1
	RB39B		CTND2
	MAP7		CE170
	GANAB		DYN2
	HECAM		NSMA2
	SMYD5		RS27
	SC6A5		NISCH
	LYAG		2A5G
	TNIK		TXD17
	PDIA6		RTN3
	AP1M1		KPCA
	DCTN2		KC1E
	PPR1A		SATT
	AP1B1		RB39B
	THOP1		CDS2
	SCAM3		PLPP3
	LMAN1		RNF14
	DHRS4		SAHH3
	REEP5		NIT1
	RUFY3		IQGA2
	GRM1		MRP
	DDX1		NDKA
	RS15A		HDHD2
	ACTN2		GLPK
	QCR7		RL22
	AP3S2		ANK2
	PPIL1		SYUA
	GPX4		PLCL2
	SPY2		NDUB5
	PRP8		MIF
	CRIP2		APEH
	HCFC1		VDAC3
	SYUA		PSB3
	RBBP4		ARPC5
	CENPV		ARPC3
	SVIP		NONO
	PAIP1		MACF1
	C1QBP		MK08
	MARE1		PACS1
	CTND2		ASSY
	CDV3		FGF1
	UBA3		IST1
	THIKA		PSMD7
	ARF5		H2AY
	HINT2		PSMD2
	PFD5		PDPR
	CA2D3		EPN2
	PRRT1		SYTC
	PTH2		SC6A1
	EXOC3		DDX1
	KIF3B		PFD5
	PLST		SYT12
	RET1		PRUN1
	RNF14		PLST
	ABHD6		BAP31
	PUR4		ATP5S
	ROA3		ILF3
	RIDA		AIP
	ERP29		MIC60
	PEBP1		GBG4
	TSN2		H4
	AJM1		TRIM9
	RHOG		EIF3L
	PGTA		BUB3
	MINK1		MLF2
	PRVA		ITM2C
	CDKL5		MINK1
	RUVB2		SFXN5
	RS30		SRSF7
	RAB1B		DCTN5
	PUR8		CADH2
	SNX12		DTNA
	ENPL		MA7D1
	GAS7		SCAM5
	STUM		CYTB
	ELAV2		ACTN2
	VPS4A		HDGR3
	EIF3H		SCP2
	VGF		EIF3C
	CHMP6		WBP2
	MP2K1		NTRK3
	MACF1		DHRS4
	RAGP1		FAK1
	CAZA1		KBTBB
	CBR4		BAG6
	HS90A		TRIO
	STMN3		ADT2
	DDAH2		SCRG1
	GRIA1		UBE2K
	UCKL1		VAPB
	DHX15		CA198
	ITPR1		CSDE1
	CCDC6		ACTN4
	DIRA1		RAP1B
	STXB6		SUCA
	FGF12		SV2C
	NUDC2		DIRA1
	ENPP6		PALM2
	PITM1		DCTN4
	ABLM2		AN32E
	THEM4		KCC1A
	ELAV1		RASN
	MA6D1		5NT3B
	RL28		PP2BA
	XPO5		ARP10
	HDA11		DC1I2
	BOLA2		ENTP2
	CNTN1		RAGP1
	NECA2		DCTN2
	NUD11		PITC1
	ABI1		PAIP1
	KAP3		SAE2
	ACBP		SRSF3
	PTN11		NB5R1
	VATG2		ABHD6
	KCC1A		USO1
	BIEA		AMPB
	RL21		THIKA
	NDUV3		ARHG2
	LAP2B		UBA3
	NDUA7		K1107
	RFIP5		TAU
	SBDS		PSA7
	SORT		PFD6
	PGAM1		ILF2
	ATCAY		EAA1
	SV2C		MTCH2
	RLA1		SCRN3
	IF5		DDC
	PIPNB		STAM1
	UB2V1		COX1
	PDC10		MECP2
	EXOC4		AL9A1
	ATX2L		GABT
	LRRC7		GLRX5
	TAGL		RL7A
	IPP2		PSB7
	GLPK		PRAF2
	VGLU2		C2C2L
	OCAD2		RHOC
	ODB2		PTH2
	NIT1		MICA3
	SC6A1		AT5F1
	FSCN1		ATG7
	RL10		AR6P1
	ANXA5		GALD1
	QCR6		PSB2
	VP26A		ASNS
	SCAM1		CAMKV
	SCAI		RL21
	KCNC3		TMOD1
	SAE2		DNJA1
	PALM2		ACSL6
	SATT		GRM5
	PRDX5		NDUV3
	RL7A		IPP2
	LIS1		KCNJ6
	LYPA2		PSME1
	RT27		S38A3
	PPR29		DHB8
	RS7		PP14A
	CATB		MPRD
	GPC1		SYRC
	PGP		SRP14
	PSIP1		RL39
	THIM		AP4A
	K1107		MICU3
	PLPP3		SMRC2
	FRIH		RUXE
	CX7A2		RDH14
	MGLL		SSRA
	KCNJ6		GPM6B
	CADM1		MAP4
	45174		ACS2L
	PCAT1		PLSI
	MTOR		RELCH
	S4A10		KAD2
	DHB8		TCPH
	DP13A		PPM1E
	HNRPF		CMTD1
	CTL1		NAA15
	SERC		RL32
	RAB2A		SHAN2
	DDX6		GGT7
	CLCB		AP3M2
	REEP1		UBE2Z
	RALA		SBDS
	PRC2C		UCKL1
	DIRA2		WASF3
	ILF3		NPTN
	SRGP2		EFR3B
	NFASC		ABLM2
	QCR1		PAK2
	LGI3		ENPP6
	K22E		UBP2L
	IPYR2		PDIA4
	FGF1		MYADM
	TWF2		ERMIN
	TSN		PUM2
	GLRX5		S10AD
	SERA		RPGF4
	CDC42		ITB1
	BUB3		PRDX4
	VCAM1		PEBP1
	S10A6		HNRLL
	MYPR		CN37
	KCNA4		NEDD8
	MA7D2		METK2
	GLYG		IPYR2
	CD166		F177A
	SUCA		GPDM
	RASK		DCE2
	NFH		OCAD2
	PURA1		RL23A
	MPRD		LMAN1
	CNR1		GLYG
	SYNPO		SYPH
	RS20		CSN7A
	PFD6		TMM65
	SFXN5		PUR2
	COTL1		RALA
	CDIP1		COPB
	EIF3C		PNPH
	ACADL		PPAC
	LAT1		GSHB
	KCNA2		45178
	EIF3F		TBA4A
	CNTN2		BOLA2
	DYN2		MAL2
	UBC9		VAS1
	XPO1		PRRT1
	STRP1		LIPA2
	TRA2B		AP2M1
	CLUS		CC136
	SNX4		ADK
	PDPR		SRC
	CSN8		KTN1
	CSDE1		SHLB1
	SSRA		CISD2
	K2C79		RL3
	H4		SRSF1
	F126B		CX7A2
	CCG3		PEX19
	HXK1		SHSA6
	RL23A		TBA1A
	45178		RIMS1
	FAAA		ATG3
	ARHG2		ANXA5
	CALR		AP1B1
	STX12		CHMP6
	HPRT		4F2
	GGCT		NIPS2
	ARPC5		KT3K
	AMPB		TIF1B
	RDH14		XPO1
	STAM1		KIF5C
	KALRN		KAP3
	PUR6		NCHL1
	ENSA		VIAAT
	PTPRS		RS16
	TMX2		GCYB1
	RAB3A		MARE2
	FA81A		FXYD7
	RL34		UB2L3
	RAB4B		LYRIC
	PPCEL		LRRC7
	LANC1		TIM16
	STRN3		S6A11
	GSTO1		CETN2
	VPS18		LGI3
	ADK		OSBL1
	TPH2		MARK1
	SRSF1		RFTN2
	RPGF4		ANXA7
	PCYOX		CENPV
	MYO6		NDEL1
	ANS1B		HCDH
	SYUG		CCG3
	PFKAM		RS19
	PHB2		TOM70
	PUR2		SYQ
	PTN9		COASY
	MGST3		TSN2
	ADCY5		RASL1
	DCTN1		HDA11
	NRX3A		KCC2A
	IMPA1		ANK1
	DCTN5		ISCA1
	CSN7A		HABP4
	ANK2		DCLK1
	PSD3		AKAP2
	MICA3		LCLT1
	SCRN3		NECA2
	ARRB1		PTPR2
	RL12		MK01
	AT5F1		DYST
	DTNA		MPI
	PC4L1		CSK2B
	EIF3E		NCEH1
	ATX10		ASTN1
	ASTN1		MGLL
	RS15		DDX3X
	GPDA		DJC11
	CAB39		HOME1
	AL4A1		AGFG1
	ISCA1		VPS52
	THTM		KCTD4
	NCAM2		RBM3
	DNJB6		PURA
	E41L1		AQP4
	MTX2		ARGL1
	ATP5S		MIC19
	PYC		ABI1
	FAK2		DOCK3
	CSPG2		GNL1
	DNJB1		RL27
	PSD11		RPN2
	HNRH2		GHC2
	CD82		SYNC
	KTN1		BCLF1
	PHAR1		KCNC3
	NPTN		RL9
	IPO9		PSD12
	UBE2H		ARF5
	NDUS5		MLP3A
	TCTP		K22O
	MA7D1		CLCB
	TXNL1		CDIPT
	HNRLL		45175
	MARCS		OAT
	SBP1		LXN
	PRRT3		ADCY5
	NB5R1		MECR
	RELCH		SYJ2B
	TWF1		SV2B
	SYT2		ANR63
	SMRC2		ACLY
	EAA1		RAB3A
	SYT3		SRBS1
	GPC5B		ALBU
	K1C10		VPP1
	XPO2		SRRM2
	HOME1		GGCT
	TOM40		CADM1
	ARFG1		RLA1
	PGRC2		TWF1
	WASF1		MIC25
	NDUC2		ANX11
	ETHE1		MYH10
	MIC26		NEUA
	PURA		MOG
	ATP5E		ZFR
	TCP4		MTX2
	CNDP2		RAB3B
	MTMR5		SL9A7
	DPYL2		ARLY
	AINX		CNRP1
	GDE1		ACOT2
	NECP1		CLUS
	TMX3		PDCD6
	RBGP1		STRN
	PEX19		45171
	UBP46		D39U1
	DEK		LSM8
	SNX5		NP1L5
	BOLA1		THOC4
	LIPA2		PDC10
	NDUB8		MFN2
	ATG3		KAP0
	M2OM		UAP1L
	TIM16		2A5B
	PPCE		DNJC7
	UBE2Z		NDRG4
	MESD		CH10
	LSM8		AL7A1
	KATL1		THTM
	AIFM1		PPP5
	TY3H		ATCAY
	TAGL2		MATR3
	GSLG1		SCN2B
	MLP3A		FERM2
	CDS2		RL10
	FIS1		PAIRB
	RL11		NRDC
	PRAF2		TIM9
	ACTN1		SH3L3
	NDEL1		CLD11
	STB5L		SERC1
	RL22L		SYMC
	SRSF3		ELAV2
	VMAT2		NEGR1
	PSD12		PTGR2
	NDRG3		MARK2
	FKBP4		COPD
	GBRG2		GMPR1
	LRC47		HMCS1
	DNJA1		PICAL
	NUDT3		PROF1
	H2AY		VAT1L
	GNL1		REM2
	CAD13		ATPD
	SYNC		PRS6B
	NAA15		RS10
	ATPD		PUR8
	UBE2K		RGS6
	SYTC		MCCB
	PMM1		2ABA
	PTBP2		DNJC5
	KCC2A		ELP1
	DNPEP		FIS1
	AP4A		RD23B
	MMSA		NPTX1
	EPN2		RS18
	TOM22		KKCC2
	RASL1		GSTP1
	S12A2		STK24
	CSKI1		PP1R7
	ADDG		RT4I1
	PPM1H		NOP56
	RL32		GORS2
	IGSF8		SH3L1
	RS17		ACBP
	DPYL4		FKBP3
	ABI2		DIRA2
	SCOC		LY6H
	LHPP		EIF3B
	IGKC		CALB2
	HEBP1		GET3
	FERM2		UBP14
	CC136		TMM33
	CACP		EXOC4
	GABT		ATP5I
	PP6R3		NFS1
	AN32A		K2C6A
	PRRT2		TPPC5
	NU5M		PI51C
	MK01		CBPE
	UBP5		RS12
	LETM1		G6PI
	DDC		HP1B3
	KCMA1		UBXN6
	SFXN1		RAB31
	NEUG		OGT1
	TPM1		SNG1
	GSHB		NUDC2
	E41L3		IF5
	SLK		RLA0
	CSN3		BAIP2
	HABP4		THNS1
	RS2		TACC1
	GORS2		PPCEL
	RAP1B		MEP50
	MARK1		IGKC
	VAMP2		IMDH2
	ECI2		PGTA
	AIMP1		LAT1
	MIF		HINT2
	44987		SBP1
	DMD		BSN
	ACOT2		IF4E
	LAMP5		GBRA4
	NDRG4		THEM4
	KAP0		SCAM1
	PABP1		NCKP1
	MYADM		PSD1
	EXOC5		PXL2B
	PICK1		PROD
	DOC2A		VPS53
	CA2D1		RTRAF
	PXL2B		PUR4
	RPTOR		SC6A5
	UQCC2		MDHC
	COQ9		CPLX1
	UCHL5		VATC1
	MCCB		CDC42
	FKBP2		CSN1
	GLU2B		CACB4
	FAAH1		NDUS8
	PHYIP		ODB2
	ECM29		FABP7
	DNJC5		KCC4
	CH10		SPTB2
	CCD47		MPU1
	PURB		CSK22
	RS27		GABR2
	PI42C		ENOA
	EIPR1		AL1B1
	ODPA		PGAM5
	RB3GP		RUVB1
	STRN		HPCL1
	PRP19		RAB5C
	AN32E		IMB1
	ACBD6		TRFE
	TOM1		AUXI
	ITM2C		ARP5L
	KCRU		RASH
	HS12A		CNBP
	RPGP1		SYFA
	FBX2		MY18A
	NFL		CSN8
	PLCC		PSDE
	NU3M		KPCB
	GDIA		CAB39
	HOOK3		SYDC
	EFGM		OTUB1
	SYNPR		TBB2A
	TKT		STB5L
	ACAD9		ASAP1
	SCN2B		COQ9
	RL27		DYL1
	RELL2		PLD3
	NDRG1		CYFP2
	COPB2		NUDT3
	TIF1B		EFGM
	GRHPR		RL11
	TBB4B		CAZA2
	HMCS1		CALR
	GHC2		FRIH
	VDAC3		CNKR2
	AKAP5		SYGP1
	KAP1		NDUB1
	NOE1		PTBP2
	GET3		DDX6
	PPM1E		KATL1
	FAHD2		STX12
	NCLN		GPM6A
	TMM33		AL4A1
	LRC57		SFXN3
	MATR3		S6A17
	HINT1		IPO7
	COMD3		AHSA1
	CACB4		TPM4
	PRDX4		TFAM
	DDI2		SCPDL
	RLA0		CYC
	TRIO		ARC1A
	UBP14		SCN2A
	RHEB		COQ3
	SAHH3		RPGF2
	MIC60		PRP19
	ETFD		AATM
	NOVA1		NMT1
	PLCB1		RBM8A
	RS12		DYN3
	T22D1		ANM1
	OGA		CCSAP
	MARE2		ROGDI
	NDUS6		NDUAA
	KAD5		EIPR1
	ANX11		SMD3
	D39U1		QCR9
	45180		VINC
	PACN2		RS7
	MLF2		RABL6
	BPHL		DLG1
	HIP1R		DLRB1
	PACN1		ARFG1
	NB5R3		CORO7
	PSB2		GSLG1
	TBB3		RB11B
	CADM3		DMXL2
	QCR9		SYN2
	KCC4		NELL2
	BAP31		ABI2
	NMRL1		VAMP1
	DAB2P		LEGL
	ACBG1		ATAD3
	MYO5A		SHPS1
	GBRB3		CSKI1
	CAPR1		RL24
	RAP1A		DCE1
	RHG23		OX2G
	CLIC4		AT2B1
	ESTD		PSA2
	CAN2		SYYC
	DUS3		SYNPO
	SRBS2		COXM1
	GBRA4		ECM29
	NOMO1		PTN9
	PENK		ACSL1
	HNRPD		FUMH
	STX7		RBGP1
	TRIM9		FKBP2
	RGS6		SOGA3
	MTCH2		KPCG
	RAB18		ASAH1
	ST4A1		TRA2B
	NDUB5		IF4B
	KINH		CAN2
	ARF4		EHD3
	NUCKS		MPC2
	SPRL1		ECI2
	TPD54		REEP1
	NDUV2		EXOG
	LMNB1		FSCN1
	SNG1		MUTA
	MYEF2		ITPA
	VAPB		DDI2
	SCN2A		STXB3
	RPN1		COPG2
	2A5B		FLOT2
	RL10A		DCTN1
	AATC		S2546
	ANK1		SMS
	PCS1N
	AL3A2
	RAB31
	UAP1L
	VINC
	S6A11
	SC23A
	EI3JB
	CN37
	COPB
	PFKAL
	RL31
	ITSN1
	ACO13
	SI1L1
	ARFP2
	RS28
	AL9A1
	SYK
	S6A17
	FKBP8
	RS18
	MPPA
	KPYM
	RAB23
	RAB6B
	RAB5C
	NFM

## Sheet: mPFC
List of protein names obtained with different screening criteria in mPFC
CUMS-P<0.05&FC 1.2	CUMS-VIP>1	CSDS-P<0.05&FC 1.2	CSDS-VIP>1	CUMS&CSDS-intersection
NOVA2	DMD	NOVA2	COASY	NOVA2
MA7D1	IPO9	RPGP1	GGT7	GNAI1
DLGP4	APOD	SKT	PACN1	PTPRZ
GNAI1	REEP2	ANR63	GALD1	GLSK
CTTB2	DPYL2	SCMC2	DLRB1	PRRT2
PTPRZ	ARGL1	FXL16	MAL2	PI4KA
GLSK	PACN1	PTPRS	KCRB	SYGP1
PRRT2	KCRB	SCN2A	ATPK	AT2B1
PI4KA	MAL2	DLGP4	LACTB	BIN1
NOLC1	KCTD4	GNAI1	DMD	SC22B
SYGP1	DC1I2	CTTB2	DPYL2	DPYL2
AT2B1	NDUB5	PTPRZ	SHSA4	CLCA
BIN1	EHD4	AKAP5	VISL1	STXB1
SC22B	API5	SHAN1	ODP2	DLDH
DPYL2	PENK	GLSK	MDHM	HCD2
CLCA	PDK3	PRRT2	NLGN3	DCTN1
STXB1	CD47	PI4KA	TNPO2	ATOX1
DLDH	MDHM	RYR2	CPLX1	RL21
HCD2	GP158	NOLC1	TBA4A	PHB2
DCTN1	GGT7	GDS1	KCTD4	NCAM2
GLU2B	ENOG	SYGP1	SYT1	EXOC4
NUMBL	ODP2	FARP1	DYN1	EFNB3
ATOX1	GRP2	AT2B1	RS30	STX1A
SYPL1	DGKE	ANK3	ATPA	PMM1
RL21	LYRM4	CAN2	REEP2	AP1B1
PHB2	SYIM	CA2D1	ODPB	AP3D1
NCAM2	H2AV	BIN1	PDK1	SRPK2
ATIF1	MYPR	SC22B	GBB2	RGS7
PSMD4	SRBS2	DPYL2	H2AV	CRYM
EXOC4	KCC2A	GTPB1	RAB1B	PGRC1
EFNB3	TBB3	THOC4	CATD	COPB2
STX1A	MFF	CLCA	RHG39	NCK2
PMM1	ARP10	PTEN	ENOG	NIPS1
AP1B1	ODPB	STXB1	AATC	NIPS2
MYADM	MPC1	PRDX6	CH60	AT2A2
TIM44	TBA4A	DLDH	DHX9	DHX9
CSN5	ATPA	HCD2	C1QBP	GNAZ
CTND2	AL1A1	UBE3A	SE6L2	SNX3
AP3D1	PURA1	DCTN1	AT1B1	WDR1
SRPK2	MAG	GLU2B	NDUA9	S4A4
RGS7	SHSA4	FAAH1	SYUB	ROA2
DNJB6	GBB2	AIP	TMM65	PRS6A
CRYM	ATPK	FLOT1	VATA	TOM1
CNTP1	RPGF4	NUMBL	COX2	IDHC
PGRC1	AATC	RASM	PLPP3	SYN1
IMPA1	ACTC	ATOX1	GPM6A	STX8
COPB2	PROD	PSB1	SUCB1	NOE1
NCK2	VATA	NDUBB	RHG01	LANC1
SNG1	NCDN	GSTO1	RL38	COX1
STRN	SUCB1	RL21	COF1	COX2
NIPS1	CN37	CNIH2	FKBP2	CAH2
NIPS2	PLBL2	PHB2	UCRI	ATP8
SEPT7	PROF1	NCAM2	ODPA	PRIO
AT2A2	ODPA	ATIF1	TAU	ALDOC
DHX9	SCAM5	DOPD	TBA1A	ALDOA
PGAM2	CATD	PSMD4	COX5A	AATC
GNAZ	IGSF8	PTN9	ACTC	AATM
SNX3	MA7D1	DHX15	AT1A1	LDHA
WDR1	G6PI	PURB	TBB3	G6PI
S4A4	GDPD1	IMA4	SYPH	MAOX
MTX2	ATP5L	AN32A	ACON	APOE
ZFR	ATP8	EXOC4	PGK1	SODC
CSN3	COX2	EFNB3	CMC1	MDHM
ROA2	DYN1	PLD3	RASM	NUCL
PRS6A	H14	FKBP8	ATP8	PGK1
CTBP1	KPYM	STX1A	DC1I2	NDUB1
BSN	UBE2O	RABE1	AP1B1	CALM3
TOM1	GALD1	PMM1	ALDOA	EF1A1
IDHC	GBG12	AP1B1	TBB4B	CATB
MPP3	UBA1	C1QBP	OPA1	TAU
SYN1	AINX	MGLL	AT1A3	GSTM1
STX8	ALDOC	MYADM	NECP1	4F2
NOE1	TBB4B	NUDC	MIF	H10
LANC1	RL38	HNRH1	PROF1	TCP4
COX1	CMC1	API5	G3P	DMD
COX2	GPM6A	TIM44	LANC2	KCC2A
CAH2	MCES	CSN5	VAMP2	TCPA
IGKC	AT1A3	CALU	TBB2B	A4
ATP8	ASAP1	CTND2	GBG12	COX5A
PRIO	ENOA	PITM1	ENOA	CNTN1
ALDOC	RS30	OST48	PHB1	RL7A
ALDOA	SFXN3	AP3D1	KPYM	AT1B1
AATC	SYT1	SRPK2	DYN2	RL27A
AATM	CDS2	RGS7	GBRB3	RSSA	ACTC
SRC	COF2	CSK22	MPCP	AT1B2	TIM8A
LDHA	G3P	OX2G	SFXN3	MAP1B	NUCL
G6PI	AATM	DNJB6	PA1B2	GLNA	GRP2
MAOX	ALDOA	CRYM	KCRU	CADH2	GBRB3
APOE	ODO1	GET3	AL1L1	LDHB	CACB4
SODC	TBA1A	CNTP1	G6PI	CN37	ACON
MDHM	ATPG	PGRC1	CDC42	SPTN1	SETD7
GNAI2	MIF	IMPA1	NCDN	G3P	CSK22
NUCL	QCR1	ENTP2	ODO1	ENOA	DMD
PGK1	SAR1A	COPB2	ATP5L	ENOG	DPYL5
NUD11	PXL2B	NCK2	ATPG	AP2A1	PSMD7
WIPF3	MAP6	IMPCT	EXOG	AP2A2	THIL
NDUB1	ATP68	SNG1	H14	COX7C	HDGF
CALM3	PRDX5	STRN	NDUS3	PPIA	VATL
LYNX1	GNAO	NIPS1	GNAO	TPIS	ABLM2
EF1A1	SIR2	NIPS2	HNRPU	CATD	COX7C
CATB	TAU	SEPT7	IPO9	GNAO	PGAM2
TAU	DNPEP	AT2A2	HXK1	GSTP1	KCC2D
GSTM1	CLIP1	PSB5	PCS1N	COX5B	PRP19
4F2	AP2B1	DHX9	OMGP	COX41	ECHA
H10	DRG2	PI51C	VATH	PRDX3	NDUAB
TCP4	PP14A	PI42A	KCC2D	MAG	FKBP2
DMD	NDUAD	PGAM2	ALDOC	TPM3	GLO2
KCC2A	DDX6	NMT1	ANK2	GNA11	GARS
TCPA	MPCP	E41L2	CY1	LMNB2	FA81A
A4	ASAH1	GPX4	MAT2B	PENK	THTM
COX5A	PDK1	PSA3	PXL2A	EIF3A
CNTN1	E41L3	STX7	MDHC	BCAT1
RL7A	CH60	GNAZ	45180	PPIB
GELS	HNRPU	SNX3	SC6A1	AL1A1
GPDA	ANK2	SNX12	RAB3A	TLN1
AT1B1	PGK1	CSKP	KCC2A	DHE3
RL27A	LANC2	WDR1	AATM	SYSC
RSSA	CY1	S4A4	AP2S1	FKB1A
AT1B2	NDUA9	MTX2	SH3G2	PURA1
LMNB1	CYC	DHCR7	THIL	KCC2B
MAP1B	ATPB	DC1I2	SNAG	NCKP1
GLNA	DLDH	ZFR	GRP2	SNAB
CADH2	1433Z	DDC	MAP6	NEDD8
KPCE	CADM1	CSN3	HABP4	KCRU
LDHB	AT2A2	CSN4	PRDX5	FKBP4
CN37	AP2S1	CSN6	PEX19	CTND1
SPTN1	SYPH	ROA2	RED	KAP3
G3P	YKT6	COMT	ASAH1	S6A11
HSP72	OPA1	PAK1	RET1	SCP2
ENOA	KCRU	PRS6A	AINX	GTR3
ENOG	SNAG	CTBP1	COX6C	RASK
AP2A1	ACON	MAP7	PTMS	MIF
AP2A2	HDHD2	BSN	DNJC5	RAB6A
COX7C	UCRI	GDAP1	PCKGM	RAB12
PPIA	LDHB	SCRG1	45176	ODPA
TPIS	PCS1N	TOM1	CYC	PRDX1
CATD	SYN1	IDHC	DPYL3	CD81
GNAO	DYN2	MPP3	STXB1	RL12
GSTP1	VATH	SYN1	DGKE	GRP75
COX5B	SH3G2	STX8	DEST	DYN1
COX41	STXB1	NOE1	MPC1	DYN2
TYB4	CISY	COR1A	QCR1	TKT
PRDX3	SYN2	LANC1	SF01	TCPQ
VIME	45180	COX1	RTN4	H14
MAG	SYUB	COX2	RL13	ALDR
TPM3	AT1B1	HPRT	PRDX6	COF2
GNA11	TKT	CAH2	SYN2	FKBP2
GNAQ	PTMS	THY1	AP2B1	SYT1
LMNB2	COF1	MT2	ATPB	NSF
TGM2	VISL1	NU1M	LGUL	AINX
PENK	DLRB1	NU3M	ISC2A	RP3A
GBRG2	PEX19	NU5M	MARCS	CAZA2
EIF3A	RAB3A	ATP8	HSP7C	CAPZB
CBX3	COX5A	GFAP	CISD1	MP2K4
GRIA1	RAP2A	PRIO	CISY	RL6
GRIA2	TPPP	ALDOC	CD47	RL29
BCAT1	TMM65	ALDOA	INPP	RL13
PPIB	NDUS3	AATC	SCOT1	ANXA5
LKHA4	45176	AATM	NDUA8	DCE1
TY3H	CLH1	SRC	LDHB	DCE2
AL1A1	VAMP2	LDHA	TPIS	PP2BB
RS2	NDUV1	G6PI	DPYL1	LMNA
TLN1	RAB12	MAOX	1433F	CBR1
MOES	SAP	NEUM	S4A10	GSTM5
DHE3	IDH3A	HS90A	ANXA7	ADT1
SYSC	TPIS	PDIA4	S12A5	GBG4
FKB1A	ACPM	ENPL	ACO11	SAHH
RL3	GBRB3	APOE	UBA1	GDIA
PURA1	RELL2	SODC	BRK1	VATA
KCC2B	TBB4A	MDHM	YKT6	VATE1
NCKP1	KCC2D	KCC4	NDUAD	RAB7A
SNAB	UBP46	NFL	AP1M1	RL9
KIF2A	H10	NFM	FABPH	DHB4
NEDD8	OCAD2	GNAI2	AT1B2	VA0D1
KCRU	MPPA	ITB1	FUMH	KPYM
FKBP4	CD81	PDIA1	TCP4	RIDA
CTND1	AT1A1	NUCL	COX41	RL10A
KAP3	BASP1	PGK1	GBG2	IDHP
S6A11	1433B	FRIH	DIRA2	DDX6
ACBP	PTH2	SODM	RAC1	ADPRH
SCP2	CNTN1	NUD11	AT2A2	NCAN
GTR3	TNPO2	WIPF3	GRP75	ATPK
RASK	AP1B1	NDUB1	CALM3	ACYP2
MIF	PPIA	CALM3	EAA1	ATP68
PTN11	CDC42	LYNX1	NU3M	CYB5
RAB6A	MUTA	EF1A1	PTPRZ	UBP5
RAB12	DPYL5	CATB	COF2	ATPB
NMDZ1	GLNA	TAU	PABP1	FUS
ODPA	SPTB2	THIO	SYN1	VATD
FAAA	BRK1	GSTM1	PPIA	EF1D
PRDX1	ANXA7	4F2	SC6A7	EF2
CD81	PXL2A	H10	IDH3A	OPA1
RL12	LGUL	TCP4	LDHA	PTPA
GRP75	UCHL1	GPX1	1433G	RHG39
DYN1	GSTM5	FABPH	API5	MRTFB
DYN2	ISC2A	LAMP1	EP15R	ARPC4
TKT	CPLX2	HS90B	45174	MYPR
CD82	RL13	DMD	NFL	PCBP1
CD9	ACSL3	L1CAM	HPCL4	PLPP
RL28	SRSF4	KCC2A	RS29	CDC42
TCPQ	S61A2	TCPA	DLDH	RAB10
H14	GNAS1	A4	ANS1B	ARP2
ALDR	PEA15	PFKAL	GDIB	RAP2B
COF2	PLCB1	CALB1	NDUA4	GABT
FKBP2	PDXK	COX5A	VDAC1	SUMO2
SYT1	GBG2	PDCD6	IDHP	NTF2
SYT2	GRHPR	CNTN1	RLA1	HNRPK
NSF	RS7	RL7A	CPLX3	UBP46
PRS7	PRDX6	GELS	ILF2	RS7
AINX	CISD1	NCAM1	GDIR1	PP1A
RP3A	TMM11	GPDA	PALM	PRS8
ALDH2	ADDB	S10A6	RAB10	RS15A
AL3A2	RLA1	AT1B1	HSP74	RS18
CAZA2	PHB1	RL27A	PDXK	RS29
CAPZB	FUMH	RS16	KCJ10	LSM3
GSHR	KCJ10	RL7	NDUB3	SMD1
MP2K4	COX41	MDHC	FAAH1	SMD3
RL6	TOM22	RSSA	NDUV1	ARF6
RL29	C1QBP	CALR	ROA3	AP2S1
CRKL	45172	AT1B2	PGRC2	RHOB
RL5	RAB5A	LMNB1	LONM	GBRA1
RL13	GNAI1	ANXA6	EWS	VATB2
ANXA5	CAH2	RLA0	NDUA2	RAN
DCE1	MDHC	MAP1B	PLCB1	RL23
DCE2	FA81A	GLNA	MARE3	RAP1A
PP2BB	CALM3	CADH2	RB11B	RS15
LMNA	S4A10	SPTB1	PROF2	RS25
CBR1	CPLX1	NDKA	VATD	RS30
GSTM5	ATPO	KPCE	PRDX3	GBB1
ADT1	BAG6	LDHB	ANR63	GBB2
PPM1A	MIRO1	CN37	MYPR	GNB5
GBG4	PARK7	SPTN1	UBP46	RS3
SAHH	MECP2	G3P	DPYL5	RL8
GDIA	PALM	HSP72	COX1	PROF1
VATA	RAB1B	ENOA	AP2M1	RAC1
VATE1	MARCS	ENOG	RLA0	LIS1
PA2G4	NUCKS	AP2A1	TOLIP	HSP7C
RAB7A	RS17	AP2A2	ARP3B	MPC1
ACADL	QCR2	COX7C	VATE1	CH60
RL9	TBB5	HXK1	KAPCB	CPLX1
DHB4	COX6C	PPIA	GLNA	VAMP2
GSHB	NSF	TPIS	AT2B1	GBRB3
VA0D1	CIRBP	CATD	PHB2	VATL
APOD	PHB2	BASI	RAB12	PP1G
KPYM	RL14	COF1	QCR2	1433Z
RIDA	PGCB	GNAO	RAP2A	GBRB2
RL10A	BIN1	FAS	NDUS4	GBG2
IDHP	CADM2	GSTP1	RUXE	GBG3
DDX6	ACYP2	NFH	BASP1	IF5A1
ADPRH	EXOG	COX5B	DNM1L	RS17
S12A2	RAB5C	COX41	NDRG2	KPCG
NCAN	DCTN2	BIP	CNTN1	PHB1
STMN2	GBG7	HEXB	RS26	ACTC
ATPK	PRS8	TYB4	CDS2	TBA1A
ACYP2	SAHH	PRDX3	1433Z	TBB4B
ATP68	NDUA2	VIME	PIPNA	IMB1
COX7B	GRPE1	MTAP2	NU1M	PSB7
CYB5	DEST	MAG	PHYIP	EM55
UBP5	DPYL1	TPM3	BACH	ROCK2
ATPB	HS71A	GNA11	CRIP2	HINT1
WFS1	AT1B2	GNAQ	LSAMP	USP9X
FUS	MIC26	CYTC	KC1E	IDHG1
PCBP3	SC6A1	LMNB2	GDS1	AT8A1
VATD	RTN4	TGM2	FPPS	TCPB
EF1D	PTPRZ	PENK	EAA2	TCPD
EF2	NDUA4	GBRG2	ROA2	TCPE
OPA1	SF3B6	AP1G1	STIP1	RL36A
PTPA	TCPE	EIF3A	1433B	CPLX2
RHG39	PLD3	CBX3	NDUS1	AP2M1
FXYD7	PA1B2	CXA1	ADDB	RL19
MRTFB	GDIR1	PNPH	RL22	ISC2A
ARPC4	1433E	PIMT	PTEN	AT1B3
MYPR	GUAA	GRIA1	45172	DPYL1
PCBP1	PEX5R	GRIA2	ACPM	ZNT3
PLPP	PHYIP	CRYAB	OCAD2	ATP5J
CDC42	AP2M1	BCAT1	CX7A2	RS5
CIRBP	PYGB	PPIB	NSF	SHPS1
RAB10	BACH	LKHA4	SPTB2	FUMH
RAB8B	TMED2	TY3H	PARK7	QCR6
ARP2	BOLA1	IMDH2	ATPO	PRDX5
RAP2B	CEND	AL1A1	2AAA	G6PD1
ARF4	MOG	MPRD	EFTU	HNRL2
GABT	WFS1	RS2	GBG7	TERA
COPZ1	GSTM1	TLN1	RAB5A	UBA1
SUMO2	TOLIP	MOES	45175	ATPA
NTF2	EPN1	RADI	CPLX2	KCRB
HNRPK	CLCA	U2AF2	PCBP2	MARK2
UBP46	45174	DHE3	CNRP1	ANXA7
TIM10	PGAM2	PSMD7	EPN1	PSA
RS7	ETFA	SYSC	SRSF4	GSK3A
PP1A	VATL	MARCS	RL15	FAHD2
PP1B	NDUA8	FKB1A	1433E	PLBL2
PRS4	HXK1	MAP4	RAB7A	HP1B3
PRS8	GDIB	RL3	PRP19	GUAA
RS15A	2AAA	PDIA3	RS13	H2AV
UBE2H	RAB10	MT3	PLD3	PSMD1
RS18	SF01	ACOHC	TBB5	FUBP2
RS29	ADT1	ADHX	NEUG	DDB1
LSM3	ANXA5	SC6A9	AT2B2	5NT3B
SMD1	IQGA2	PURA1	VA0D1	HDHD2
SMD2	RAC1	KCC2B	GRPE1	CAMKV
SMD3	NDUS4	NP1L1	RAN	GRIN1
ARF6	AT2B2	ATX10	MPU1	IQGA2
AP2S1	PSA4	NCKP1	ATP5S	SRBS2
RHOB	1433F	SEPT4	UCHL1	THEM4
GBRA1	VATE1	SNAB	NDUS2	GRM5
VATB2	COX1	KIF5C	AUHM	FA81A
RAN	LDHA	KIF2A	TPPP	PPM1H
RL23	CRIP2	KPCD	THEM4	TMM65
RAP1A	KAPCB	PABP1	CLH1	S4A10
RS15	GPX1	GBB4	PRDX2	CNRP1
RS25	GD1L1	NEDD8	ETFA	ABR
RS30	AT2B1	OAT	SCAM5	ODO1
GBB1	RAN	KCRU	ETFB	SRC8
GBB2	PLPP3	FKBP4	PTH2	MYL6
GNB5	ACO13	CTND1	ARPC3	HNRPD
RL39	NUCL	AIMP1	TBB4A	PPP5
RL31	PCBP2	KAP3	DPP6	PSB6
RS3	SYNPR	SC6A1	FKB1A	CSK21
RL8	KPCG	S6A11	CADM2	CLD11
PROF1	OMGP	ACBP	ATP5E	STIP1
TRA2B	RASK	MP2K1	PXL2B	EP15R
RAC1	45178	SCP2	COR2B	GBG7
LIS1	PIANP	GTR3	TADBP	LAP2B
HSP7C	TLN1	PRVA	DCTN4	2A5E
MPC1	MPRD	RASK	DHE3	PA1B2
CH60	RL34	SYWC	IGSF8	SAP
CPLX1	PP2BA	KIF1A	SYIM	NELL2
VAMP2	QCR6	RANG	NNRE	PGCB
GBRB3	SNAB	MIF	HDHD2	HCDH
VATL	RASM	PTN11	ARP2	EWS
PP1G	LGI1	RAB5C	SV2A	AP180
1433Z	1433G	RAB6A	GSTM1	PACN1
GBRB2	STMN2	RAB21	CYB5B	CD47
KCNA2	SMD1	RAB12	GHC1	SERA
HMGB1	AT1B3	RAB18	RSSA	MYH10
GBG2	S12A5	NMDZ1	ADT1	MOG
GBG3	PROF2	ODPA	VDAC2	DLG4
IF5A1	PCBP3	FAAA	GRIN1	SPTB2
ACTG	PRRT2	CALX	DDX6	SYPH
RS17	SV2B	AP1M1	AT5F1	SH3G1
KPCG	FABPH	PRDX1	PSA2	SH3G2
PHB1	THY1	CD81	NDUAB	NDUA4
ACTC	ETHE1	GPM6A	TKT	NPTX1
UB2L3	AUHM	GPM6B	KPCG	OMGP
TBA1A	PFKAM	RL12	DCLK1	CRK
TBB4B	PSA2	RL18	HNRPK	AOFA
IMB1	ADA22	SAR1A	EHD4	ARP3B
PSB7	PRP8	NCPR	PCP4	SF01
EM55	STX8	TAGL	45178	SYN2
ROCK2	ODO2	GRP75	KCC1A	GPDM
HINT1	MPU1	DYN1	CMTD1	CLH1
USP9X	TCPQ	DYN2	SPN90	MFF
IDHG1	SC22B	FYN	MK01	MARE3
AT8A1	TUSC2	CAP1	PP2BA	SC6A7
TCPB	RTN1	TKT	S4A4	KCC2D
TCPD	VATD	CD82	GLRX5	AT1A3
TCPE	ARPC4	CD9	NUCL	AT2B4
RL36A	GRP75	VP26A	UBE2O	UBE2O
ELOC	AP2A2	RL28	BOLA1	CAND1
HPCA	HNRPK	ECI1	CBR1	RL35
CPLX2	ECHM	SEPT2	RAB5C	2AAA
AP2M1	NDUS1	PURA	WASF1	ATPMK
RHOG	RUXE	HD	GSTM5	NP1L4
RL19	TYB4	TCPQ	NIPS1	NDUAC
ISC2A	NDRG2	EAA2	RTN1	HNRPQ
CSRP1	EM55	CX6A1	PSA7	TBB2A
SPSY	CK054	H14	RL14	ACTN1
AT1B3	M2OM	ALDR	LAT1	TPPP
ANX11	TAGL3	COF2	PGAM1	AMPH
DPYL1	NFL	FKBP2	E41L3	OTUB1
ZNT3	HNRPF	ACADM	MK08	MAP6
ATP5J	PGAM1	SYT1	GD1L1	SAHH2
RS5	HSP7C	SYT2	ABI2	PHF24
WBP2	RL15	NSF	NDUAC	AUXI
SHPS1	IF4A1	PRS7	GBG4	MADD
FUMH	SC6A7	RB11B	LASP1	RIMB2
JUPI1	CUL5	ADX	TAGL3	PGRC2
QCR6	NTRK3	AINX	QCR8	EPN1
PRDX5	PHF24	PURA2	SAR1A	LYRIC
CBPE	LUZP1	RP3A	THY1	HPLN4
G6PD1	DNM1L	ALDH2	HOME1	NUCKS
HNRL2	EAA2	AL3A2	FUBP2	GLRX5
TERA	SCAI	CAZA2	RAB6A	NEGR1
UBA1	CBR1	CAPZB	45177	SHAN2
ATPA	RL35	GSHR	OST48	RAP2A
KCRB	SYPL1	MTX1	AGK	SRGP3
NF1	HPCL4	MP2K4	NP1L4	PDK1
MARK2	NEDD8	PFKAM	MIC26	EFTU
ANXA7	TACC1	RL6	DCE1	ROA3
PSA	DCLK1	RL29	ARPC4	PSD11
GSK3A	PRP19	CACP	SIR2	SV2B
HSDL2	GNA11	CRKL	KCY	MIRO1
FAHD2	MARE3	RLA1	KCMA1	SYNPR
PLBL2	DHE3	RL5	HACD3	PCKGM
HP1B3	NOL3	RL13	FSCN1	COR2B
IQEC3	COPB2	ANXA5	COR1A	CMC1
GUAA	RAP2B	DCE1	CN37	ATLA1
H2AV	SPTN1	DCE2	PFD6	ECHM
PRC2C	DCE1	TBCA	PRPS1	MAL2
PSMD1	KCAB2	PP2BB	SUCA	SYIM
FUBP2	MTOR	KCNJ6	ATP68	ANS1B
DDB1	MK08	LMNA	DGLA	TMM11
5NT3B	AP180	HS74L	SATT	ODPX
HDHD2	RS15A	CBR1	TMED2	NCEH1
WNK2	TPRGL	GSTM5	VAS1	ODP2
DAB2P	AP1M1	ADT1	TRXR1	ECHA
AGAP2	FAAH1	ROA1	PEA15	ARMC6
CAMKV	SRSF2	INPP	PFKAM	NCS1
ARGL1	GSK3A	PPM1A	PSMD8	RELL2
PP1R7	THIL	CDK5	NDUBB	VATH
MCU	RLA0	PSA2	FBX41	PPME1
GRIN1	SVIP	TMOD1	CH10	AOFB
IQGA2	FKBP2	S100B	PTPA	SSDH
SLMAP	SRBS1	GBG4	SORT	DYN3
SRBS2	ATP5E	SAHH	EF2	ASGL1
THEM4	SPN90	GDIA	VATC1	EXOG
GRM5	COASY	VATA	SAHH	MBNL2
FA81A	OTUB1	VATE1	EHD3	GP158
PPM1H	LSAMP	GBRB1	RS17	ENDD1
SVIP	VDAC1	PA2G4	IF4A1	SCAI
SHAN3	GBB1	RAB7A	AP2A2	ANK2
TMM65	NFM	ACADL	TTYH1	SHSA4
S4A10	CANB1	RL9	SYNPR	THIC
AAPK1	VA0D1	DHB4	SPTN1	SYNJ1
CNRP1	NECP1	ADCY9	PSA	PYGB
TM1L2	AL1L1	GSHB	NPTN	DOCK3
ABR	ADDA	HDGF	VPS35	PHYIP
PUR4	RL27A	VA0D1	TBCA	PDXK
RABL6	WIPF3	FABP7	GSK3A	DNM1L
LMTK3	TADBP	ADT2	FGF12	SDHA
ODO1	RSSA	THTR	LGI1	HACD3
SRC8	CATB	KPYM	LUZP1	MATR3
MYL6	PUR4	RIDA	MAG	PLCL2
ICAM5	TCP4	RL10A	RL18	NNRE
HNRPD	PURA	PIPNA	PEBP1	THIL
PPP5	PUM2	RAB2A	QCR6	IP3KA
PSB6	TCPG	CNBP	ADT2	HNRPL
CSK21	MBP	IDHP	BAG6	SNG3
STXB3	PRPS1	STMN1	SFPQ	IGSF8
CLD11	KCC2B	RD23B	ODO2	STXB6
STIP1	RL18	PRS6B	AP3B2	SHLB2
ELAV3	RS29	PUR8	SNAB	LUZP1
EP15R	EFTU	DDX6	RL27A	WASF1
IMA5	HSP74	ADPRH	TMM33	CADM1
GBG7	MARK2	S12A2	GPX4	PEX19
LAP2B	EFNB3	NCAN	GP158	ACSF2
HARS1	ACTN1	ADK	PGAM5	AT1A1
2A5E	ROA3	AMRP	OAT	CDIPT
PA1B2	SRR	STMN2	PRDX1	SIR2
SAP	ZFR	ATPK	RS7	GD1L1
NELL2	ATLA1	ACYP2	NPTX1	SRSF4
CNTN2	GABT	ACYP1	HNRPC	HNRPU
BAP31	ABI2	ATP68	PPR1A	MPCP
PGCB	VATB2	ATP5E	CSK22	ACO11
HCDH	NEGR1	CX6B1	HS90A	S12A5
PDE1A	DHX9	CYB5	HS12A	RAB14
GSLG1	ETFB	UBP5	ARP5L	SFXN3
EWS	TCPB	ATPB	NCAM1	NDUS1
AP180	QCR8	EAA1	COX5B	MIC25
PACN1	ACSF2	PDCD5	PSB3	ATPG
DDX5	RAB7A	FUS	KAP3	TMM19
HS71A	RL6	PCBP3	ADDA	SYYC
CD47	ACTZ	VATD	SAP	CISD1
SERA	NDUB3	EF1D	AP180	BASP1
MYH10	PSA	ACTN4	ECHM	MK08
MOG	THEM4	EF2	TLN1	WASL
SRSF2	CH10	OPA1	DCTN2	IPO9
DLG4	PLPR4	PTPA	STX1B	NDUV1
DDX3X	NU3M	STRN4	MIRO1	GRHPR
SF3A2	LRC57	TPM1	PHF24	SYUB
SPTB2	ARP3B	RHG39	THIC	TADBP
SYPH	EHD3	FXYD7	GDIA	TSN2
TSN	ARP2	SF3B6	U2AF2	KCC2G
SRBS1	AMPH	MRTFB	PMM1	NPTXR
DBNL	S100B	ARPC4	TCPB	GGT7
SH3G1	AT8A1	RUVB1	CAMKV	SERC
SH3G2	RCC1	MYPR	MFR1L	GLO2
NDUA4	GHC1	EIF3E	SHPS1	ACON
NDRG1	PRDX2	PCBP1	RS5	DCTN2
NPTX1	PMM1	PLPP	S61A2	NEUA
VAT1	NEUA	NEUG	PYGB	PRP19
MK03	AT5F1	CDC42	PURA	CDS2
OMGP	TCTP	CIRBP	UBP5	NDUAA
CRK	SCOT1	ENSA	AMRP	ETFA
AOFA	RL36A	IF4A1	NHRF1	TNPO2
ARP3B	CYB5B	RS20	RAB1A	GRPE1
SF01	GLRX5	SNP25	PRS8	PARK7
SYN2	PGRC1	RAB5B	ROGDI	RIMS1
TPP2	SYYC	CHP1	GSK3B	RTN4
GPDM	PCY2	RAB10	CANB1	GDIR1
CLH1	NDUAB	RAB8B	MTAP2	COX6C
UBP7	LTOR1	UBC12	PUR8	ATP5L
NOMO1	PIPNA	UBE2N	MP2K1	LGUL
XPP1	ISCA2	FGF1	MECP2	GLOD4
PIANP	CDIPT	ARP2	CEND	NDUC2
SIK3	SYN3	ACTZ	GBB1	QCR8
U520	VDAC2	CSN2	CAB39	NDUA2
CSKI1	SHPS1	ARF3	CD81	SDHB
ANM8	COPB	RAP2B	AHSA1	NDUB4
MFF	COX5B	STX1B	ANXA5	GMFB
AEDO	GARS	RAB6B	AGRB1	COTL1
PRRT3	PGM1	FGF12	F10A1	NDUB9
MARE3	P5CS	RL27	MAP7	RS21
SC6A7	NCK2	ARF4	SRPK2	ACO13
EXOC8	SDHA	GABT	PSB7	1433B
KCC2D	GDS1	COPZ1	EIF3A	YKT6
AT1A3	GDIA	SUMO2	ADA22	NDUB3
AT2B4	45177	NTF2	KCAB2	UFC1
NEB2	VAS1	HNRPK	NDUBA	ACPM
NTRK3	EP15R	1433G	UFC1	RL14
CTL1	NIPS1	UBP46	EF1A1	M2OM
UBE2O	ROCK2	RRAS2	AMPH	UCRI
CAND1	MK01	TIM10	RAP2B	TPPP3
RL35	DYN3	TIM13	PRRT2	GDPD1
2AAA	EAA1	RS7	RL6	PUR9
ATPMK	GSTP1	PP1A	TCAL5	DDAH1
NP1L4	LMNA	PP1B	TCPE	SNAG
NDUAC	AEDO	PRS4	NDUB1	NDUS4
HNRPQ	EIF3A	PRS8	IMA4	QCR1
TBB2A	TRXR1	RS8	CLCA	OLA1
DOC2A	CNRP1	RS15A	EM55	GARS
ACTN1	HP1B3	UBE2H	RD23B	CISY
TPPP	MRTFB	1433E	QCR9	ACSL3
AMPH	ANM8	RS14	GPDM	TOM70
ATX2L	TSN2	RS18	CHRD1	RS19
OTUB1	PCKGM	RS29	CAP2	UB2V1
MAP6	IDHG1	RS11	ACSF2	ODPB
SAHH2	NPM	RS13	PPP5	HNRPM
PHF24	NEUG	RUXE	GNA11	PGM1
AGRL1	MLP3A	LSM3	APOE	PTMS
AGRL3	NDUAC	LSM6	TCPG	SCOT1
AUXI	NCS1	SMD1	NFU1	CY1
MADD	IPP2	SMD2	SCAI	SYTC
RIMB2	VATC1	SMD3	SRC8	GAL3A
PUM2	NU1M	ARF6	GLSK	LRC57
PGRC2	CAMKV	PRS10	NEDD8	RL34
EPN1	PSB7	KCAB2	PROD	NOL3
LYRIC	ARPC3	ABI2	VPP1	ODO2
HPLN4	WASF1	T22D1	GLOD4	NDUV2
PI42B	AOFB	DLRB1	GBG3	GHC1
BDH	ERMP1	RS4X	PDC6I	IDH3A
NUCKS	DOCK3	RL18A	GDPD1	PRPS1
GLRX5	CAPZB	AP2S1	ZNT3	ISCU
NEGR1	AOFA	RHOB	GRHPR	KCTD4
SHAN2	ZNT3	HPCL1	SAHH2	DUS3
RAP2A	PIPNB	RS6	ABR	ARP5L
NFASC	COX7C	VISL1	VATB2	BOLA1
RHG32	CAZA2	MTPN	CTND2	OCAD2
SRGP3	DNJC5	H4	SRR	EFHD2
PDK1	CAZA1	GBRA1	DOCK3	GBG12
EFTU	LETM1	VATB2	BIN1	RM12
ERLN2	FKB1A	RAB1A	TCPQ	ATPO
ROA3	INPP	RAB3C	GSTP1	QCR2
PSD11	RHG39	RAN	HCD2	AL7A1
SV2B	NUDT5	RL23	RM12	AP2B1
MIRO1	MLF2	RAP1A	SKP1	PGAM1
SYNPR	PPME1	RS15	SV2B	KCY
SYAC	NDUBA	RS24	SYFB	TPRGL
PCKGM	K22O	RS25	IQEC1	MPPA
COR2B	PTPA	RS26	GABR2	NDUA9
WDR48	PGRC2	RS28	BORG4	ISCA2
CMC1	RS15	RS30	NEGR1	NDUA8
ATLA1	SV2A	ELOB	RS28	IPP2
ECHM	SRPK2	GBB1	PURA1	ETHE1
GANAB	PSA7	GBB2	GNAS1	NDUBA
MAL2	PRDX3	GNB5	CLIP2	NDUS3
SYIM	CX7A2	RL39	RS15	CRIP2
ANS1B	DDAH2	CYC	TMM11	ETFB
TMM11	SH3G1	RS3	4F2	ATP5H
NDUV3	HOME1	RL32	RS25	MIC26
RT27	PLCL2	RL8	SDHB	INP4A
BAIP2	KAP1	PROF1	HS105	MMSA
ODPX	VAPA	TRA2B	CDIPT	DPYL5
EEA1	UBP5	RAC1	TRIM3	VPS35
VGLU2	VPS35	LIS1	RL35	EHD4
NCEH1	EF2	RAB3A	SAE1	SET
ODP2	ROA2	HSP7C	NDUA5	RPGF4
ECHA	SUCA	TCTP	PCY2	TICN2
ARMC6	PABP1	MPC1	SNP47	TBB3
NCS1	NOE1	DNJA1	PPME1	XPO2
RL24	QCR9	CH60	NEUA	NDUAD
RELL2	COR1A	CPLX1	AAK1	RTN3
CLAP2	IDHP	VAMP2	UBP2L	SPN90
AP3S2	RS5	PCP4	SHAN2	AGK
GEPH	PLPP	IF4E	PPIB	IVD
VATH	HNRPC	GBRB3	IDHG1	DYHC1
DHPR	HSP72	VATL	OTUB1	LGI1
PPME1	PEBP1	MK01	PALM2	COPB
AOFB	GNAZ	PP1G	S100B	SV2A
SSDH	MP2K1	1433Z	GABT	RL38
THIM	COR2B	GBRB2	LRC57	LANC2
S7A14	NDUB1	KCNA2	RL23A	PROF2
TENR	RB11B	HMGB1	IF5A1	CEND
DYN3	CCSAP	DYL1	NDUV2	SCAM5
SYFA	SNX3	GBG2	SYUA	S61A2
ASGL1	RM12	GBG3	M2OM	AUHM
EXOG	HCDH	IF5A1	PP2BB	KCJ10
MBNL2	MAT2B	ACTG	MARK2	ARPC3
SEP11	RL12	RS17	SNX3	BORG4
GP158	MTAP2	UBC9	QCR7	AP3B2
PEX5R	AAPK1	KPCG	RAB35	TRXR1
ENDD1	ARP5L	RALA	PGCB	GRP2
VPS52	1433T	RS10	VIAAT	RHOA
MYEF2	CPLX3	PP2BA	SMD1	ASAP1
SCAI	NUCB1	PHB1	RLA2	DRG2
ANK2	RL9	ACTC	1433T	DREB
SHSA4	TPD54	UB2L3	H4	PCS1N
THIC	CRYL1	RACK1	RS15A	EHD3
WDR37	EF1A2	KAPCB	WASL	ADDG
SYNPO	SHAN2	TBA4A	FRIH	ADDB
VPS53	LMNB2	TBA1A	DOPD	ADDA
VCIP1	MCA3	TBB4B	RS21	NDRG2
TXNL1	ILF2	KPCB	PLBL2	MAP1A
OGT1	STX1B	1433F	GMFB	TOLIP
SYNJ1	NDUS2	IMB1	CNPY2	SRR
SEPT8	RAB6A	DLG3	STMN1	AT2B2
PYGB	PSMD1	PSB7	STX8	DEST
DOCK3	NPTN	LXN	MSI2H	UCHL1
CROCC	2A5E	PACR	ADPRH	MPU1
PLXB1	RPTOR	PLXA1	PP6R3	GUAD
HMCS1	HNRPD	NCHL1	UGPA	DGKE
SYN3	CD9	EM55	HNRPD	PSA4
AFG32	NNRE	ROCK2	H10	TAGL3
CPNE5	DLG4	HINT1	BROX	VAS1
EFGM	GBRA1	ELAV1	TCPH	TRIM3
PHYIP	TTYH1	USP9X	RLGPB	ADA22
PDXK	GBRG2	IDHG1	TOM22	LYPA2
DNM1L	AGAP2	NAC1	RS10	SKP1
LYRM4	RIMB2	NHRF1	MBNL2	PROD
ARFP2	RET1	SPRL1	SC22B	SYFB
SDHA	RS25	NACAM	NPM	PFKAP
HACD3	CHSP1	AT8A1	SYIC	LY6H
AGFG1	PSMF1	TCPH	MAP4	COR1C
MATR3	CX6B1	TCPB	PP1A	SUCA
CYTM1	NDUB6	TCPD	MYH10	VAPA
PLCL2	NCAM1	TCPE	ACYP1	E41L3
STXB5	MAP7	TCPZ	HCDH	CP46A
NNRE	WASL	TCPG	NONO	MAAI
NAC2	EWS	PTPR2	SARNP	NCDN
ALAT1	NOVA2	RL36A	MPRD	PALM
HIBCH	KAP3	ELOC	MCES	AIFM1
THIL	GSHR	HPCA	NUCB1	P5CS
CCSAP	GPDM	ARF5	RUVB1	LAT1
EIF3L	PPP5	CPLX2	ACTN1	PLCB1
IP3KA	RAB3B	AP2M1	MFF	VATC1
HNRPL	NPTX1	RHOG	IPYR2	VPP1
SNG3	VPP1	RL19	NPTXR	BAG6
IGSF8	SODM	SRSF3	DLG3	STRAP
STXB6	RS10	H33	ECHA	HNRPC
SHLB2	ATPD	ISC2A	RP3A	DPP6
CADM4	SCRN1	NPTN	SYNJ1	MECP2
CLYBL	COTL1	CSRP1	EF1A2	LETM1
LUZP1	S6A11	RS3A	FYN	SUCB1
WASF1	IPO5	SPSY	GLO2	PSA7
PRAF3	STXB5	AT1B3	ATP5I	DNPEP
CADM1	DIRA2	PSME1	TPM3	HNRPF
PEX19	SUMO2	G3BP2	FUND2
ACSF2	RHG01	ANX11	RHOA
GRAP1	LAT1	DPYL1	MMSA
SGIP1	CP46A	ZNT3	SRGP3
AT1A1	CLD11	FHL1	T22D1
CDIPT	MMSA	ATP5J	DJC11
PTGR2	NOVA1	RS5	HUWE1
SIR2	PPIB	WBP2	RAB3C
GD1L1	PI4KA	GRM1	CSPG5
RCC1	RHOA	SHPS1	VATL
SRSF4	NTF2	FUMH	UB2V1
LEGL	LY6H	JUPI1	PURB
HNRPU	GLOD4	KTHY	ROCK2
MPCP	S4A4	TBB5	PLPP
ACO11	SODC	PSB4	ASGL1
S12A5	DPP6	RLA2	MIC60
RAB14	SKP1	QCR6	ATP5H
SFXN3	AGK	PRDX5	SODC
NDUS1	QCR7	CBPE	JAM3
HNMT	GMFB	G6PD1	SNX12
MIC25	4F2	RET1	ACO13
ATPG	CAB39	HNRL2	CHP1
SH3L3	TPPP3	PDE1B	GPX1
SMAP1	TFR1	NDKB	FKBP8
TMM19	SYFB	TERA	SERA
SYYC	TOM1	UBA1	S6A17
CISD1	SRSF7	C1QC	S10A1
NCALD	FAHD2	CTNB1	NCEH1
BASP1	HPLN4	NUCB1	ARPC2
MK08	RAB1A	EPHA4	ERP29
WASL	ROGDI	ATPA	ATPD
IPO9	G6PD1	SCG2	RL36A
UCKL1	MSI2H	KCRB	MP2K4
NDUV1	L1CAM	NF1	PSDE
GRHPR	MYH10	MARK2	CAND1
PCCA	MP2K4	FABP5	BCAT1
SYUB	SYNJ1	PYC	DEMA
WDR7	SERC	CAB39	CATZ
RAB31	GBG4	ATP5I	ADCY9
TADBP	AP2A1	CLUS	KAD1
HNRLL	ARF6	ANXA7	ARF6
THIKA	GNB5	CALB2	ACTZ
CYRIB	GLRX3	KCMA1	KCNJ6
PDK3	SRC8	PADI2	MLP3A
CLIP1	ELMO2	VGF	GNAZ
TSN2	GTR3	PSA	BASI
PHAF1	CAND1	RELCH	MRP
PDE2A	PSA5	MA6D1	COR1C
KCC2G	COR1C	GRM2	FAHD2
GPC5B	AAK1	GSK3A	SHAN1
MYO5A	ADDG	PSD3	GLRX3
NPTXR	RL19	HSDL2	RL29
STML2	RL10A	OSBP1	PRS6B
GGT7	GRIA3	FAHD2	PSA4
ECHB	HCD2	PLBL2	MPC2
SERC	SRGP3	ROGDI	SF3B6
GLO2	NIPS2	HP1B3	SODM
TMED9	GBG3	IQEC3	SYSC
ACON	PRDX1	ML12B	KIF5C
DCTN2	SDHB	GUAA	SSDH
NEUA	GABR2	H2AV	KCC2B
CRYL1	TICN2	PRC2C	AIFM1
PRP19	PSD11	EXOC5	TERA
CDS2	TIM50	CC136	HS90B
NDUAA	DLG1	PSMD1	RL12
ETFA	KCMA1	VGLU1	DRG2
DDAH2	LANC1	SMYD5	CX6A1
ABCF2	IF5A1	FUBP2	SYMC
TNPO2	APOE	DDB1	NCAM2
HGS	RGS7	5NT3B	IP3KA
GRPE1	ARF3	HDHD2	GNAI1
PARK7	TPM3	WNK2	GPM6B
NDUS5	UFC1	NT5D3	ULA1
DNJA3	TIPRL	DAB2P	COPB2
SYK	RLA2	AGRB1	LETM1
PCCB	NDUS8	SNX27	DPP10
CADM3	KCC2G	AGAP2	RN214
RIMS1	GRIN1	AAK1	SUMO2
RTN4	SFXN5	CAMKV	SRSF7
GDIR1	ASGL1	NDUB6	DYN3
PRP8	ENTP2	ARGL1	CAH2
COX6C	TOM34	PP1R7	NIPS2
ATP5L	SCP2	MCU	RIDA
HINT3	DPYL3	LCLT1	DCTN1
LGUL	PRS6B	GRIN1	AP2A1
GLOD4	HUWE1	SC31A	MOG
CNTP2	CSK22	IQGA2	PPM1E
LTOR1	PUR9	SLMAP	CDC37
NDUC2	RT29	SRBS2	PDK2
6PGL	AP3D1	TBC24	NDUA6
DECR	USP9X	THEM4	AMPD2
QCR8	CD82	ERMP1	PSMF1
NDUA2	MAOX	GRM5	RHOB
SDHB	PALM2	FA81A	SCRN1
CISD2	SRRT	PPM1H	NFM
NDUB4	ATG3	SVIP	PRS6A
GMFB	U520	PLSI	P5CS
COTL1	HPLN1	SHAN3	ENPL
NDUB9	HINT1	OXR1	CAZA2
TRAP1	5NT3B	UN13A	NEUM
RS21	FGF12	SE6L2	E41L1
ACO13	ALAT1	TMM65	AIMP1
S2546	NDEL1	DDX17	TOM70
TIM16	RHOB	SCN2B	SYDC
1433B	ANK3	STB5L	MTCH2
YKT6	IMA4	S4A10	ATPMK
KGD4	KAD1	PSD1	PLCL1
NDUB3	ATIF1	RHG01	PGM1
UFC1	ARFP2	CNRP1	DLG1
ACPM	MTCH2	D39U1	SMYD5
RL14	UCKL1	DIRA2	MPPA
M2OM	GBG13	BRSK1	PGRC1
UCRI	EF1A1	CYFP2	NDUB5
CHSP1	EF1D	TM1L2	MAOX
TPPP3	PRS4	ABR	NDUS8
GDPD1	TCPD	PUR4	LMNA
RANB3	PGM2L	RPGP2	NDUB9
PUR9	MIC60	CYTSB	PP1G
DDAH1	NCAN	RABL6	VAPA
SNAG	LIS1	LMTK3	COPD
MANF	TIM9	COPD	TCTP
DHSD	PTEN	ODO1	CCG8
NDUS4	ENDD1	SRC8	ACSL3
TECR	ADCY9	MYL6	PDIA3
BIEA	TERA	AA1R	RELCH
TOM34	RUVB1	ICAM5	AOFA
CSN7A	AN32A	GRB2	MLF2
QCR1	AP3B2	FLOT2	TPRGL
OLA1	STXB3	CLPB	RHG23
NSF1C	BTBDH	HNRPD	MTPN
GARS	NDUV2	PPP5	NCKP1
CISY	PRS6A	PSB6	SHLB2
ACSL3	ACSL6	CSK21	AUXI
TOM70	FKBP8	ZNT1	GUAD
RS19	NLGN3	STXB3	ATP5J
UB2V1	SSDH	CLD11	DUS3
5NT3A	GNAQ	GAS7	RPGF2
ODPB	RS13	SPB6	NTRI
HNRPM	S2546	STIP1	XPO2
PGM1	DCTN1	CAPR1	NCK2
PTMS	2A5B	REEP5	CKAP5
SCOT1	FSCN1	ARHG2	LY6H
CY1	ABR	ELAV2	RL11
SYTC	ATPMK	ELAV3	PHIPL
HINT2	GSK3B	EP15R	RT4I1
PPIL1	LYPA2	VDAC2	DHB4
GAL3A	DNJB2	VDAC3	SRCN1
CNDP2	PP2BB	VDAC1	PFD3
LRC57	DREB	IMA5	ATOX1
SARNP	INP4A	RBBP4	TUSC2
VATF	RL23	2A5G	SMAP1
MCA3	TOM70	GBG7	ISCU
RL34	ALDR	LAP2B	TOM1
NOL3	TBCA	HARS1	COX7C
ODO2	RT27	PAK3	SYGP1
NDUV2	PCYOX	PPM1G	NCS1
GHC1	NPTXR	CDC37	NB5R1
IDH3A	GBRB2	ASTN1	VGF
TMX2	HS90A	2A5E	NDUC2
PRPS1	RED	PRDX2	LSM3
LHPP	SAHH2	TS101	F177A
ISCU	ST4A1	HCFC1	RL27
KCTD4	LEGL	PA1B3	TPD54
DUS3	HACD3	PA1B2	GTR3
TIM50	CSRP1	SAP	UBE2N
ARP5L	TMEDA	NELL2	S6A11
RL4	THIC	CTNA2	RAB31
BOLA1	BCAT1	HSP74	EZRI
OCAD2	RAP1A	CNTN2	ERMP1
EFHD2	NB5R3	BAP31	AT1B3
ISCA1	HPCL1	PGCB	CTNB1
GBG12	PFKAP	HCDH	EF1D
RM12	LASP1	PDE1A	RIMS1
ATPO	U2AF2	CD166	PTBP2
CDIP1	UBE2H	GSLG1	ARP3
QCR2	RS3	EWS	SDHA
ALG2	FBX41	AP180	GARS
AL7A1	ATP5I	FSCN1	FKBP4
AP2B1	HDGR3	GDIB	HPLN4
PGAM1	VIME	PACN1	PUR9
KCY	ECHA	DDX5	COMT
TPRGL	KCNJ6	HS105	NDUB6
LNEBL	F10A1	CD47	ATG3
MPPA	TBB2A	SERA	NOE1
NDUA9	CSN5	KINH	PCBP1
ARP21	NHRF1	LASP1	G3BP2
ISCA2	TCPH	MYH10	RIMB2
NDUA8	FKBP4	MOG	PGP
IPP2	ARP3	NPM	LAP2B
ETHE1	ISCU	PCBP2	TENA
NB5R3	CAP2	PEA15	ODPX
NDUBA	PAK1	CSPG2	SCOC
NDUS3	TWF2	PICK1	AL7A1
CRIP2	SYSC	SRSF2	AP1G1
ETFB	SERA	DLG4	RGS6
ATP5H	PGAM5	RHOC	ATLA1
MIC26	PCP4	DDX3X	DREB
DTD1	NEUM	DPYL3	GAL3A
CSTN1	PP1A	SF3A2	TWF2
INP4A	AIFM1	SPTB2	PSMD9
MMSA	LRC47	SYPH	RL9
DPYL5	TRIM3	TSN	ETHE1
VPS35	MINK1	RU17	HNRPF
EHD4	NP1L4	TPD52	SFXN5
SET	PYC	SRBS1	CSK21
RPGF4	GLSK	DBNL	MA6D1
TICN2	UB2L3	SH3G1	ARPC5
RT29	NDUC2	SH3G2	RL19
TBB3	MADD	NDUA4	ARF3
MESD	OST48	NDRG1	T11L1
XPO2	ARPC2	VAMP1	PAIP1
NDUAD	KCY	NPTX1	2A5E
ARHG7	CCNY	FKBP3	RCN2
RTN3	HPRT	VAT1	ENTP2
SPN90	CLCB	CANB1	PICK1
AGK	ENPL	MK03	RAB3B
IVD	PDXL2	OMGP	TPPP3
DYHC1	RP3A	KCNC3	OGT1
ACTN2	GRM5	CRK	SET
LGI1	GLO2	HECAM	L1CAM
COPB	HARS1	SPRE	HECAM
SV2A	THIM	AOFA	RASK
RL38	UGPA	ARP3B	ISCA2
LANC2	XPO2	SF01	SNG3
SH3L1	TPH2	SYN2	NAC1
PROF2	RIMS1	CH10	MYL6
CEND	S7A14	TPP2	LIS1
SCAM5	PDK2	GPDM	CISD2
NOVA1	DUS3	VINC	HINT1
AR6P1	RL7A	PUR2	CACB4
NUDT5	MATR3	EI3JB	USP9X
GDE1	RL29	CLH1	FIS1
AL9A1	KCNA2	GIT1	IPP2
MTOR	EXOC4	SAHH3	MBP
S61A2	RS21	SYMC	COPB
CUL3	SCOC	BRSK2	DYST
AUHM	HS12A	RHG23	ACSL6
MINK1	DYHC1	UBP7	ELAV1
KCJ10	H4	NOMO1	LANC1
ARPC3	UBE2N	GPSM1	CX6B1
BORG4	NCKP1	DGKB	5NT3B
AP3B2	KAD5	FBX41	XPO1
TRXR1	ACTN2	DPP10	PAK1
GRP2	CSK21	SOGA3	DCTN3
RHOA	PSA1	SORCN	PIMT
HPLN1	RASN	XPP1	LSM6
PPCE	CAP1	PIANP	RL30
PIN1	RTN3	2ABA	MATR3
FAK2	PACS1	TNPO3	LYNX1
ASAP1	PFD2	SIK3	RADI
DRG2	ERP29	U520	HCFC1
DREB	SYUA	S39AA	KIF3B
PCS1N	PCBP1	XPO1	RL7A
EHD3	SE6L2	SNX6	RL18A
CLIC4	GRAP1	CSKI1	IVD
ADDG	FUBP2	NRX3A	RAP1A
ADDB	TCPA	OXSR1	PSD11
ADDA	HINT2	ANM8	GRM5
NDRG2	TENR	MFF	VINC
DNJB2	DNJB6	2A5B	CALX
MAP1A	RS2	SMRC2	RGS7
TOLIP	EFHD2	ECM29	NELL2
ARP10	S10A1	DC1L2	SYYC
UBQL2	ATP5H	SRSF1	TALDO
SRR	NDUB9	AEDO	SMD3
AT2B2	SRCN1	PRRT3	TCPD
ESTD	LONM	MARE3	NOVA2
DEST	RL7	SC6A7	NUDC
SC11A	SYGP1	EXOC8	PDIA1
UCHL1	PP1G	RAB35	RL23
MPU1	CRYM	SORT	MUTA
ACOT9	UBA3	KCC2D	PSMD1
GUAD	SHLB2	AT1A3	EF1G
DGKE	TMM19	AT1A2	TRIO
PSA4	PC4L1	AT2B4	NTF2
TAGL3	PSB6	GNAS1	SNAA
VAS1	RS28	NEB2	ILF3
TRIM3	UBC12	PC4L1	AT8A1
ADA22	LYRIC	KCD12	DLG2
ADA23	STRAP	CTL1	ELMO2
LYPA2	CCG8	MTMR5	ARC1A
VATG2	WDR1	UBE2O	ARHG2
SCN8A	DDB1	EFR3B	MAON
SKP1	HNRPM	CAND1	CBR3
PROD	PRIO	LSM8	OSBL1
SYFB	AL9A1	RS9	MAAI
PFKAP	RPGF2	RS27	DCE2
PYGM	CDC37	RL10	INP4A
LY6H	AGRB1	RL35	DYHC1
CHIP	EIF3L	IF2A	RS20
COR1B	DDAH1	TLN2	SERC
COR1C	MTPN	CSPG5	TICN2
SUCA	ANS1B	2AAA	PPM1H
UCHL5	MAAI	ATPMK	RL10A
GABR1	IP3KA	SCOC	FA81A
MPP2	HNRPL	NP1L4	PCYOX
VAPA	NCAM2	MTCH2	WDR1
E41L3	PRS7	PICAL	CLUS
TIM9	IMB1	CYFP1	AOFB
PACN2	IF4B	PLPR4	PSA1
PSD13	NCHL1	NDUAC	RTN3
CP46A	S38A3	HNRPQ	CSN2
MAAI	IPYR2	TBB2A	RPTOR
NCDN	NRDC	HUWE1	DLG4
CELF2	CAPS1	DOC2A	CTND1
PALM	VPS52	DEK	DC1L1
BPNT1	GET3	FSD1	MAP1B
AIFM1	RD23B	ACTN1	AT2B4
P5CS	DCE2	LNP	HP1B3
LAT1	STX1A	TPPP	SCP2
PLCB1	CLYBL	AMPH	EFNB3
VATC1	OLA1	ATX2L	RDH14
VPP1	ACO11	OTUB1	PFKAP
CA2D3	STIP1	MAP6	FARP1
DX39B	GPM6B	MRCKB	PUR2
SYVC	PSDE	SAHH2	SOGA3
BAG6	TALDO	GABR2	PGM2L
SEPT3	RL28	VAT1L	STRAP
STRAP	GUAD	CAPS1	RPGF4
HNRPC	NDKA	PPM1E	RS18
DPP6	NDUA7	PHF24	NDUAA
MECP2	PAK3	AGRL1	PPID
LETM1	MBNL2	AGRL3	CP46A
SUCB2	STK39	CLAP1	TPH2
SUCB1	DOPD	FNBP1	ASAP1
SEPT5	SPRE	AUXI	SH3G1
PSA7	SNG3	SNPH	STXB6
DNPEP	NDUA6	MADD	ERF3A
GRIA3	NDUA5	RIMB2	LXN
HNRPF	KCC1A	PUM2	PSD1
PLPHP	L2GL1	MFN2	RL34
	PPM1E	SEPT9	GBRA1
	TIM44	PGRC2	IF4B
	STMN1	FBX2	IQGA2
	GLU2B	FA98B	FAS
	OXSR1	EPN1	SPB6
	SNX12	LYRIC	ENDD1
	SMYD5	HPLN4	DMXL2
	SNP47	UBP2L	CLD11
	DYST	C2C2L	THTM
	MOES	PI42B	BDH
	KAPCA	BDH	CSN8
	NDUB4	NUCKS	A4
	RL24	GLRX5	PFKAL
	NUMBL	TENA	RS9
	NFU1	NEGR1	RELL2
	RL18A	SHAN2	CADH2
	ATOX1	RAP2A	ABLM2
	NTRI	NFASC	LYPA2
	DPP10	NRCAM	PACS1
	NFASC	DLG1	DDAH1
	PDE1B	ATPF1	FUS
	UB2V1	RHG32	RL8
	MAP1A	SRGP3	KAP2
	ODPX	PDK1	SGTA
	SET	GALD1	LMNB2
	ARL3	EFTU	PI4KA
	RS18	RN214	SRBS2
	AP1G1	ERLN2	VP26B
	IQEC3	ROA3	H15
	GBB4	PSD11	CAP1
	UBE2K	SV2B	RS3
	ARF4	MIRO1	MRTFB
	NCEH1	ENOPH	ARK72
	OAT	IF4B	LIGO1
	PAIP1	REEP1	PSA5
	LSM3	SYNPR	CADM1
	ADHX	SYAC	DDB1
	PPIL1	PHIPL	GBB4
	EXOC8	CCNY	SPY2
	PSB3	HPCL4	RL32
	FAS	PCKGM	E41L2
	HNMT	COR2B	ATX2L
	A4	WDR48	SYWC
	ITM2C	TIPRL	GGA3
	SMD3	CMC1	CC136
	SGIP1	ATLA1	GUAA
	MYL6	ECHM	CRK
	PGP	RB39B	IMB1
	EEA1	ATCAY	UBC12
	DEMA	NRDC	STX1A
	PCCB	ELMO2	RS12
	SFPQ	PSMF1	CSKP
	MICU3	GANAB	ENOPH
	PDIA6	MAL2	RL21
	NDUB7	CMTD1	NDUB7
	SPSY	SYIM	ENPP6
	ERLN2	ANS1B	ACAD9
	TSN	ZC21A	KAP0
	E41L2	S6A17	BTBDH
	IVD	SGTA	RPN1
	AL7A1	PSMD5	ECM29
	NUD11	TMM11	CALR
	COR1B	NDUV3	ADDG
	ENOPH	AHSA1	HOOK3
	UBP14	RT27	LKHA4
	PURB	IPO5	GORS2
	MAP1B	BAIP2	DTD1
	GRIA1	ODPX	TWF1
	PDC6I	ABLM2	TCPA
	CX6A1	EEA1	ACYP2
	ATP5J	SRSF7	K0513
	TWF1	VGLU2	HNRPL
	RIDA	NCEH1	REM2
	FUS	LSAMP	PLCL2
	RELCH	CADM2	HDGF
	NP1L1	CPNE4	RBGP1
	PRRT3	SL9A7	AMPL
	RL21	MAON	ADCY5
	EF1G	ODP2	S39AA
	RS6	RBGPR	NDKA
	F126B	GGA3	SNP25
	DENR	SYQ	RINI
	NDUAA	ECHA	CNDP2
	45175	ARMC6	GPDA
	SH3L1	KBTBB	PPAC
	PHIPL	NCS1	STK39
	ELAV1	SYNC	UBA3
	T22D1	RL24	NOL3
	RS19	RCN2	CAPZB
	DHB4	DMXL2	DNPEP
	PYGM	RLGPB	UBP7
	SRC	RELL2	SRSF1
	MIC25	CLAP2	GBG13
	ACYP1	AP3S2	S38A3
	IDHC	T11L1	EPMIP
	RL8	NDRG4	AN32A
	SYNPO	SRRM2	2ABA
	AUXI	SYIC	GET3
	TRIM9	HOOK3	MIC25
	AFG32	GEPH	AL1A1
	AT2B4	VATH	PENK
	NDKB	DHPR	BSN
	PDC10	PPME1	SETD7
	RS26	AOFB	MPI
	DDX5	KCC1D	PDE1A
	RS12	SSDH	PSB1
	CADH2	ARRB1	RS19
	HNRPQ	PGES2	ALDR
	LAP2B	THIM	UCHL3
	CTNB1	PGAM5	PSA6
	DPYL4	S7A14	BIP
	ACOT1	TMX3	CAPS1
	RL11	CTL2	CAPR1
	DHPR	TENR	MAP1A
	2ABA	NLGN3	G6PD1
	U5S1	SYCM	HBB1
	GAL3A	DYN3	MADD
	RTRAF	TIGAR	WDR13
	PPM1H	SYFA	SL9A7
	CRK	VP26B	WDR54
	MK03	ASGL1	IF4H
	BORG4	EXOG	KCNC3
	RL30	CPNE1	PRC2C
	ATX10	MBNL2	OGA
	SYTC	THOP1	PSB6
	CTND1	SEP11	SYTC
	VAPB	RBM14	CLCB
	PSMD6	SHSA7	GEPH
	PDIA1	CA198	PI51C
	SPY2	GP158	VAT1L
	CNPY2	PEX5R	F126B
	AGRL3	ENDD1	TLN2
	PP6R3	VPS52	MCU
	ARC1A	TRIM9	PRIO
	TMM33	MYEF2	NDRG4
	HNRL2	UBA3	NP1L1
	GAS7	SCAI	SNX6
	ADPRH	ANK2	EIF3C
	RL23A	SHSA4	HNRL2
	UBP2L	PDE10	NDUB4
	RS20	PGM2L	MYO5A
	KAP0	PDXL2	CYB5
	MA6D1	MIC60	PICAL
	RAB14	THIC	SGT1
	HIBCH	WDR37	ANK3
	DHX15	DCTN4	GNB5
	ARMC6	SYNPO	ARMC6
	PIMT	VPS53	TRIM9
	AN32E	VCIP1	ECI2
	TNPO3	TXNL1	TMM19
	STX12	ARK72	MITOS
	STXB6	SYEP	COTL1
	NELL2	WDR47	IDHC
	DTNA	LONM	CATB
	ALDH2	TPH2	OLA1
	CALX	OGT1	GLGB
	MAP4	SYNJ1	HNRPQ
	MANF	RPGF2	HDGR3
	G3BP2	SEPT8	DHRS4
	CYB5	PGP	STML2
	RL3	NGEF	6PGD
	CADM3	RFTN2	HBA
	DBNL	BAG5	LYRIC
	PDCD6	PYGB	NCAN
	PTBP2	COPA	RAB14
	ABCF2	DOCK3	TIM8A
	DX39B	TBCE	TBB2A
	KBTBB	PLXB1	GBRB2
	PSB1	HMCS1	G37L1
	PDIA3	ACAD9	TIF1B
	THOP1	SYN3	AP3D1
	IDHC	AFG32	MTX1
	TIF1B	EIF3B	BAIP2
	SNG3	LIN7A	WNK2
	ATP5J	TXTP	EXOC4
	DPP6	CPNE5	EFHD2
	UBP14	PHYIP	KCC2G
	CAH14	RTN1	S10AD
	KCY	KATL1	ACADM
	NUDC	HS12A	CRYM
	PLXB1	TACO1	WDR7
	AGRB1	PDXK	VAPB
	PPIL1	DNM1L	RMD3
	DHRS4	COQ9	PSB2
	KCNA2	PACS1	CTBP1
	HCD2	LYRM4	THOP1
	TM1L2	ARFP2	ABHD6
	CRYL1	ANLN	NUCKS
	YTHD3	SDHA	CALB1
	T22D1	HACD3	THIO
	PLCG1	AGFG1	HNRPM
	ARK72	BROX	NDKB
	AP3M2	NMRL1	TSN2
	USP9X	MATR3	TMX3
	OLA1	CYTM1	RL7
	PRIO	PLCL2		ULA1
	HACD3	LZIC		CADH2
	DENR	DP13A		SYN3
	GLOD4	NDUS8		AR6P1
	ARPC2	STXB5		HNRPF
	AHSA1	PREP		PSD11
	UGPA	RPTOR		KAP0
	RS21	PITC1		XPO5
	ERF3A	NNRE		SMD3
	LYAG	NAC2		CMC4
	HPCL1	HIBCH		PGP
	PSD3	THIL		EXOC2
	NONO	CCSAP		SYWC
	CACP	EIF3L		SET
	CHIP	ERF3A		ETHE1
	RL7	IP3KA		CH1B2
	E41L1	HNRPL		NPTXR
	NCKP1	K0513		HDGR3
	GRIA1	IQEC1		AFG32
	EIF3K	CACB4		VGLU1
	KCMA1	AL1L1		PDIA1
	LY6H	SCPDL		UFC1
	ASGL1	BPHL		PXL2B
	RS20	SNG3		MBP
	ILF3	EIF3C		RTCB
	RTRAF	CPLX3		NCEH1
	AL7A1	QCR9		DTD1
	PSD13	DC1L1		SGT1
	HMOX2	AP3M2		ABR
	PIMT	PTH2		BDH
	CNPY4	VPS18		AT1B3
	VGLU2	IGSF8		DCTN3
	CNPY2	ACY2		TIM9
	PA2G4	STXB6		NUCKS
	FUS	SHLB2		VP26B
	RNK	CADM4		PC4L1
	SODC	CLYBL		PSA5
	GPM6B	LUZP1		KCC2B
	KCC2G	SNP47		HMGA1
	L1CAM	KPRB		RAB23
	AUXI	WASF1		SHSA7
	PSB3	PRAF3		RS12
	GNAQ	CADM1		WNK2
	ELAV1	CSN8		CZIB
	DDAH2	KKCC1		NDUB6
	CNKR2	REEP2		DC1L1
	CLUS	PEX19		ERH
	S39A6	AMPB		STUM
	MIC25	ACSF2		SRBS1
	XPO2	GRAP1		SC31A
	HNRPQ	SGTB		ARC1A
	PRAF2	SGIP1		VGF
	TRIM2	AT1A1		KAD1
	PCBP1	CCAR2		RL32
	MCU	CDIPT		TALDO
	PDK2	PTGR2		HPLN1
	ANLN	SIR2		MPPA
	TPR	GD1L1		GSHR
	SOGA3	PAIP1		MK03
	PDC10	SRSF4		RS15
	ARFP2	MIA40		PA1B3
		K2C79		NOVA2
		LEGL		ECHB
		ARL8A		NCK2
		EPMIP		SFXN1
		HNRPU		SNP25
		REM2		HNRPQ
		MPCP		G37L1
		WASF3		PP1G
		MARK1		PGES2
		SETD7		GLRX3
		ACO11		SYJ2B
		CCG8		ATLA1
		SFPQ		DDX5
		WDR13		P5CS
		BACH		PCCB
		S12A5		CLIC4
		RAB14		PSA1
		SFXN3		RLGPB
		ACLY		NDUB4
		NDUS1		CDIP1
		HNMT		NDUB5
		RINI		SOS2
		IPYR2		ANR63
		MIC25		DGLA
		ATPG		BPNT1
		DDX1		CTL1
		BRK1		OSBL8
		SH3L3		CLAP2
		SMAP1		DDX3X
		TMM19		THIO
		ACSL6		TOM1
		NDUS2		PACN2
		FUBP1		CNKR2
		SYYC		CMTD1
		CISD1		PPM1A
		NCALD
		PNPO
		OSBL1
		DLG2
		PI42C
		BASP1
		MK08
		WASL
		IPO9
		SNX4
		UCKL1
		RPN1
		KCC1A
		NDUV1
		PTBP2
		GRHPR
		PCCA
		UGPA
		RAB4B
		DYST
		LRP1
		SYUB
		FPPS
		WDR7
		SYT12
		KAD5
		RAB31
		TADBP
		HNRLL
		ETFD
		THIKA
		TRFE
		RHEB
		CYRIB
		SYDC
		PP6R3
		C1TC
		PCY2
		PDK3
		CLIP1
		TSN2
		MARC2
		LRC59
		PHAF1
		PDIA6
		PDE2A
		KCC2G
		GPC5B
		XPO5
		RT4I1
		MPI
		ATAD3
		SFXN5
		TALDO
		MYO5A
		S14L2
		NPTXR
		THTM
		STML2
		PSIP1
		RAP1B
		GGT7
		SFXN1
		GORS2
		ECHB
		PLPP3
		ARP3
		NONO
		PLST
		SERC
		GLO2
		TMED9
		ACON
		DCTN2
		NEUA
		CRYL1
		PRP19
		MLF2
		DHRS1
		3HIDH
		CDS2
		F10A1
		NDUAA
		ETFA
		CSN1
		RTCB
		TNPO2
		HGS
		GRPE1
		PARK7
		NDUS5
		DNJA3
		SYK
		PCCB
		SRRT
		CADM3
		RIMS1
		RTN4
		NTRI
		UBXN6
		GDIR1
		ACBG1
		PRP8
		NDUA5
		COX6C
		TOM22
		ATP5L
		RL17
		LGUL
		GLOD4
		CNTP2
		ARPC5
		ATG3
		AMPL
		COXM1
		LTOR1
		NUDC2
		NDUC2
		6PGL
		DECR
		QCR8
		NDUA2
		FIS1
		TPPC5
		SDHB
		CISD2
		NDUB4
		RAB5A
		GMFB
		COTL1
		NDUB9
		TXD17
		GLRX3
		TRAP1
		AT5F1
		RS21
		ACO13
		S2546
		TXD12
		TIM16
		1433B
		YKT6
		CYB5B
		KGD4
		NDUA6
		NDUB3
		PSMD9
		UFC1
		PPID
		ACPM
		VTA1
		RL14
		GOT1B
		NDUB7
		M2OM
		TMM33
		UCRI
		CHSP1
		NECP1
		ATP5S
		TPPP3
		MIC19
		GDPD1
		NRX1A
		RANB3
		ARPC2
		MFR1L
		TBB2B
		PUR9
		DDAH1
		RBM8A
		SNAG
		SGT1
		PSMD8
		MANF
		MITOS
		DHRS7
		MPPB
		DHSD
		CYBP
		RL11
		ILF2
		NDUS4
		TECR
		PAIRB
		BIEA
		TOM34
		PXL2A
		CAP2
		TPD54
		CSN7A
		QCR1
		OLA1
		NNRD
		NSF1C
		SCRN1
		GARS
		RL15
		AL1B1
		RAB3B
		CISY
		ACSL3
		TOM70
		RS19
		UB2V1
		5NT3A
		MPC2
		ODPB
		ACBD6
		HNRPM
		LMAN1
		PGM1
		SYRC
		PTMS
		SCOT1
		MCES
		CY1
		SYTC
		HINT2
		PPIL1
		ILEUA
		GAL3A
		CNDP2
		RAB1B
		LRC57
		SARNP
		VATF
		CT027
		LTOR5
		MCA3
		CHRD1
		RL34
		LIGO1
		NOL3
		ODO2
		UB2V2
		DTNA
		MOBP
		PPAC
		HYEP
		RUFY3
		TTYH1
		ATPD
		PLRKT
		EXOC2
		CUL2
		PLCC
		SF3A3
		CUL5
		TBB4A
		NDUB8
		NDUV2
		SYJ2B
		GHC1
		IDH3A
		NOP56
		TMX2
		PIR
		ACAD8
		PRPS1
		LHPP
		ISCU
		KCTD4
		DUS3
		GGCT
		IPYR
		QCR7
		TIM50
		ITPA
		ARP5L
		CHM4B
		NDUAB
		JAM3
		RL4
		EF1G
		BOLA1
		OCAD2
		EFHD2
		ISCA1
		PHP14
		GBG12
		SNAA
		RM12
		ATPO
		GHC2
		BTBDH
		CDIP1
		QCR2
		KAP0
		ALG2
		AL7A1
		AP2B1
		RPN2
		PGAM1
		COASY
		KCY
		TPRGL
		AMPD2
		LNEBL
		MPPA
		NDUA9
		NDUS7
		ARP21
		ISCA2
		TOM20
		6PGD
		NDUA8
		IPP2
		PUR6
		ETHE1
		NB5R3
		S38A3
		AP3S1
		MECR
		NDUBA
		NDUS3
		CRIP2
		ETFB
		ATP5H
		MIC26
		DTD1
		ARFG1
		CSTN1
		IPO7
		INP4A
		MMSA
		DPYL5
		VPS35
		EHD4
		OGA
		SET
		RPGF4
		STX12
		TICN2
		RT29
		TBB3
		MESD
		RDH14
		XPO2
		NDUAD
		PPR1A
		ARHG7
		RTN3
		SPN90
		TRIM2
		AN32B
		AGK
		RCAN1
		IVD
		PGTA
		DYHC1
		INO1
		NIT2
		NUDT3
		LGI1
		COPB
		AK1A1
		SV2A
		RL38
		LANC2
		SH3L1
		PROF2
		CCG3
		UCHL3
		CEND
		SCAM5
		NOVA1
		HYOU1
		HABP4
		AR6P1
		HIP1R
		GDE1
		AL9A1
		DCLK1
		S61A2
		CUL3
		AUHM
		NT5C
		MINK1
		KCJ10
		ARPC3
		BORG4
		UBP14
		AP3B2
		GBG13
		HDGR3
		TRXR1
		MY18A
		GRP2
		RHOA
		PSA6
		HPLN1
		PPCE
		PIN1
		FAK2
		SRCN1
		ASAP1
		DRG2
		COPG2
		KI21A
		DREB
		CNPY2
		PCS1N
		EHD3
		TOM40
		CLIC4
		ADDG
		ADDB
		ADDA
		NDRG3
		NDRG2
		DNJC7
		DNJB2
		DNJA2
		MAP1A
		ACOT2
		GRM3
		PCLO
		TOLIP
		NFU1
		EIF3I
		UBQL2
		H2AY
		SRR
		GLYG
		BCAM
		WDR54
		AT2B2
		ESTD
		DEST
		SC11A
		UCHL1
		TMED2
		ARC1A
		MPU1
		ACOT9
		KAD1
		GUAD
		DGKE
		CETN2
		PSA4
		PSB3
		PSB2
		PSA1
		TAGL3
		VAS1
		TRIM3
		SAE1
		SEPT6
		ADA22
		ADA23
		KHDR3
		HEBP1
		LYPA2
		VATG2
		SCN8A
		SKP1
		PDC6I
		PROD
		SYFB
		PFKAP
		PYGM
		DCTN6
		LY6H
		CHIP
		IF4H
		ARL3
		COR1B
		COR1C
		SUCA
		UCHL5
		ECI2
		KAD4
		CATZ
		GABR1
		MPP2
		ASAH1
		VAPA
		GSK3B
		DEMA
		SNX1
		E41L3
		TIM9
		TIM8A
		PACN2
		TUSC2
		PSD13
		EHD1
		CP46A
		MAAI
		MAGI2
		NCDN
		CELF2
		CLIP2
		IF2G
		PALM
		TWF2
		BPNT1
		AIFM1
		DCTN3
		P5CS
		LAT1
		CPNE6
		PLCB1
		VATC1
		VPP1
		NFS1
		CA2D3
		RED
		DX39B
		NDUA7
		SYVC
		BAG6
		SEPT3
		STK39
		STRAP
		HNRPC
		DPP6
		RASL1
		MTMR1
		MECP2
		RGS6
		E41L1
		LETM1
		SUCB2
		SUCB1
		SEPT5
		PSA7
		PSA5
		DNPEP
		GRIA3
		HNRPF
		HOME1
		PLPHP
