# Supplementary material for: AI Machine Learning Technique Characterizes Potential Markers of Depression in Two Animal Models of Depression
Source: Brain Sci. 2023 May 5;13(5):763. doi: 10.3390/brainsci13050763 (PMC10216178; doi:10.3390/brainsci13050763)
Supplement: Supplementary file 1 [file brainsci-13-00763-s001.zip › supporting table S5.xlsx]

## Sheet: Sheet1
Protein ID	Protein Name	Function
Q9DBG3	AP2B1	Component of the adaptor protein complex 2 (AP-2).
		AP-2 appear to be involved in cargo selection and vesicle formation.
		AP-2 is involved in clathrin-dependent endocytosis in which cargo proteins are incorporated into vesicles surrounded by clathrin (clathrin-coated vesicles, CCVs) which are destined for fusion with the early endosome.
		AP-2 also serves as a cargo receptor to selectively sort the membrane proteins involved in receptor-mediated endocytosis.
		AP-2 seems to play a role in the recycling of synaptic vesicle membranes from the presynaptic surface.
		AP-2 recognizes Y-X-X-[FILMV] (Y-X-X-Phi) and [ED]-X-X-X-L-[LI] endocytosis signal motifs within the cytosolic tails of transmembrane cargo molecules.
		AP-2 may also play a role in maintaining normal post-endocytic trafficking through the ARF6-regulated, non-clathrin pathway. During long-term potentiation in hippocampal neurons, AP-2 is responsible for the endocytosis of ADAM10.
Q9QWI6	SRCN1	Acts as a negative regulator of SRC by activating CSK which inhibits SRC activity and downstream signaling, leading to impaired cell spreading and migration. Regulates dendritic spine morphology. Involved in calcium-dependent exocytosis. May play a role in neurotransmitter release or synapse maintenance.
Q8BIJ6	SYIM	ATP binding; mitochondrial matrix; aminoacyl-tRNA editing activity ect.
Q8BLK3	LSAMP	Mediates selective neuronal growth and axon targeting.
		Contributes to the guidance of developing axons and remodeling of mature circuits in the limbic system.
		Essential for normal growth of the hippocampal mossy fiber projection.
Q9Z140	CPNE6	Calcium-dependent phospholipid-binding protein that plays a role in calcium-mediated intracellular processes.
		Binds phospholipid membranes in a calcium-dependent manner.
		Plays a role in dendrite formation by melanocytes.
P26040	EZRI	Probably involved in connections of major cytoskeletal structures to the plasma membrane.
		In epithelial cells, required for the formation of microvilli and membrane ruffles on the apical pole.
		Along with PLEKHG6, required for normal macropinocytosis.
