# Supplementary material for: AI Machine Learning Technique Characterizes Potential Markers of Depression in Two Animal Models of Depression
Source: Brain Sci. 2023 May 5;13(5):763. doi: 10.3390/brainsci13050763 (PMC10216178; doi:10.3390/brainsci13050763)
Supplement: Supplementary file 1 [file brainsci-13-00763-s001.zip › supporting table S6.xlsx]

## Sheet: Metadata
_RESULTS_version	5
RESULTS_SEARCH_STAT_search_begin_time_clock	09/21/2022 22:30:20
RESULTS_SEARCH_STAT_search_end_time_clock	09/23/2022 00:41:25
RESULTS_SEARCH_STAT_search_time_duration	#VALUE!
RESULTS_SEARCH_STAT_stage_signal_processing_begin_time_clock	09/21/2022 22:30:20
RESULTS_SEARCH_STAT_stage_signal_processing_end_time_clock	09/22/2022 18:29:57
RESULTS_SEARCH_STAT_stage_signal_processing_time_duration	#VALUE!
RESULTS_SEARCH_STAT_stage_waiting_begin_time_clock	09/22/2022 18:29:57
RESULTS_SEARCH_STAT_stage_waiting_end_time_clock	09/22/2022 18:30:37
RESULTS_SEARCH_STAT_stage_waiting_time_duration	2008-09-25
RESULTS_SEARCH_STAT_stage_searching_begin_time_clock	09/22/2022 18:30:37
RESULTS_SEARCH_STAT_stage_searching_end_time_clock	09/23/2022 00:30:15
RESULTS_SEARCH_STAT_stage_searching_time_duration	#VALUE!
RESULTS_SEARCH_STAT_stage_fdr_begin_time_clock	09/23/2022 00:30:16
RESULTS_SEARCH_STAT_stage_fdr_end_time_clock	09/23/2022 00:41:25
RESULTS_SEARCH_STAT_stage_fdr_time_duration	3731-09-21
RESULTS_SEARCH_STAT_task_fraglet_exe_begin_time_clock	09/22/2022 18:29:59
RESULTS_SEARCH_STAT_task_fraglet_exe_end_time_clock	09/22/2022 18:45:58
RESULTS_SEARCH_STAT_task_fraglet_exe_time_duration	959622
RESULTS_SEARCH_STAT_task_fraglet_exe_time_cpu	#VALUE!
RESULTS_SEARCH_STAT_task_taglet_exe_begin_time_clock	09/22/2022 19:08:12
RESULTS_SEARCH_STAT_task_taglet_exe_end_time_clock	09/22/2022 23:48:58
RESULTS_SEARCH_STAT_task_taglet_exe_time_duration	16846779
RESULTS_SEARCH_STAT_task_taglet_exe_time_cpu	#VALUE!
RESULTS_SEARCH_STAT_task_progroup_begin_time_clock	09/22/2022 23:48:58
RESULTS_SEARCH_STAT_task_progroup_end_time_clock	09/23/2022 00:30:15
RESULTS_SEARCH_STAT_task_progroup_time_duration	2476976
RESULTS_SEARCH_STAT_task_progroup_time_cpu	#VALUE!
RESULTS_SEARCH_STAT_task_focusing_begin_time_clock	09/22/2022 18:45:58
RESULTS_SEARCH_STAT_task_focusing_end_time_clock	09/22/2022 19:08:12
RESULTS_SEARCH_STAT_task_focusing_time_duration	1333247
RESULTS_SEARCH_STAT_task_focusing_time_cpu	2483348
RESULTS_SEARCH_STAT_computer_memory	8099
RESULTS_SEARCH_STAT_computer_name	5600-PC
RESULTS_SEARCH_STAT_num_proteins	34250
RESULTS_SEARCH_STAT_num_residues	19414484
RESULTS_SEARCH_STAT_number_cores	4
RESULTS_SEARCH_STAT_number_licensed_tasks	16
RESULTS_SEARCH_STAT_number_processors	4
RESULTS_SEARCH_STAT_os	Windows 7 Professional Service Pack 1 (6.1.7601)
RESULTS_SEARCH_1_time_cpu	21200
RESULTS_SEARCH_1_time_duration	25144
RESULTS_SEARCH_1_version	5.0.1.4874
RESULTS_SEARCH_1_xml:id	SEARCH:1:637993962207131162_0
RESULTS_SEARCH_1_PARAMETERS_chemical_data_edited	FALSE
RESULTS_SEARCH_1_PARAMETERS_do_multiprecursor_search	TRUE
RESULTS_SEARCH_1_PARAMETERS_do_reverse_search	TRUE
RESULTS_SEARCH_1_PARAMETERS_max_quant_labels	35
RESULTS_SEARCH_1_PARAMETERS_maxresults	15
RESULTS_SEARCH_1_PARAMETERS_separate_searches	FALSE
RESULTS_SEARCH_1_PARAMETERS_MSTOLERANCE_type	dalton
RESULTS_SEARCH_1_PARAMETERS_MSTOLERANCE_value	0.05
RESULTS_SEARCH_1_PARAMETERS_MSMSTOLERANCE_type	dalton
RESULTS_SEARCH_1_PARAMETERS_MSMSTOLERANCE_value	0.1
RESULTS_SEARCH_1_PARAMETERS_MS_STANDARD_DEVIATION_type	dalton
RESULTS_SEARCH_1_PARAMETERS_MS_STANDARD_DEVIATION_value	0.0011
RESULTS_SEARCH_1_PARAMETERS_MSMS_STANDARD_DEVIATION_type	dalton
RESULTS_SEARCH_1_PARAMETERS_MSMS_STANDARD_DEVIATION_value	0.01
RESULTS_SEARCH_1_PARAMETERS_FASTA_filename	C:\AB SCIEX\ProteinPilot Data\SearchDatabases\20220920_mouse.fasta
RESULTS_SEARCH_1_PARAMETERS_AUTO_CALIBRATION_ms	TRUE
RESULTS_SEARCH_1_PARAMETERS_AUTO_CALIBRATION_msexport	FALSE
RESULTS_SEARCH_1_PARAMETERS_AUTO_CALIBRATION_msms	TRUE
RESULTS_SEARCH_1_PARAMETERS_AUTO_CALIBRATION_msmstolsdratio	2.75
RESULTS_SEARCH_1_PARAMETERS_AUTO_CALIBRATION_mstolsdratio	7
RESULTS_SEARCH_1_PARAMETERS_AUTO_CALIBRATION_squareroot	TRUE
RESULTS_SEARCH_1_PARAMETERS_AUTO_CALIBRATION_type	dalton
RESULTS_SEARCH_1_PARAMETERS_AUTO_CALIBRATION_MCP_d_s_s_f	0.0666667
RESULTS_SEARCH_1_PARAMETERS_AUTO_CALIBRATION_MCP_d_s_w_f	3
RESULTS_SEARCH_1_PARAMETERS_AUTO_CALIBRATION_MCP_m_f_r_mbc	200
RESULTS_SEARCH_1_PARAMETERS_AUTO_CALIBRATION_MCP_m_m_c	10
RESULTS_SEARCH_1_PARAMETERS_AUTO_CALIBRATION_MCP_m_m_f_s	0.25
RESULTS_SEARCH_1_PARAMETERS_AUTO_CALIBRATION_MCP_m_m_p_f	0.33
RESULTS_SEARCH_1_PARAMETERS_AUTO_CALIBRATION_MCP_m_m_p_rms_f	1
RESULTS_SEARCH_1_PARAMETERS_AUTO_CALIBRATION_MCP_m_p_t_f	1
RESULTS_SEARCH_1_PARAMETERS_AUTO_CALIBRATION_MCP_m_r_h_n_b	15
RESULTS_SEARCH_1_PARAMETERS_AUTO_CALIBRATION_MCP_m_z_n_s	99
RESULTS_SEARCH_1_PARAMETERS_AUTO_CALIBRATION_MCP_m_z_s_mn_f_r	0.0666667
RESULTS_SEARCH_1_PARAMETERS_AUTO_CALIBRATION_MCP_m_z_s_mx_f_r	0.1
RESULTS_SEARCH_1_PARAMETERS_MS_AUTO_CALIBRATION_OUT_avres	-5.33616e-11
RESULTS_SEARCH_1_PARAMETERS_MS_AUTO_CALIBRATION_OUT_c0	0.00011234
RESULTS_SEARCH_1_PARAMETERS_MS_AUTO_CALIBRATION_OUT_c1minus1	-4.80405e-06
RESULTS_SEARCH_1_PARAMETERS_MS_AUTO_CALIBRATION_OUT_c2	0
RESULTS_SEARCH_1_PARAMETERS_MS_AUTO_CALIBRATION_OUT_file	1
RESULTS_SEARCH_1_PARAMETERS_MS_AUTO_CALIBRATION_OUT_partnumber	1
RESULTS_SEARCH_1_PARAMETERS_MS_AUTO_CALIBRATION_OUT_polyorder	1
RESULTS_SEARCH_1_PARAMETERS_MS_AUTO_CALIBRATION_OUT_sample	1
RESULTS_SEARCH_1_PARAMETERS_MS_AUTO_CALIBRATION_OUT_squareroot	TRUE
RESULTS_SEARCH_1_PARAMETERS_MSMS_AUTO_CALIBRATION_OUT_avres	-1.27854e-07
RESULTS_SEARCH_1_PARAMETERS_MSMS_AUTO_CALIBRATION_OUT_c0	-8.55708e-05
RESULTS_SEARCH_1_PARAMETERS_MSMS_AUTO_CALIBRATION_OUT_c1minus1	2.65218e-06
RESULTS_SEARCH_1_PARAMETERS_MSMS_AUTO_CALIBRATION_OUT_c2	0
RESULTS_SEARCH_1_PARAMETERS_MSMS_AUTO_CALIBRATION_OUT_file	1
RESULTS_SEARCH_1_PARAMETERS_MSMS_AUTO_CALIBRATION_OUT_partnumber	1
RESULTS_SEARCH_1_PARAMETERS_MSMS_AUTO_CALIBRATION_OUT_polyorder	1
RESULTS_SEARCH_1_PARAMETERS_MSMS_AUTO_CALIBRATION_OUT_sample	1
RESULTS_SEARCH_1_PARAMETERS_MSMS_AUTO_CALIBRATION_OUT_squareroot	TRUE
RESULTS_SEARCH_1_PARAMETERS_MAX_PRECURSORS_FRAGLET	5
RESULTS_SEARCH_1_PARAMETERS_MAX_PRECURSORS_TAGLET	1
RESULTS_SEARCH_1_PARAMETERS_PRECURSORS_DR_FRAGLET	10
RESULTS_SEARCH_1_PARAMETERS_PRECURSORS_DR_TAGLET	3
RESULTS_SEARCH_1_PARAMETERS_DEFAULT_CHARGE_STATE_1_charge	2
RESULTS_SEARCH_1_PARAMETERS_DEFAULT_CHARGE_STATE_1_probability	1
RESULTS_SEARCH_1_PARAMETERS_DEFAULT_CHARGE_STATE_2_charge	3
RESULTS_SEARCH_1_PARAMETERS_DEFAULT_CHARGE_STATE_2_probability	1
RESULTS_SEARCH_1_PARAMETERS_DEFAULT_CHARGE_STATE_3_charge	4
RESULTS_SEARCH_1_PARAMETERS_DEFAULT_CHARGE_STATE_3_probability	1
RESULTS_SEARCH_1_PARAMETERS_VERSION	5.0.1.0, 4895
RESULTS_SEARCH_1_PARAMETERS_PARAGON_VERSION	5.0.1.0, 4874
RESULTS_SEARCH_1_PARAMETERS_APPLICATION	ProteinPilot(tm) Software
RESULTS_SEARCH_1_PARAMETERS_PROGROUP_alternativedispositionmaximumfoldprobabilitydrop	100
RESULTS_SEARCH_1_PARAMETERS_PROGROUP_alternativedispositionmaximumfoldscoredrop	2
RESULTS_SEARCH_1_PARAMETERS_PROGROUP_autodiscordantpeptidethreshold	0.3
RESULTS_SEARCH_1_PARAMETERS_PROGROUP_bayesconfidencecalclulation	TRUE
RESULTS_SEARCH_1_PARAMETERS_PROGROUP_calibrateconfidence	TRUE
RESULTS_SEARCH_1_PARAMETERS_PROGROUP_compresspeptides	FALSE
RESULTS_SEARCH_1_PARAMETERS_PROGROUP_confidencepercentthresholdforexcludingothersfromquant	15
RESULTS_SEARCH_1_PARAMETERS_PROGROUP_confidencepercentthresholdforincludingselfinquant	15
RESULTS_SEARCH_1_PARAMETERS_PROGROUP_donotstoremspeaklists	FALSE
RESULTS_SEARCH_1_PARAMETERS_PROGROUP_fasta	C:\AB SCIEX\ProteinPilot Data\SearchDatabases\20220920_mouse.fasta
RESULTS_SEARCH_1_PARAMETERS_PROGROUP_featuregroupminpepconf	0.66
RESULTS_SEARCH_1_PARAMETERS_PROGROUP_featuregroupminups	0.47
RESULTS_SEARCH_1_PARAMETERS_PROGROUP_focusingintersection	4
RESULTS_SEARCH_1_PARAMETERS_PROGROUP_focusingminimummatchconfidence	0.1
RESULTS_SEARCH_1_PARAMETERS_PROGROUP_focusingminunusedprotscore	0.1
RESULTS_SEARCH_1_PARAMETERS_PROGROUP_focusingsubsetcutoff	6
RESULTS_SEARCH_1_PARAMETERS_PROGROUP_intersection	1.3
RESULTS_SEARCH_1_PARAMETERS_PROGROUP_minimummatchconfidencecutoff	0.001
RESULTS_SEARCH_1_PARAMETERS_PROGROUP_minunusedprotscore	0.0458
RESULTS_SEARCH_1_PARAMETERS_PROGROUP_subsetcutoff	2
RESULTS_SEARCH_1_PARAMETERS_PROGROUP_unusedprotscorethresholdforexcludingothersfromquant	1.3
RESULTS_SEARCH_1_PARAMETERS_PEAKLIST_count	1909-02-17
RESULTS_SEARCH_1_PARAMETERS_PEAKLIST_filenumber	1
RESULTS_SEARCH_1_PARAMETERS_PEAKLIST_original_count	3336
RESULTS_SEARCH_1_PARAMETERS_PEAKLIST_originalfilename	G:\??????\5600+\Data\Data\Hip-1.wiff
RESULTS_SEARCH_1_PARAMETERS_PEAKLIST_partnumber	1
RESULTS_SEARCH_1_PARAMETERS_QUANT_TYPE_background_correction	FALSE
RESULTS_SEARCH_1_PARAMETERS_QUANT_TYPE_bias_correction	TRUE
RESULTS_SEARCH_1_PARAMETERS_QUANT_TYPE_keep_extreme_peptides_over_fraction	0
RESULTS_SEARCH_1_PARAMETERS_QUANT_TYPE_low_confidence_check	TRUE
RESULTS_SEARCH_1_PARAMETERS_QUANT_TYPE_low_intensity_check	TRUE
RESULTS_SEARCH_1_PARAMETERS_QUANT_TYPE_median_statistic	TRUE
RESULTS_SEARCH_1_PARAMETERS_QUANT_TYPE_mod_check	TRUE
RESULTS_SEARCH_1_PARAMETERS_QUANT_TYPE_quant_threshold	-1
RESULTS_SEARCH_1_PARAMETERS_QUANT_TYPE_quant_threshold_sn	9
RESULTS_SEARCH_1_PARAMETERS_QUANT_TYPE_separate_searches	FALSE
RESULTS_SEARCH_1_PARAMETERS_QUANT_TYPE_shared_msms_check	TRUE
RESULTS_SEARCH_1_PARAMETERS_PARAGON_METHOD_SETTINGS_UI_SAMPLE_TYPE	Identification
RESULTS_SEARCH_1_PARAMETERS_PARAGON_METHOD_SETTINGS_UI_CYS_ALKYLATION	Iodoacetamide
RESULTS_SEARCH_1_PARAMETERS_PARAGON_METHOD_SETTINGS_UI_DIGESTION	Trypsin
RESULTS_SEARCH_1_PARAMETERS_PARAGON_METHOD_SETTINGS_UI_INSTRUMENT	TripleTOF 5600
RESULTS_SEARCH_1_PARAMETERS_PARAGON_METHOD_SETTINGS_UI_SEARCH_EFFORT	Thorough
RESULTS_SEARCH_1_PARAMETERS_PARAGON_METHOD_SETTINGS_UI_ID_FOCUS	Biological modifications
RESULTS_SEARCH_1_PARAMETERS_PARAGON_METHOD_SETTINGS_UI_USER_NAME	5600-PC\5600
RESULTS_SEARCH_1_PARAMETERS_PARAGON_METHOD_SETTINGS_UI_MACHINE_NAME	5600-PC
RESULTS_SEARCH_1_PARAMETERS_PARAGON_METHOD_SETTINGS_UI_SEARCH_ID	6.37994e+17
RESULTS_SEARCH_1_PARAMETERS_PARAGON_METHOD_SETTINGS_UI_START_TIME	2022-09-21 22:30:20
RESULTS_SEARCH_1_PARAMETERS_PARAGON_METHOD_SETTINGS_UI_MIN_UNUSED_PROTSCORE	0.0458
RESULTS_SEARCH_1_PARAMETERS_PARAGON_METHOD_SETTINGS_UI_PSPEP	TRUE
RESULTS_SEARCH_2_time_cpu	396195
RESULTS_SEARCH_2_time_duration	397729
RESULTS_SEARCH_2_version	5.0.1.4874
RESULTS_SEARCH_2_xml:id	SEARCH:2:637993962207131162_0
RESULTS_SEARCH_2_PARAMETERS_chemical_data_edited	FALSE
RESULTS_SEARCH_2_PARAMETERS_do_multiprecursor_search	TRUE
RESULTS_SEARCH_2_PARAMETERS_do_reverse_search	TRUE
RESULTS_SEARCH_2_PARAMETERS_max_quant_labels	35
RESULTS_SEARCH_2_PARAMETERS_maxresults	15
RESULTS_SEARCH_2_PARAMETERS_separate_searches	FALSE
RESULTS_SEARCH_2_PARAMETERS_MSTOLERANCE_type	dalton
RESULTS_SEARCH_2_PARAMETERS_MSTOLERANCE_value	0.05
RESULTS_SEARCH_2_PARAMETERS_MSMSTOLERANCE_type	dalton
RESULTS_SEARCH_2_PARAMETERS_MSMSTOLERANCE_value	0.1
RESULTS_SEARCH_2_PARAMETERS_MS_STANDARD_DEVIATION_type	dalton
RESULTS_SEARCH_2_PARAMETERS_MS_STANDARD_DEVIATION_value	0.0011
RESULTS_SEARCH_2_PARAMETERS_MSMS_STANDARD_DEVIATION_type	dalton
RESULTS_SEARCH_2_PARAMETERS_MSMS_STANDARD_DEVIATION_value	0.01
RESULTS_SEARCH_2_PARAMETERS_FASTA_filename	C:\AB SCIEX\ProteinPilot Data\SearchDatabases\20220920_mouse.fasta
RESULTS_SEARCH_2_PARAMETERS_AUTO_CALIBRATION_ms	TRUE
RESULTS_SEARCH_2_PARAMETERS_AUTO_CALIBRATION_msexport	FALSE
RESULTS_SEARCH_2_PARAMETERS_AUTO_CALIBRATION_msms	TRUE
RESULTS_SEARCH_2_PARAMETERS_AUTO_CALIBRATION_msmstolsdratio	2.75
RESULTS_SEARCH_2_PARAMETERS_AUTO_CALIBRATION_mstolsdratio	7
RESULTS_SEARCH_2_PARAMETERS_AUTO_CALIBRATION_squareroot	TRUE
RESULTS_SEARCH_2_PARAMETERS_AUTO_CALIBRATION_type	dalton
RESULTS_SEARCH_2_PARAMETERS_AUTO_CALIBRATION_MCP_d_s_s_f	0.0666667
RESULTS_SEARCH_2_PARAMETERS_AUTO_CALIBRATION_MCP_d_s_w_f	3
RESULTS_SEARCH_2_PARAMETERS_AUTO_CALIBRATION_MCP_m_f_r_mbc	200
RESULTS_SEARCH_2_PARAMETERS_AUTO_CALIBRATION_MCP_m_m_c	10
RESULTS_SEARCH_2_PARAMETERS_AUTO_CALIBRATION_MCP_m_m_f_s	0.25
RESULTS_SEARCH_2_PARAMETERS_AUTO_CALIBRATION_MCP_m_m_p_f	0.33
RESULTS_SEARCH_2_PARAMETERS_AUTO_CALIBRATION_MCP_m_m_p_rms_f	1
RESULTS_SEARCH_2_PARAMETERS_AUTO_CALIBRATION_MCP_m_p_t_f	1
RESULTS_SEARCH_2_PARAMETERS_AUTO_CALIBRATION_MCP_m_r_h_n_b	15
RESULTS_SEARCH_2_PARAMETERS_AUTO_CALIBRATION_MCP_m_z_n_s	99
RESULTS_SEARCH_2_PARAMETERS_AUTO_CALIBRATION_MCP_m_z_s_mn_f_r	0.0666667
RESULTS_SEARCH_2_PARAMETERS_AUTO_CALIBRATION_MCP_m_z_s_mx_f_r	0.1
RESULTS_SEARCH_2_PARAMETERS_MS_AUTO_CALIBRATION_OUT_avres	-5.33616e-11
RESULTS_SEARCH_2_PARAMETERS_MS_AUTO_CALIBRATION_OUT_c0	0.00011234
RESULTS_SEARCH_2_PARAMETERS_MS_AUTO_CALIBRATION_OUT_c1minus1	-4.80405e-06
RESULTS_SEARCH_2_PARAMETERS_MS_AUTO_CALIBRATION_OUT_c2	0
RESULTS_SEARCH_2_PARAMETERS_MS_AUTO_CALIBRATION_OUT_file	1
RESULTS_SEARCH_2_PARAMETERS_MS_AUTO_CALIBRATION_OUT_partnumber	1900-01-01
RESULTS_SEARCH_2_PARAMETERS_MS_AUTO_CALIBRATION_OUT_polyorder	1
RESULTS_SEARCH_2_PARAMETERS_MS_AUTO_CALIBRATION_OUT_sample	1
RESULTS_SEARCH_2_PARAMETERS_MS_AUTO_CALIBRATION_OUT_squareroot	TRUE
RESULTS_SEARCH_2_PARAMETERS_MSMS_AUTO_CALIBRATION_OUT_avres	-1.27854e-07
RESULTS_SEARCH_2_PARAMETERS_MSMS_AUTO_CALIBRATION_OUT_c0	-8.55708e-05
RESULTS_SEARCH_2_PARAMETERS_MSMS_AUTO_CALIBRATION_OUT_c1minus1	2.65218e-06
RESULTS_SEARCH_2_PARAMETERS_MSMS_AUTO_CALIBRATION_OUT_c2	0
RESULTS_SEARCH_2_PARAMETERS_MSMS_AUTO_CALIBRATION_OUT_file	1
RESULTS_SEARCH_2_PARAMETERS_MSMS_AUTO_CALIBRATION_OUT_partnumber	1
RESULTS_SEARCH_2_PARAMETERS_MSMS_AUTO_CALIBRATION_OUT_polyorder	1
RESULTS_SEARCH_2_PARAMETERS_MSMS_AUTO_CALIBRATION_OUT_sample	1
RESULTS_SEARCH_2_PARAMETERS_MSMS_AUTO_CALIBRATION_OUT_squareroot	TRUE
RESULTS_SEARCH_2_PARAMETERS_MAX_PRECURSORS_FRAGLET	5
RESULTS_SEARCH_2_PARAMETERS_MAX_PRECURSORS_TAGLET	1
RESULTS_SEARCH_2_PARAMETERS_PRECURSORS_DR_FRAGLET	10
RESULTS_SEARCH_2_PARAMETERS_PRECURSORS_DR_TAGLET	3
RESULTS_SEARCH_2_PARAMETERS_DEFAULT_CHARGE_STATE_1_charge	2
RESULTS_SEARCH_2_PARAMETERS_DEFAULT_CHARGE_STATE_1_probability	1
RESULTS_SEARCH_2_PARAMETERS_DEFAULT_CHARGE_STATE_2_charge	3
RESULTS_SEARCH_2_PARAMETERS_DEFAULT_CHARGE_STATE_2_probability	1
RESULTS_SEARCH_2_PARAMETERS_DEFAULT_CHARGE_STATE_3_charge	4
RESULTS_SEARCH_2_PARAMETERS_DEFAULT_CHARGE_STATE_3_probability	1
RESULTS_SEARCH_2_PARAMETERS_VERSION	5.0.1.0, 4895
RESULTS_SEARCH_2_PARAMETERS_PARAGON_VERSION	5.0.1.0, 4874
RESULTS_SEARCH_2_PARAMETERS_APPLICATION	ProteinPilot(tm) Software
RESULTS_SEARCH_2_PARAMETERS_PROGROUP_alternativedispositionmaximumfoldprobabilitydrop	100
RESULTS_SEARCH_2_PARAMETERS_PROGROUP_alternativedispositionmaximumfoldscoredrop	2
RESULTS_SEARCH_2_PARAMETERS_PROGROUP_autodiscordantpeptidethreshold	0.3
RESULTS_SEARCH_2_PARAMETERS_PROGROUP_bayesconfidencecalclulation	TRUE
RESULTS_SEARCH_2_PARAMETERS_PROGROUP_calibrateconfidence	TRUE
RESULTS_SEARCH_2_PARAMETERS_PROGROUP_compresspeptides	FALSE
RESULTS_SEARCH_2_PARAMETERS_PROGROUP_confidencepercentthresholdforexcludingothersfromquant	15
RESULTS_SEARCH_2_PARAMETERS_PROGROUP_confidencepercentthresholdforincludingselfinquant	15
RESULTS_SEARCH_2_PARAMETERS_PROGROUP_donotstoremspeaklists	FALSE
RESULTS_SEARCH_2_PARAMETERS_PROGROUP_fasta	C:\AB SCIEX\ProteinPilot Data\SearchDatabases\20220920_mouse.fasta
RESULTS_SEARCH_2_PARAMETERS_PROGROUP_featuregroupminpepconf	0.66
RESULTS_SEARCH_2_PARAMETERS_PROGROUP_featuregroupminups	0.47
RESULTS_SEARCH_2_PARAMETERS_PROGROUP_focusingintersection	4
RESULTS_SEARCH_2_PARAMETERS_PROGROUP_focusingminimummatchconfidence	0.1
RESULTS_SEARCH_2_PARAMETERS_PROGROUP_focusingminunusedprotscore	0.1
RESULTS_SEARCH_2_PARAMETERS_PROGROUP_focusingsubsetcutoff	6
RESULTS_SEARCH_2_PARAMETERS_PROGROUP_intersection	1.3
RESULTS_SEARCH_2_PARAMETERS_PROGROUP_minimummatchconfidencecutoff	0.001
RESULTS_SEARCH_2_PARAMETERS_PROGROUP_minunusedprotscore	0.0458
RESULTS_SEARCH_2_PARAMETERS_PROGROUP_subsetcutoff	2
RESULTS_SEARCH_2_PARAMETERS_PROGROUP_unusedprotscorethresholdforexcludingothersfromquant	1.3
RESULTS_SEARCH_2_PARAMETERS_PEAKLIST_count	3336
RESULTS_SEARCH_2_PARAMETERS_PEAKLIST_filenumber	1
RESULTS_SEARCH_2_PARAMETERS_PEAKLIST_original_count	3336
RESULTS_SEARCH_2_PARAMETERS_PEAKLIST_originalfilename	G:\??????\5600+\Data\Data\Hip-1.wiff
RESULTS_SEARCH_2_PARAMETERS_PEAKLIST_partnumber	1
RESULTS_SEARCH_2_PARAMETERS_QUANT_TYPE_background_correction	FALSE
RESULTS_SEARCH_2_PARAMETERS_QUANT_TYPE_bias_correction	TRUE
RESULTS_SEARCH_2_PARAMETERS_QUANT_TYPE_keep_extreme_peptides_over_fraction	0
RESULTS_SEARCH_2_PARAMETERS_QUANT_TYPE_low_confidence_check	TRUE
RESULTS_SEARCH_2_PARAMETERS_QUANT_TYPE_low_intensity_check	TRUE
RESULTS_SEARCH_2_PARAMETERS_QUANT_TYPE_median_statistic	TRUE
RESULTS_SEARCH_2_PARAMETERS_QUANT_TYPE_mod_check	TRUE
RESULTS_SEARCH_2_PARAMETERS_QUANT_TYPE_quant_threshold	-1
RESULTS_SEARCH_2_PARAMETERS_QUANT_TYPE_quant_threshold_sn	9
RESULTS_SEARCH_2_PARAMETERS_QUANT_TYPE_separate_searches	FALSE
RESULTS_SEARCH_2_PARAMETERS_QUANT_TYPE_shared_msms_check	TRUE
RESULTS_SEARCH_2_PARAMETERS_PARAGON_METHOD_SETTINGS_UI_SAMPLE_TYPE	Identification
RESULTS_SEARCH_2_PARAMETERS_PARAGON_METHOD_SETTINGS_UI_CYS_ALKYLATION	Iodoacetamide
RESULTS_SEARCH_2_PARAMETERS_PARAGON_METHOD_SETTINGS_UI_DIGESTION	Trypsin
RESULTS_SEARCH_2_PARAMETERS_PARAGON_METHOD_SETTINGS_UI_INSTRUMENT	TripleTOF 5600
RESULTS_SEARCH_2_PARAMETERS_PARAGON_METHOD_SETTINGS_UI_SEARCH_EFFORT	Thorough
RESULTS_SEARCH_2_PARAMETERS_PARAGON_METHOD_SETTINGS_UI_ID_FOCUS	Biological modifications
RESULTS_SEARCH_2_PARAMETERS_PARAGON_METHOD_SETTINGS_UI_USER_NAME	5600-PC\5600
RESULTS_SEARCH_2_PARAMETERS_PARAGON_METHOD_SETTINGS_UI_MACHINE_NAME	5600-PC
RESULTS_SEARCH_2_PARAMETERS_PARAGON_METHOD_SETTINGS_UI_SEARCH_ID	6.37994e+17
RESULTS_SEARCH_2_PARAMETERS_PARAGON_METHOD_SETTINGS_UI_START_TIME	2022-09-21 22:30:20
RESULTS_SEARCH_2_PARAMETERS_PARAGON_METHOD_SETTINGS_UI_MIN_UNUSED_PROTSCORE	0.0458
RESULTS_SEARCH_2_PARAMETERS_PARAGON_METHOD_SETTINGS_UI_PSPEP	TRUE
RESULTS_SEARCH_3_time_cpu	13977
RESULTS_SEARCH_3_time_duration	16463
RESULTS_SEARCH_3_version	5.0.1.4874
RESULTS_SEARCH_3_xml:id	SEARCH:1:637993962207131162_1
RESULTS_SEARCH_3_PARAMETERS_chemical_data_edited	FALSE
RESULTS_SEARCH_3_PARAMETERS_do_multiprecursor_search	TRUE
RESULTS_SEARCH_3_PARAMETERS_do_reverse_search	TRUE
RESULTS_SEARCH_3_PARAMETERS_max_quant_labels	35
RESULTS_SEARCH_3_PARAMETERS_maxresults	15
RESULTS_SEARCH_3_PARAMETERS_separate_searches	FALSE
RESULTS_SEARCH_3_PARAMETERS_MSTOLERANCE_type	dalton
RESULTS_SEARCH_3_PARAMETERS_MSTOLERANCE_value	0.05
RESULTS_SEARCH_3_PARAMETERS_MSMSTOLERANCE_type	dalton
RESULTS_SEARCH_3_PARAMETERS_MSMSTOLERANCE_value	0.1
RESULTS_SEARCH_3_PARAMETERS_MS_STANDARD_DEVIATION_type	dalton
RESULTS_SEARCH_3_PARAMETERS_MS_STANDARD_DEVIATION_value	0.0011
RESULTS_SEARCH_3_PARAMETERS_MSMS_STANDARD_DEVIATION_type	dalton
RESULTS_SEARCH_3_PARAMETERS_MSMS_STANDARD_DEVIATION_value	0.01
RESULTS_SEARCH_3_PARAMETERS_FASTA_filename	C:\AB SCIEX\ProteinPilot Data\SearchDatabases\20220920_mouse.fasta
RESULTS_SEARCH_3_PARAMETERS_AUTO_CALIBRATION_ms	TRUE
RESULTS_SEARCH_3_PARAMETERS_AUTO_CALIBRATION_msexport	FALSE
RESULTS_SEARCH_3_PARAMETERS_AUTO_CALIBRATION_msms	TRUE
RESULTS_SEARCH_3_PARAMETERS_AUTO_CALIBRATION_msmstolsdratio	2.75
RESULTS_SEARCH_3_PARAMETERS_AUTO_CALIBRATION_mstolsdratio	7
RESULTS_SEARCH_3_PARAMETERS_AUTO_CALIBRATION_squareroot	TRUE
RESULTS_SEARCH_3_PARAMETERS_AUTO_CALIBRATION_type	dalton
RESULTS_SEARCH_3_PARAMETERS_AUTO_CALIBRATION_MCP_d_s_s_f	0.0666667
RESULTS_SEARCH_3_PARAMETERS_AUTO_CALIBRATION_MCP_d_s_w_f	3
RESULTS_SEARCH_3_PARAMETERS_AUTO_CALIBRATION_MCP_m_f_r_mbc	200
RESULTS_SEARCH_3_PARAMETERS_AUTO_CALIBRATION_MCP_m_m_c	10
RESULTS_SEARCH_3_PARAMETERS_AUTO_CALIBRATION_MCP_m_m_f_s	0.25
RESULTS_SEARCH_3_PARAMETERS_AUTO_CALIBRATION_MCP_m_m_p_f	0.33
RESULTS_SEARCH_3_PARAMETERS_AUTO_CALIBRATION_MCP_m_m_p_rms_f	1
RESULTS_SEARCH_3_PARAMETERS_AUTO_CALIBRATION_MCP_m_p_t_f	1
RESULTS_SEARCH_3_PARAMETERS_AUTO_CALIBRATION_MCP_m_r_h_n_b	15
RESULTS_SEARCH_3_PARAMETERS_AUTO_CALIBRATION_MCP_m_z_n_s	99
RESULTS_SEARCH_3_PARAMETERS_AUTO_CALIBRATION_MCP_m_z_s_mn_f_r	0.0666667
RESULTS_SEARCH_3_PARAMETERS_AUTO_CALIBRATION_MCP_m_z_s_mx_f_r	0.1
RESULTS_SEARCH_3_PARAMETERS_MS_AUTO_CALIBRATION_OUT_avres	-1.4693e-10
RESULTS_SEARCH_3_PARAMETERS_MS_AUTO_CALIBRATION_OUT_c0	0.000100905
RESULTS_SEARCH_3_PARAMETERS_MS_AUTO_CALIBRATION_OUT_c1minus1	-3.88201e-06
RESULTS_SEARCH_3_PARAMETERS_MS_AUTO_CALIBRATION_OUT_c2	0
RESULTS_SEARCH_3_PARAMETERS_MS_AUTO_CALIBRATION_OUT_file	1
RESULTS_SEARCH_3_PARAMETERS_MS_AUTO_CALIBRATION_OUT_partnumber	2
RESULTS_SEARCH_3_PARAMETERS_MS_AUTO_CALIBRATION_OUT_polyorder	1
RESULTS_SEARCH_3_PARAMETERS_MS_AUTO_CALIBRATION_OUT_sample	1
RESULTS_SEARCH_3_PARAMETERS_MS_AUTO_CALIBRATION_OUT_squareroot	TRUE
RESULTS_SEARCH_3_PARAMETERS_MSMS_AUTO_CALIBRATION_OUT_avres	-1.18772e-07
RESULTS_SEARCH_3_PARAMETERS_MSMS_AUTO_CALIBRATION_OUT_c0	-0.000137936
RESULTS_SEARCH_3_PARAMETERS_MSMS_AUTO_CALIBRATION_OUT_c1minus1	5.33518e-06
RESULTS_SEARCH_3_PARAMETERS_MSMS_AUTO_CALIBRATION_OUT_c2	0
RESULTS_SEARCH_3_PARAMETERS_MSMS_AUTO_CALIBRATION_OUT_file	1
RESULTS_SEARCH_3_PARAMETERS_MSMS_AUTO_CALIBRATION_OUT_partnumber	2
RESULTS_SEARCH_3_PARAMETERS_MSMS_AUTO_CALIBRATION_OUT_polyorder	1
RESULTS_SEARCH_3_PARAMETERS_MSMS_AUTO_CALIBRATION_OUT_sample	1
RESULTS_SEARCH_3_PARAMETERS_MSMS_AUTO_CALIBRATION_OUT_squareroot	TRUE
RESULTS_SEARCH_3_PARAMETERS_MAX_PRECURSORS_FRAGLET	1900-01-05
RESULTS_SEARCH_3_PARAMETERS_MAX_PRECURSORS_TAGLET	1
RESULTS_SEARCH_3_PARAMETERS_PRECURSORS_DR_FRAGLET	10
RESULTS_SEARCH_3_PARAMETERS_PRECURSORS_DR_TAGLET	3
RESULTS_SEARCH_3_PARAMETERS_DEFAULT_CHARGE_STATE_1_charge	2
RESULTS_SEARCH_3_PARAMETERS_DEFAULT_CHARGE_STATE_1_probability	1
RESULTS_SEARCH_3_PARAMETERS_DEFAULT_CHARGE_STATE_2_charge	3
RESULTS_SEARCH_3_PARAMETERS_DEFAULT_CHARGE_STATE_2_probability	1
RESULTS_SEARCH_3_PARAMETERS_DEFAULT_CHARGE_STATE_3_charge	4
RESULTS_SEARCH_3_PARAMETERS_DEFAULT_CHARGE_STATE_3_probability	1
RESULTS_SEARCH_3_PARAMETERS_VERSION	5.0.1.0, 4895
RESULTS_SEARCH_3_PARAMETERS_PARAGON_VERSION	5.0.1.0, 4874
RESULTS_SEARCH_3_PARAMETERS_APPLICATION	ProteinPilot(tm) Software
RESULTS_SEARCH_3_PARAMETERS_PROGROUP_alternativedispositionmaximumfoldprobabilitydrop	100
RESULTS_SEARCH_3_PARAMETERS_PROGROUP_alternativedispositionmaximumfoldscoredrop	2
RESULTS_SEARCH_3_PARAMETERS_PROGROUP_autodiscordantpeptidethreshold	0.3
RESULTS_SEARCH_3_PARAMETERS_PROGROUP_bayesconfidencecalclulation	TRUE
RESULTS_SEARCH_3_PARAMETERS_PROGROUP_calibrateconfidence	TRUE
RESULTS_SEARCH_3_PARAMETERS_PROGROUP_compresspeptides	FALSE
RESULTS_SEARCH_3_PARAMETERS_PROGROUP_confidencepercentthresholdforexcludingothersfromquant	15
RESULTS_SEARCH_3_PARAMETERS_PROGROUP_confidencepercentthresholdforincludingselfinquant	15
RESULTS_SEARCH_3_PARAMETERS_PROGROUP_donotstoremspeaklists	FALSE
RESULTS_SEARCH_3_PARAMETERS_PROGROUP_fasta	C:\AB SCIEX\ProteinPilot Data\SearchDatabases\20220920_mouse.fasta
RESULTS_SEARCH_3_PARAMETERS_PROGROUP_featuregroupminpepconf	0.66
RESULTS_SEARCH_3_PARAMETERS_PROGROUP_featuregroupminups	0.47
RESULTS_SEARCH_3_PARAMETERS_PROGROUP_focusingintersection	4
RESULTS_SEARCH_3_PARAMETERS_PROGROUP_focusingminimummatchconfidence	0.1
RESULTS_SEARCH_3_PARAMETERS_PROGROUP_focusingminunusedprotscore	0.1
RESULTS_SEARCH_3_PARAMETERS_PROGROUP_focusingsubsetcutoff	6
RESULTS_SEARCH_3_PARAMETERS_PROGROUP_intersection	1.3
RESULTS_SEARCH_3_PARAMETERS_PROGROUP_minimummatchconfidencecutoff	0.001
RESULTS_SEARCH_3_PARAMETERS_PROGROUP_minunusedprotscore	0.0458
RESULTS_SEARCH_3_PARAMETERS_PROGROUP_subsetcutoff	2
RESULTS_SEARCH_3_PARAMETERS_PROGROUP_unusedprotscorethresholdforexcludingothersfromquant	1900-01-01 07:12:00
RESULTS_SEARCH_3_PARAMETERS_PEAKLIST_count	3324
RESULTS_SEARCH_3_PARAMETERS_PEAKLIST_filenumber	1
RESULTS_SEARCH_3_PARAMETERS_PEAKLIST_original_count	3324
RESULTS_SEARCH_3_PARAMETERS_PEAKLIST_originalfilename	G:\??????\5600+\Data\Data\Hip-1.wiff
RESULTS_SEARCH_3_PARAMETERS_PEAKLIST_partnumber	2
RESULTS_SEARCH_3_PARAMETERS_QUANT_TYPE_background_correction	FALSE
RESULTS_SEARCH_3_PARAMETERS_QUANT_TYPE_bias_correction	TRUE
RESULTS_SEARCH_3_PARAMETERS_QUANT_TYPE_keep_extreme_peptides_over_fraction	0
RESULTS_SEARCH_3_PARAMETERS_QUANT_TYPE_low_confidence_check	TRUE
RESULTS_SEARCH_3_PARAMETERS_QUANT_TYPE_low_intensity_check	TRUE
RESULTS_SEARCH_3_PARAMETERS_QUANT_TYPE_median_statistic	TRUE
RESULTS_SEARCH_3_PARAMETERS_QUANT_TYPE_mod_check	TRUE
RESULTS_SEARCH_3_PARAMETERS_QUANT_TYPE_quant_threshold	-1
RESULTS_SEARCH_3_PARAMETERS_QUANT_TYPE_quant_threshold_sn	9
RESULTS_SEARCH_3_PARAMETERS_QUANT_TYPE_separate_searches	FALSE
RESULTS_SEARCH_3_PARAMETERS_QUANT_TYPE_shared_msms_check	TRUE
RESULTS_SEARCH_3_PARAMETERS_PARAGON_METHOD_SETTINGS_UI_SAMPLE_TYPE	Identification
RESULTS_SEARCH_3_PARAMETERS_PARAGON_METHOD_SETTINGS_UI_CYS_ALKYLATION	Iodoacetamide
RESULTS_SEARCH_3_PARAMETERS_PARAGON_METHOD_SETTINGS_UI_DIGESTION	Trypsin
RESULTS_SEARCH_3_PARAMETERS_PARAGON_METHOD_SETTINGS_UI_INSTRUMENT	TripleTOF 5600
RESULTS_SEARCH_3_PARAMETERS_PARAGON_METHOD_SETTINGS_UI_SEARCH_EFFORT	Thorough
RESULTS_SEARCH_3_PARAMETERS_PARAGON_METHOD_SETTINGS_UI_ID_FOCUS	Biological modifications
RESULTS_SEARCH_3_PARAMETERS_PARAGON_METHOD_SETTINGS_UI_USER_NAME	5600-PC\5600
RESULTS_SEARCH_3_PARAMETERS_PARAGON_METHOD_SETTINGS_UI_MACHINE_NAME	5600-PC
RESULTS_SEARCH_3_PARAMETERS_PARAGON_METHOD_SETTINGS_UI_SEARCH_ID	6.37994e+17
RESULTS_SEARCH_3_PARAMETERS_PARAGON_METHOD_SETTINGS_UI_START_TIME	2022-09-21 22:30:20
RESULTS_SEARCH_3_PARAMETERS_PARAGON_METHOD_SETTINGS_UI_MIN_UNUSED_PROTSCORE	0.0458
RESULTS_SEARCH_3_PARAMETERS_PARAGON_METHOD_SETTINGS_UI_PSPEP	TRUE
RESULTS_SEARCH_4_time_cpu	421842
RESULTS_SEARCH_4_time_duration	424686
RESULTS_SEARCH_4_version	5.0.1.4874
RESULTS_SEARCH_4_xml:id	SEARCH:2:637993962207131162_1
RESULTS_SEARCH_4_PARAMETERS_chemical_data_edited	FALSE
RESULTS_SEARCH_4_PARAMETERS_do_multiprecursor_search	TRUE
RESULTS_SEARCH_4_PARAMETERS_do_reverse_search	TRUE
RESULTS_SEARCH_4_PARAMETERS_max_quant_labels	35
RESULTS_SEARCH_4_PARAMETERS_maxresults	15
RESULTS_SEARCH_4_PARAMETERS_separate_searches	FALSE
RESULTS_SEARCH_4_PARAMETERS_MSTOLERANCE_type	dalton
RESULTS_SEARCH_4_PARAMETERS_MSTOLERANCE_value	0.05
RESULTS_SEARCH_4_PARAMETERS_MSMSTOLERANCE_type	dalton
RESULTS_SEARCH_4_PARAMETERS_MSMSTOLERANCE_value	0.1
RESULTS_SEARCH_4_PARAMETERS_MS_STANDARD_DEVIATION_type	dalton
RESULTS_SEARCH_4_PARAMETERS_MS_STANDARD_DEVIATION_value	0.0011
RESULTS_SEARCH_4_PARAMETERS_MSMS_STANDARD_DEVIATION_type	dalton
RESULTS_SEARCH_4_PARAMETERS_MSMS_STANDARD_DEVIATION_value	0.01
RESULTS_SEARCH_4_PARAMETERS_FASTA_filename	C:\AB SCIEX\ProteinPilot Data\SearchDatabases\20220920_mouse.fasta
RESULTS_SEARCH_4_PARAMETERS_AUTO_CALIBRATION_ms	TRUE
RESULTS_SEARCH_4_PARAMETERS_AUTO_CALIBRATION_msexport	FALSE
RESULTS_SEARCH_4_PARAMETERS_AUTO_CALIBRATION_msms	TRUE
RESULTS_SEARCH_4_PARAMETERS_AUTO_CALIBRATION_msmstolsdratio	2.75
RESULTS_SEARCH_4_PARAMETERS_AUTO_CALIBRATION_mstolsdratio	7
RESULTS_SEARCH_4_PARAMETERS_AUTO_CALIBRATION_squareroot	TRUE
RESULTS_SEARCH_4_PARAMETERS_AUTO_CALIBRATION_type	dalton
RESULTS_SEARCH_4_PARAMETERS_AUTO_CALIBRATION_MCP_d_s_s_f	0.0666667
RESULTS_SEARCH_4_PARAMETERS_AUTO_CALIBRATION_MCP_d_s_w_f	3
RESULTS_SEARCH_4_PARAMETERS_AUTO_CALIBRATION_MCP_m_f_r_mbc	200
RESULTS_SEARCH_4_PARAMETERS_AUTO_CALIBRATION_MCP_m_m_c	10
RESULTS_SEARCH_4_PARAMETERS_AUTO_CALIBRATION_MCP_m_m_f_s	0.25
RESULTS_SEARCH_4_PARAMETERS_AUTO_CALIBRATION_MCP_m_m_p_f	0.33
RESULTS_SEARCH_4_PARAMETERS_AUTO_CALIBRATION_MCP_m_m_p_rms_f	1
RESULTS_SEARCH_4_PARAMETERS_AUTO_CALIBRATION_MCP_m_p_t_f	1
RESULTS_SEARCH_4_PARAMETERS_AUTO_CALIBRATION_MCP_m_r_h_n_b	15
RESULTS_SEARCH_4_PARAMETERS_AUTO_CALIBRATION_MCP_m_z_n_s	99
RESULTS_SEARCH_4_PARAMETERS_AUTO_CALIBRATION_MCP_m_z_s_mn_f_r	0.0666667
RESULTS_SEARCH_4_PARAMETERS_AUTO_CALIBRATION_MCP_m_z_s_mx_f_r	0.1
RESULTS_SEARCH_4_PARAMETERS_MS_AUTO_CALIBRATION_OUT_avres	-1.4693e-10
RESULTS_SEARCH_4_PARAMETERS_MS_AUTO_CALIBRATION_OUT_c0	0.000100905
RESULTS_SEARCH_4_PARAMETERS_MS_AUTO_CALIBRATION_OUT_c1minus1	-3.88201e-06
RESULTS_SEARCH_4_PARAMETERS_MS_AUTO_CALIBRATION_OUT_c2	0
RESULTS_SEARCH_4_PARAMETERS_MS_AUTO_CALIBRATION_OUT_file	1
RESULTS_SEARCH_4_PARAMETERS_MS_AUTO_CALIBRATION_OUT_partnumber	2
RESULTS_SEARCH_4_PARAMETERS_MS_AUTO_CALIBRATION_OUT_polyorder	1
RESULTS_SEARCH_4_PARAMETERS_MS_AUTO_CALIBRATION_OUT_sample	1
RESULTS_SEARCH_4_PARAMETERS_MS_AUTO_CALIBRATION_OUT_squareroot	TRUE
RESULTS_SEARCH_4_PARAMETERS_MSMS_AUTO_CALIBRATION_OUT_avres	-1.18772e-07
RESULTS_SEARCH_4_PARAMETERS_MSMS_AUTO_CALIBRATION_OUT_c0	-0.000137936
RESULTS_SEARCH_4_PARAMETERS_MSMS_AUTO_CALIBRATION_OUT_c1minus1	5.33518e-06
RESULTS_SEARCH_4_PARAMETERS_MSMS_AUTO_CALIBRATION_OUT_c2	0
RESULTS_SEARCH_4_PARAMETERS_MSMS_AUTO_CALIBRATION_OUT_file	1
RESULTS_SEARCH_4_PARAMETERS_MSMS_AUTO_CALIBRATION_OUT_partnumber	2
RESULTS_SEARCH_4_PARAMETERS_MSMS_AUTO_CALIBRATION_OUT_polyorder	1
RESULTS_SEARCH_4_PARAMETERS_MSMS_AUTO_CALIBRATION_OUT_sample	1
RESULTS_SEARCH_4_PARAMETERS_MSMS_AUTO_CALIBRATION_OUT_squareroot	TRUE
RESULTS_SEARCH_4_PARAMETERS_MAX_PRECURSORS_FRAGLET	5
RESULTS_SEARCH_4_PARAMETERS_MAX_PRECURSORS_TAGLET	1
RESULTS_SEARCH_4_PARAMETERS_PRECURSORS_DR_FRAGLET	10
RESULTS_SEARCH_4_PARAMETERS_PRECURSORS_DR_TAGLET	3
RESULTS_SEARCH_4_PARAMETERS_DEFAULT_CHARGE_STATE_1_charge	2
RESULTS_SEARCH_4_PARAMETERS_DEFAULT_CHARGE_STATE_1_probability	1
RESULTS_SEARCH_4_PARAMETERS_DEFAULT_CHARGE_STATE_2_charge	3
RESULTS_SEARCH_4_PARAMETERS_DEFAULT_CHARGE_STATE_2_probability	1
RESULTS_SEARCH_4_PARAMETERS_DEFAULT_CHARGE_STATE_3_charge	4
RESULTS_SEARCH_4_PARAMETERS_DEFAULT_CHARGE_STATE_3_probability	1
RESULTS_SEARCH_4_PARAMETERS_VERSION	5.0.1.0, 4895
RESULTS_SEARCH_4_PARAMETERS_PARAGON_VERSION	5.0.1.0, 4874
RESULTS_SEARCH_4_PARAMETERS_APPLICATION	ProteinPilot(tm) Software
RESULTS_SEARCH_4_PARAMETERS_PROGROUP_alternativedispositionmaximumfoldprobabilitydrop	100
RESULTS_SEARCH_4_PARAMETERS_PROGROUP_alternativedispositionmaximumfoldscoredrop	2
RESULTS_SEARCH_4_PARAMETERS_PROGROUP_autodiscordantpeptidethreshold	0.3
RESULTS_SEARCH_4_PARAMETERS_PROGROUP_bayesconfidencecalclulation	TRUE
RESULTS_SEARCH_4_PARAMETERS_PROGROUP_calibrateconfidence	TRUE
RESULTS_SEARCH_4_PARAMETERS_PROGROUP_compresspeptides	FALSE
RESULTS_SEARCH_4_PARAMETERS_PROGROUP_confidencepercentthresholdforexcludingothersfromquant	15
RESULTS_SEARCH_4_PARAMETERS_PROGROUP_confidencepercentthresholdforincludingselfinquant	15
RESULTS_SEARCH_4_PARAMETERS_PROGROUP_donotstoremspeaklists	FALSE
RESULTS_SEARCH_4_PARAMETERS_PROGROUP_fasta	C:\AB SCIEX\ProteinPilot Data\SearchDatabases\20220920_mouse.fasta
RESULTS_SEARCH_4_PARAMETERS_PROGROUP_featuregroupminpepconf	0.66
RESULTS_SEARCH_4_PARAMETERS_PROGROUP_featuregroupminups	0.47
RESULTS_SEARCH_4_PARAMETERS_PROGROUP_focusingintersection	4
RESULTS_SEARCH_4_PARAMETERS_PROGROUP_focusingminimummatchconfidence	0.1
RESULTS_SEARCH_4_PARAMETERS_PROGROUP_focusingminunusedprotscore	0.1
RESULTS_SEARCH_4_PARAMETERS_PROGROUP_focusingsubsetcutoff	6
RESULTS_SEARCH_4_PARAMETERS_PROGROUP_intersection	1.3
RESULTS_SEARCH_4_PARAMETERS_PROGROUP_minimummatchconfidencecutoff	0.001
RESULTS_SEARCH_4_PARAMETERS_PROGROUP_minunusedprotscore	0.0458
RESULTS_SEARCH_4_PARAMETERS_PROGROUP_subsetcutoff	2
RESULTS_SEARCH_4_PARAMETERS_PROGROUP_unusedprotscorethresholdforexcludingothersfromquant	1.3
RESULTS_SEARCH_4_PARAMETERS_PEAKLIST_count	3324
RESULTS_SEARCH_4_PARAMETERS_PEAKLIST_filenumber	1
RESULTS_SEARCH_4_PARAMETERS_PEAKLIST_original_count	3324
RESULTS_SEARCH_4_PARAMETERS_PEAKLIST_originalfilename	G:\??????\5600+\Data\Data\Hip-1.wiff
RESULTS_SEARCH_4_PARAMETERS_PEAKLIST_partnumber	2
RESULTS_SEARCH_4_PARAMETERS_QUANT_TYPE_background_correction	FALSE
RESULTS_SEARCH_4_PARAMETERS_QUANT_TYPE_bias_correction	TRUE
RESULTS_SEARCH_4_PARAMETERS_QUANT_TYPE_keep_extreme_peptides_over_fraction	0
RESULTS_SEARCH_4_PARAMETERS_QUANT_TYPE_low_confidence_check	TRUE
RESULTS_SEARCH_4_PARAMETERS_QUANT_TYPE_low_intensity_check	TRUE
RESULTS_SEARCH_4_PARAMETERS_QUANT_TYPE_median_statistic	TRUE
RESULTS_SEARCH_4_PARAMETERS_QUANT_TYPE_mod_check	TRUE
RESULTS_SEARCH_4_PARAMETERS_QUANT_TYPE_quant_threshold	-1
RESULTS_SEARCH_4_PARAMETERS_QUANT_TYPE_quant_threshold_sn	9
RESULTS_SEARCH_4_PARAMETERS_QUANT_TYPE_separate_searches	FALSE
RESULTS_SEARCH_4_PARAMETERS_QUANT_TYPE_shared_msms_check	TRUE
RESULTS_SEARCH_4_PARAMETERS_PARAGON_METHOD_SETTINGS_UI_SAMPLE_TYPE	Identification
RESULTS_SEARCH_4_PARAMETERS_PARAGON_METHOD_SETTINGS_UI_CYS_ALKYLATION	Iodoacetamide
RESULTS_SEARCH_4_PARAMETERS_PARAGON_METHOD_SETTINGS_UI_DIGESTION	Trypsin
RESULTS_SEARCH_4_PARAMETERS_PARAGON_METHOD_SETTINGS_UI_INSTRUMENT	TripleTOF 5600
RESULTS_SEARCH_4_PARAMETERS_PARAGON_METHOD_SETTINGS_UI_SEARCH_EFFORT	Thorough
RESULTS_SEARCH_4_PARAMETERS_PARAGON_METHOD_SETTINGS_UI_ID_FOCUS	Biological modifications
RESULTS_SEARCH_4_PARAMETERS_PARAGON_METHOD_SETTINGS_UI_USER_NAME	5600-PC\5600
RESULTS_SEARCH_4_PARAMETERS_PARAGON_METHOD_SETTINGS_UI_MACHINE_NAME	5600-PC
RESULTS_SEARCH_4_PARAMETERS_PARAGON_METHOD_SETTINGS_UI_SEARCH_ID	6.37994e+17
RESULTS_SEARCH_4_PARAMETERS_PARAGON_METHOD_SETTINGS_UI_START_TIME	2022-09-21 22:30:20
RESULTS_SEARCH_4_PARAMETERS_PARAGON_METHOD_SETTINGS_UI_MIN_UNUSED_PROTSCORE	0.0458
RESULTS_SEARCH_4_PARAMETERS_PARAGON_METHOD_SETTINGS_UI_PSPEP	TRUE
RESULTS_SEARCH_5_time_cpu	13291
RESULTS_SEARCH_5_time_duration	1944-10-05
RESULTS_SEARCH_5_version	5.0.1.4874
RESULTS_SEARCH_5_xml:id	SEARCH:1:637993962207131162_2
RESULTS_SEARCH_5_PARAMETERS_chemical_data_edited	FALSE
RESULTS_SEARCH_5_PARAMETERS_do_multiprecursor_search	TRUE
RESULTS_SEARCH_5_PARAMETERS_do_reverse_search	TRUE
RESULTS_SEARCH_5_PARAMETERS_max_quant_labels	35
RESULTS_SEARCH_5_PARAMETERS_maxresults	15
RESULTS_SEARCH_5_PARAMETERS_separate_searches	FALSE
RESULTS_SEARCH_5_PARAMETERS_MSTOLERANCE_type	dalton
RESULTS_SEARCH_5_PARAMETERS_MSTOLERANCE_value	0.05
RESULTS_SEARCH_5_PARAMETERS_MSMSTOLERANCE_type	dalton
RESULTS_SEARCH_5_PARAMETERS_MSMSTOLERANCE_value	0.1
RESULTS_SEARCH_5_PARAMETERS_MS_STANDARD_DEVIATION_type	dalton
RESULTS_SEARCH_5_PARAMETERS_MS_STANDARD_DEVIATION_value	0.0011
RESULTS_SEARCH_5_PARAMETERS_MSMS_STANDARD_DEVIATION_type	dalton
RESULTS_SEARCH_5_PARAMETERS_MSMS_STANDARD_DEVIATION_value	0.01
RESULTS_SEARCH_5_PARAMETERS_FASTA_filename	C:\AB SCIEX\ProteinPilot Data\SearchDatabases\20220920_mouse.fasta
RESULTS_SEARCH_5_PARAMETERS_AUTO_CALIBRATION_ms	TRUE
RESULTS_SEARCH_5_PARAMETERS_AUTO_CALIBRATION_msexport	FALSE
RESULTS_SEARCH_5_PARAMETERS_AUTO_CALIBRATION_msms	TRUE
RESULTS_SEARCH_5_PARAMETERS_AUTO_CALIBRATION_msmstolsdratio	2.75
RESULTS_SEARCH_5_PARAMETERS_AUTO_CALIBRATION_mstolsdratio	7
RESULTS_SEARCH_5_PARAMETERS_AUTO_CALIBRATION_squareroot	TRUE
RESULTS_SEARCH_5_PARAMETERS_AUTO_CALIBRATION_type	dalton
RESULTS_SEARCH_5_PARAMETERS_AUTO_CALIBRATION_MCP_d_s_s_f	0.0666667
RESULTS_SEARCH_5_PARAMETERS_AUTO_CALIBRATION_MCP_d_s_w_f	3
RESULTS_SEARCH_5_PARAMETERS_AUTO_CALIBRATION_MCP_m_f_r_mbc	200
RESULTS_SEARCH_5_PARAMETERS_AUTO_CALIBRATION_MCP_m_m_c	10
RESULTS_SEARCH_5_PARAMETERS_AUTO_CALIBRATION_MCP_m_m_f_s	0.25
RESULTS_SEARCH_5_PARAMETERS_AUTO_CALIBRATION_MCP_m_m_p_f	0.33
RESULTS_SEARCH_5_PARAMETERS_AUTO_CALIBRATION_MCP_m_m_p_rms_f	1
RESULTS_SEARCH_5_PARAMETERS_AUTO_CALIBRATION_MCP_m_p_t_f	1
RESULTS_SEARCH_5_PARAMETERS_AUTO_CALIBRATION_MCP_m_r_h_n_b	15
RESULTS_SEARCH_5_PARAMETERS_AUTO_CALIBRATION_MCP_m_z_n_s	99
RESULTS_SEARCH_5_PARAMETERS_AUTO_CALIBRATION_MCP_m_z_s_mn_f_r	0.0666667
RESULTS_SEARCH_5_PARAMETERS_AUTO_CALIBRATION_MCP_m_z_s_mx_f_r	0.1
RESULTS_SEARCH_5_PARAMETERS_MS_AUTO_CALIBRATION_OUT_avres	-8.26441e-11
RESULTS_SEARCH_5_PARAMETERS_MS_AUTO_CALIBRATION_OUT_c0	8.54027e-05
RESULTS_SEARCH_5_PARAMETERS_MS_AUTO_CALIBRATION_OUT_c1minus1	-3.16795e-06
RESULTS_SEARCH_5_PARAMETERS_MS_AUTO_CALIBRATION_OUT_c2	0
RESULTS_SEARCH_5_PARAMETERS_MS_AUTO_CALIBRATION_OUT_file	2
RESULTS_SEARCH_5_PARAMETERS_MS_AUTO_CALIBRATION_OUT_partnumber	3
RESULTS_SEARCH_5_PARAMETERS_MS_AUTO_CALIBRATION_OUT_polyorder	1
RESULTS_SEARCH_5_PARAMETERS_MS_AUTO_CALIBRATION_OUT_sample	1
RESULTS_SEARCH_5_PARAMETERS_MS_AUTO_CALIBRATION_OUT_squareroot	TRUE
RESULTS_SEARCH_5_PARAMETERS_MSMS_AUTO_CALIBRATION_OUT_avres	-4.08737e-08
RESULTS_SEARCH_5_PARAMETERS_MSMS_AUTO_CALIBRATION_OUT_c0	-0.000146608
RESULTS_SEARCH_5_PARAMETERS_MSMS_AUTO_CALIBRATION_OUT_c1minus1	5.93703e-06
RESULTS_SEARCH_5_PARAMETERS_MSMS_AUTO_CALIBRATION_OUT_c2	0
RESULTS_SEARCH_5_PARAMETERS_MSMS_AUTO_CALIBRATION_OUT_file	2
RESULTS_SEARCH_5_PARAMETERS_MSMS_AUTO_CALIBRATION_OUT_partnumber	3
RESULTS_SEARCH_5_PARAMETERS_MSMS_AUTO_CALIBRATION_OUT_polyorder	1
RESULTS_SEARCH_5_PARAMETERS_MSMS_AUTO_CALIBRATION_OUT_sample	1
RESULTS_SEARCH_5_PARAMETERS_MSMS_AUTO_CALIBRATION_OUT_squareroot	TRUE
RESULTS_SEARCH_5_PARAMETERS_MAX_PRECURSORS_FRAGLET	5
RESULTS_SEARCH_5_PARAMETERS_MAX_PRECURSORS_TAGLET	1
RESULTS_SEARCH_5_PARAMETERS_PRECURSORS_DR_FRAGLET	10
RESULTS_SEARCH_5_PARAMETERS_PRECURSORS_DR_TAGLET	3
RESULTS_SEARCH_5_PARAMETERS_DEFAULT_CHARGE_STATE_1_charge	2
RESULTS_SEARCH_5_PARAMETERS_DEFAULT_CHARGE_STATE_1_probability	1
RESULTS_SEARCH_5_PARAMETERS_DEFAULT_CHARGE_STATE_2_charge	3
RESULTS_SEARCH_5_PARAMETERS_DEFAULT_CHARGE_STATE_2_probability	1
RESULTS_SEARCH_5_PARAMETERS_DEFAULT_CHARGE_STATE_3_charge	4
RESULTS_SEARCH_5_PARAMETERS_DEFAULT_CHARGE_STATE_3_probability	1
RESULTS_SEARCH_5_PARAMETERS_VERSION	5.0.1.0, 4895
RESULTS_SEARCH_5_PARAMETERS_PARAGON_VERSION	5.0.1.0, 4874
RESULTS_SEARCH_5_PARAMETERS_APPLICATION	ProteinPilot(tm) Software
RESULTS_SEARCH_5_PARAMETERS_PROGROUP_alternativedispositionmaximumfoldprobabilitydrop	100
RESULTS_SEARCH_5_PARAMETERS_PROGROUP_alternativedispositionmaximumfoldscoredrop	2
RESULTS_SEARCH_5_PARAMETERS_PROGROUP_autodiscordantpeptidethreshold	0.3
RESULTS_SEARCH_5_PARAMETERS_PROGROUP_bayesconfidencecalclulation	TRUE
RESULTS_SEARCH_5_PARAMETERS_PROGROUP_calibrateconfidence	TRUE
RESULTS_SEARCH_5_PARAMETERS_PROGROUP_compresspeptides	FALSE
RESULTS_SEARCH_5_PARAMETERS_PROGROUP_confidencepercentthresholdforexcludingothersfromquant	15
RESULTS_SEARCH_5_PARAMETERS_PROGROUP_confidencepercentthresholdforincludingselfinquant	15
RESULTS_SEARCH_5_PARAMETERS_PROGROUP_donotstoremspeaklists	FALSE
RESULTS_SEARCH_5_PARAMETERS_PROGROUP_fasta	C:\AB SCIEX\ProteinPilot Data\SearchDatabases\20220920_mouse.fasta
RESULTS_SEARCH_5_PARAMETERS_PROGROUP_featuregroupminpepconf	0.66
RESULTS_SEARCH_5_PARAMETERS_PROGROUP_featuregroupminups	0.47
RESULTS_SEARCH_5_PARAMETERS_PROGROUP_focusingintersection	4
RESULTS_SEARCH_5_PARAMETERS_PROGROUP_focusingminimummatchconfidence	0.1
RESULTS_SEARCH_5_PARAMETERS_PROGROUP_focusingminunusedprotscore	0.1
RESULTS_SEARCH_5_PARAMETERS_PROGROUP_focusingsubsetcutoff	6
RESULTS_SEARCH_5_PARAMETERS_PROGROUP_intersection	1.3
RESULTS_SEARCH_5_PARAMETERS_PROGROUP_minimummatchconfidencecutoff	0.001
RESULTS_SEARCH_5_PARAMETERS_PROGROUP_minunusedprotscore	0.0458
RESULTS_SEARCH_5_PARAMETERS_PROGROUP_subsetcutoff	2
RESULTS_SEARCH_5_PARAMETERS_PROGROUP_unusedprotscorethresholdforexcludingothersfromquant	1.3
RESULTS_SEARCH_5_PARAMETERS_PEAKLIST_count	2429
RESULTS_SEARCH_5_PARAMETERS_PEAKLIST_filenumber	2
RESULTS_SEARCH_5_PARAMETERS_PEAKLIST_original_count	2429
RESULTS_SEARCH_5_PARAMETERS_PEAKLIST_originalfilename	G:\??????\5600+\Data\Data\Hip-2.wiff
RESULTS_SEARCH_5_PARAMETERS_PEAKLIST_partnumber	3
RESULTS_SEARCH_5_PARAMETERS_QUANT_TYPE_background_correction	FALSE
RESULTS_SEARCH_5_PARAMETERS_QUANT_TYPE_bias_correction	TRUE
RESULTS_SEARCH_5_PARAMETERS_QUANT_TYPE_keep_extreme_peptides_over_fraction	0
RESULTS_SEARCH_5_PARAMETERS_QUANT_TYPE_low_confidence_check	TRUE
RESULTS_SEARCH_5_PARAMETERS_QUANT_TYPE_low_intensity_check	TRUE
RESULTS_SEARCH_5_PARAMETERS_QUANT_TYPE_median_statistic	TRUE
RESULTS_SEARCH_5_PARAMETERS_QUANT_TYPE_mod_check	TRUE
RESULTS_SEARCH_5_PARAMETERS_QUANT_TYPE_quant_threshold	-1
RESULTS_SEARCH_5_PARAMETERS_QUANT_TYPE_quant_threshold_sn	9
RESULTS_SEARCH_5_PARAMETERS_QUANT_TYPE_separate_searches	FALSE
RESULTS_SEARCH_5_PARAMETERS_QUANT_TYPE_shared_msms_check	TRUE
RESULTS_SEARCH_5_PARAMETERS_PARAGON_METHOD_SETTINGS_UI_SAMPLE_TYPE	Identification
RESULTS_SEARCH_5_PARAMETERS_PARAGON_METHOD_SETTINGS_UI_CYS_ALKYLATION	Iodoacetamide
RESULTS_SEARCH_5_PARAMETERS_PARAGON_METHOD_SETTINGS_UI_DIGESTION	Trypsin
RESULTS_SEARCH_5_PARAMETERS_PARAGON_METHOD_SETTINGS_UI_INSTRUMENT	TripleTOF 5600
RESULTS_SEARCH_5_PARAMETERS_PARAGON_METHOD_SETTINGS_UI_SEARCH_EFFORT	Thorough
RESULTS_SEARCH_5_PARAMETERS_PARAGON_METHOD_SETTINGS_UI_ID_FOCUS	Biological modifications
RESULTS_SEARCH_5_PARAMETERS_PARAGON_METHOD_SETTINGS_UI_USER_NAME	5600-PC\5600
RESULTS_SEARCH_5_PARAMETERS_PARAGON_METHOD_SETTINGS_UI_MACHINE_NAME	5600-PC
RESULTS_SEARCH_5_PARAMETERS_PARAGON_METHOD_SETTINGS_UI_SEARCH_ID	6.37994e+17
RESULTS_SEARCH_5_PARAMETERS_PARAGON_METHOD_SETTINGS_UI_START_TIME	2022-09-21 22:30:20
RESULTS_SEARCH_5_PARAMETERS_PARAGON_METHOD_SETTINGS_UI_MIN_UNUSED_PROTSCORE	0.0458
RESULTS_SEARCH_5_PARAMETERS_PARAGON_METHOD_SETTINGS_UI_PSPEP	TRUE
RESULTS_SEARCH_6_time_cpu	295481
RESULTS_SEARCH_6_time_duration	296571
RESULTS_SEARCH_6_version	5.0.1.4874
RESULTS_SEARCH_6_xml:id	SEARCH:2:637993962207131162_2
RESULTS_SEARCH_6_PARAMETERS_chemical_data_edited	FALSE
RESULTS_SEARCH_6_PARAMETERS_do_multiprecursor_search	TRUE
RESULTS_SEARCH_6_PARAMETERS_do_reverse_search	TRUE
RESULTS_SEARCH_6_PARAMETERS_max_quant_labels	35
RESULTS_SEARCH_6_PARAMETERS_maxresults	15
RESULTS_SEARCH_6_PARAMETERS_separate_searches	FALSE
RESULTS_SEARCH_6_PARAMETERS_MSTOLERANCE_type	dalton
RESULTS_SEARCH_6_PARAMETERS_MSTOLERANCE_value	0.05
RESULTS_SEARCH_6_PARAMETERS_MSMSTOLERANCE_type	dalton
RESULTS_SEARCH_6_PARAMETERS_MSMSTOLERANCE_value	0.1
RESULTS_SEARCH_6_PARAMETERS_MS_STANDARD_DEVIATION_type	dalton
RESULTS_SEARCH_6_PARAMETERS_MS_STANDARD_DEVIATION_value	0.0011
RESULTS_SEARCH_6_PARAMETERS_MSMS_STANDARD_DEVIATION_type	dalton
RESULTS_SEARCH_6_PARAMETERS_MSMS_STANDARD_DEVIATION_value	0.01
RESULTS_SEARCH_6_PARAMETERS_FASTA_filename	C:\AB SCIEX\ProteinPilot Data\SearchDatabases\20220920_mouse.fasta
RESULTS_SEARCH_6_PARAMETERS_AUTO_CALIBRATION_ms	TRUE
RESULTS_SEARCH_6_PARAMETERS_AUTO_CALIBRATION_msexport	FALSE
RESULTS_SEARCH_6_PARAMETERS_AUTO_CALIBRATION_msms	TRUE
RESULTS_SEARCH_6_PARAMETERS_AUTO_CALIBRATION_msmstolsdratio	2.75
RESULTS_SEARCH_6_PARAMETERS_AUTO_CALIBRATION_mstolsdratio	7
RESULTS_SEARCH_6_PARAMETERS_AUTO_CALIBRATION_squareroot	TRUE
RESULTS_SEARCH_6_PARAMETERS_AUTO_CALIBRATION_type	dalton
RESULTS_SEARCH_6_PARAMETERS_AUTO_CALIBRATION_MCP_d_s_s_f	0.0666667
RESULTS_SEARCH_6_PARAMETERS_AUTO_CALIBRATION_MCP_d_s_w_f	3
RESULTS_SEARCH_6_PARAMETERS_AUTO_CALIBRATION_MCP_m_f_r_mbc	200
RESULTS_SEARCH_6_PARAMETERS_AUTO_CALIBRATION_MCP_m_m_c	10
RESULTS_SEARCH_6_PARAMETERS_AUTO_CALIBRATION_MCP_m_m_f_s	0.25
RESULTS_SEARCH_6_PARAMETERS_AUTO_CALIBRATION_MCP_m_m_p_f	0.33
RESULTS_SEARCH_6_PARAMETERS_AUTO_CALIBRATION_MCP_m_m_p_rms_f	1
RESULTS_SEARCH_6_PARAMETERS_AUTO_CALIBRATION_MCP_m_p_t_f	1
RESULTS_SEARCH_6_PARAMETERS_AUTO_CALIBRATION_MCP_m_r_h_n_b	15
RESULTS_SEARCH_6_PARAMETERS_AUTO_CALIBRATION_MCP_m_z_n_s	99
RESULTS_SEARCH_6_PARAMETERS_AUTO_CALIBRATION_MCP_m_z_s_mn_f_r	0.0666667
RESULTS_SEARCH_6_PARAMETERS_AUTO_CALIBRATION_MCP_m_z_s_mx_f_r	0.1
RESULTS_SEARCH_6_PARAMETERS_MS_AUTO_CALIBRATION_OUT_avres	-8.26441e-11
RESULTS_SEARCH_6_PARAMETERS_MS_AUTO_CALIBRATION_OUT_c0	8.54027e-05
RESULTS_SEARCH_6_PARAMETERS_MS_AUTO_CALIBRATION_OUT_c1minus1	-3.16795e-06
RESULTS_SEARCH_6_PARAMETERS_MS_AUTO_CALIBRATION_OUT_c2	0
RESULTS_SEARCH_6_PARAMETERS_MS_AUTO_CALIBRATION_OUT_file	2
RESULTS_SEARCH_6_PARAMETERS_MS_AUTO_CALIBRATION_OUT_partnumber	3
RESULTS_SEARCH_6_PARAMETERS_MS_AUTO_CALIBRATION_OUT_polyorder	1
RESULTS_SEARCH_6_PARAMETERS_MS_AUTO_CALIBRATION_OUT_sample	1
RESULTS_SEARCH_6_PARAMETERS_MS_AUTO_CALIBRATION_OUT_squareroot	TRUE
RESULTS_SEARCH_6_PARAMETERS_MSMS_AUTO_CALIBRATION_OUT_avres	-4.08737e-08
RESULTS_SEARCH_6_PARAMETERS_MSMS_AUTO_CALIBRATION_OUT_c0	-0.000146608
RESULTS_SEARCH_6_PARAMETERS_MSMS_AUTO_CALIBRATION_OUT_c1minus1	5.93703e-06
RESULTS_SEARCH_6_PARAMETERS_MSMS_AUTO_CALIBRATION_OUT_c2	0
RESULTS_SEARCH_6_PARAMETERS_MSMS_AUTO_CALIBRATION_OUT_file	2
RESULTS_SEARCH_6_PARAMETERS_MSMS_AUTO_CALIBRATION_OUT_partnumber	3
RESULTS_SEARCH_6_PARAMETERS_MSMS_AUTO_CALIBRATION_OUT_polyorder	1
RESULTS_SEARCH_6_PARAMETERS_MSMS_AUTO_CALIBRATION_OUT_sample	1
RESULTS_SEARCH_6_PARAMETERS_MSMS_AUTO_CALIBRATION_OUT_squareroot	TRUE
RESULTS_SEARCH_6_PARAMETERS_MAX_PRECURSORS_FRAGLET	5
RESULTS_SEARCH_6_PARAMETERS_MAX_PRECURSORS_TAGLET	1
RESULTS_SEARCH_6_PARAMETERS_PRECURSORS_DR_FRAGLET	10
RESULTS_SEARCH_6_PARAMETERS_PRECURSORS_DR_TAGLET	3
RESULTS_SEARCH_6_PARAMETERS_DEFAULT_CHARGE_STATE_1_charge	2
RESULTS_SEARCH_6_PARAMETERS_DEFAULT_CHARGE_STATE_1_probability	1
RESULTS_SEARCH_6_PARAMETERS_DEFAULT_CHARGE_STATE_2_charge	3
RESULTS_SEARCH_6_PARAMETERS_DEFAULT_CHARGE_STATE_2_probability	1900-01-01
RESULTS_SEARCH_6_PARAMETERS_DEFAULT_CHARGE_STATE_3_charge	4
RESULTS_SEARCH_6_PARAMETERS_DEFAULT_CHARGE_STATE_3_probability	1
RESULTS_SEARCH_6_PARAMETERS_VERSION	5.0.1.0, 4895
RESULTS_SEARCH_6_PARAMETERS_PARAGON_VERSION	5.0.1.0, 4874
RESULTS_SEARCH_6_PARAMETERS_APPLICATION	ProteinPilot(tm) Software
RESULTS_SEARCH_6_PARAMETERS_PROGROUP_alternativedispositionmaximumfoldprobabilitydrop	100
RESULTS_SEARCH_6_PARAMETERS_PROGROUP_alternativedispositionmaximumfoldscoredrop	2
RESULTS_SEARCH_6_PARAMETERS_PROGROUP_autodiscordantpeptidethreshold	0.3
RESULTS_SEARCH_6_PARAMETERS_PROGROUP_bayesconfidencecalclulation	TRUE
RESULTS_SEARCH_6_PARAMETERS_PROGROUP_calibrateconfidence	TRUE
RESULTS_SEARCH_6_PARAMETERS_PROGROUP_compresspeptides	FALSE
RESULTS_SEARCH_6_PARAMETERS_PROGROUP_confidencepercentthresholdforexcludingothersfromquant	15
RESULTS_SEARCH_6_PARAMETERS_PROGROUP_confidencepercentthresholdforincludingselfinquant	15
RESULTS_SEARCH_6_PARAMETERS_PROGROUP_donotstoremspeaklists	FALSE
RESULTS_SEARCH_6_PARAMETERS_PROGROUP_fasta	C:\AB SCIEX\ProteinPilot Data\SearchDatabases\20220920_mouse.fasta
RESULTS_SEARCH_6_PARAMETERS_PROGROUP_featuregroupminpepconf	0.66
RESULTS_SEARCH_6_PARAMETERS_PROGROUP_featuregroupminups	0.47
RESULTS_SEARCH_6_PARAMETERS_PROGROUP_focusingintersection	4
RESULTS_SEARCH_6_PARAMETERS_PROGROUP_focusingminimummatchconfidence	0.1
RESULTS_SEARCH_6_PARAMETERS_PROGROUP_focusingminunusedprotscore	0.1
RESULTS_SEARCH_6_PARAMETERS_PROGROUP_focusingsubsetcutoff	6
RESULTS_SEARCH_6_PARAMETERS_PROGROUP_intersection	1.3
RESULTS_SEARCH_6_PARAMETERS_PROGROUP_minimummatchconfidencecutoff	0.001
RESULTS_SEARCH_6_PARAMETERS_PROGROUP_minunusedprotscore	0.0458
RESULTS_SEARCH_6_PARAMETERS_PROGROUP_subsetcutoff	2
RESULTS_SEARCH_6_PARAMETERS_PROGROUP_unusedprotscorethresholdforexcludingothersfromquant	1.3
RESULTS_SEARCH_6_PARAMETERS_PEAKLIST_count	2429
RESULTS_SEARCH_6_PARAMETERS_PEAKLIST_filenumber	2
RESULTS_SEARCH_6_PARAMETERS_PEAKLIST_original_count	2429
RESULTS_SEARCH_6_PARAMETERS_PEAKLIST_originalfilename	G:\??????\5600+\Data\Data\Hip-2.wiff
RESULTS_SEARCH_6_PARAMETERS_PEAKLIST_partnumber	3
RESULTS_SEARCH_6_PARAMETERS_QUANT_TYPE_background_correction	FALSE
RESULTS_SEARCH_6_PARAMETERS_QUANT_TYPE_bias_correction	TRUE
RESULTS_SEARCH_6_PARAMETERS_QUANT_TYPE_keep_extreme_peptides_over_fraction	0
RESULTS_SEARCH_6_PARAMETERS_QUANT_TYPE_low_confidence_check	TRUE
RESULTS_SEARCH_6_PARAMETERS_QUANT_TYPE_low_intensity_check	TRUE
RESULTS_SEARCH_6_PARAMETERS_QUANT_TYPE_median_statistic	TRUE
RESULTS_SEARCH_6_PARAMETERS_QUANT_TYPE_mod_check	TRUE
RESULTS_SEARCH_6_PARAMETERS_QUANT_TYPE_quant_threshold	-1
RESULTS_SEARCH_6_PARAMETERS_QUANT_TYPE_quant_threshold_sn	9
RESULTS_SEARCH_6_PARAMETERS_QUANT_TYPE_separate_searches	FALSE
RESULTS_SEARCH_6_PARAMETERS_QUANT_TYPE_shared_msms_check	TRUE
RESULTS_SEARCH_6_PARAMETERS_PARAGON_METHOD_SETTINGS_UI_SAMPLE_TYPE	Identification
RESULTS_SEARCH_6_PARAMETERS_PARAGON_METHOD_SETTINGS_UI_CYS_ALKYLATION	Iodoacetamide
RESULTS_SEARCH_6_PARAMETERS_PARAGON_METHOD_SETTINGS_UI_DIGESTION	Trypsin
RESULTS_SEARCH_6_PARAMETERS_PARAGON_METHOD_SETTINGS_UI_INSTRUMENT	TripleTOF 5600
RESULTS_SEARCH_6_PARAMETERS_PARAGON_METHOD_SETTINGS_UI_SEARCH_EFFORT	Thorough
RESULTS_SEARCH_6_PARAMETERS_PARAGON_METHOD_SETTINGS_UI_ID_FOCUS	Biological modifications
RESULTS_SEARCH_6_PARAMETERS_PARAGON_METHOD_SETTINGS_UI_USER_NAME	5600-PC\5600
RESULTS_SEARCH_6_PARAMETERS_PARAGON_METHOD_SETTINGS_UI_MACHINE_NAME	5600-PC
RESULTS_SEARCH_6_PARAMETERS_PARAGON_METHOD_SETTINGS_UI_SEARCH_ID	6.37994e+17
RESULTS_SEARCH_6_PARAMETERS_PARAGON_METHOD_SETTINGS_UI_START_TIME	2022-09-21 22:30:20
RESULTS_SEARCH_6_PARAMETERS_PARAGON_METHOD_SETTINGS_UI_MIN_UNUSED_PROTSCORE	0.0458
RESULTS_SEARCH_6_PARAMETERS_PARAGON_METHOD_SETTINGS_UI_PSPEP	TRUE
RESULTS_SEARCH_7_time_cpu	10826
RESULTS_SEARCH_7_time_duration	15607
RESULTS_SEARCH_7_version	5.0.1.4874
RESULTS_SEARCH_7_xml:id	SEARCH:1:637993962207131162_3
RESULTS_SEARCH_7_PARAMETERS_chemical_data_edited	FALSE
RESULTS_SEARCH_7_PARAMETERS_do_multiprecursor_search	TRUE
RESULTS_SEARCH_7_PARAMETERS_do_reverse_search	TRUE
RESULTS_SEARCH_7_PARAMETERS_max_quant_labels	35
RESULTS_SEARCH_7_PARAMETERS_maxresults	15
RESULTS_SEARCH_7_PARAMETERS_separate_searches	FALSE
RESULTS_SEARCH_7_PARAMETERS_MSTOLERANCE_type	dalton
RESULTS_SEARCH_7_PARAMETERS_MSTOLERANCE_value	0.05
RESULTS_SEARCH_7_PARAMETERS_MSMSTOLERANCE_type	dalton
RESULTS_SEARCH_7_PARAMETERS_MSMSTOLERANCE_value	0.1
RESULTS_SEARCH_7_PARAMETERS_MS_STANDARD_DEVIATION_type	dalton
RESULTS_SEARCH_7_PARAMETERS_MS_STANDARD_DEVIATION_value	0.0011
RESULTS_SEARCH_7_PARAMETERS_MSMS_STANDARD_DEVIATION_type	dalton
RESULTS_SEARCH_7_PARAMETERS_MSMS_STANDARD_DEVIATION_value	0.01
RESULTS_SEARCH_7_PARAMETERS_FASTA_filename	C:\AB SCIEX\ProteinPilot Data\SearchDatabases\20220920_mouse.fasta
RESULTS_SEARCH_7_PARAMETERS_AUTO_CALIBRATION_ms	TRUE
RESULTS_SEARCH_7_PARAMETERS_AUTO_CALIBRATION_msexport	FALSE
RESULTS_SEARCH_7_PARAMETERS_AUTO_CALIBRATION_msms	TRUE
RESULTS_SEARCH_7_PARAMETERS_AUTO_CALIBRATION_msmstolsdratio	2.75
RESULTS_SEARCH_7_PARAMETERS_AUTO_CALIBRATION_mstolsdratio	7
RESULTS_SEARCH_7_PARAMETERS_AUTO_CALIBRATION_squareroot	TRUE
RESULTS_SEARCH_7_PARAMETERS_AUTO_CALIBRATION_type	dalton
RESULTS_SEARCH_7_PARAMETERS_AUTO_CALIBRATION_MCP_d_s_s_f	0.0666667
RESULTS_SEARCH_7_PARAMETERS_AUTO_CALIBRATION_MCP_d_s_w_f	3
RESULTS_SEARCH_7_PARAMETERS_AUTO_CALIBRATION_MCP_m_f_r_mbc	200
RESULTS_SEARCH_7_PARAMETERS_AUTO_CALIBRATION_MCP_m_m_c	10
RESULTS_SEARCH_7_PARAMETERS_AUTO_CALIBRATION_MCP_m_m_f_s	0.25
RESULTS_SEARCH_7_PARAMETERS_AUTO_CALIBRATION_MCP_m_m_p_f	0.33
RESULTS_SEARCH_7_PARAMETERS_AUTO_CALIBRATION_MCP_m_m_p_rms_f	1
RESULTS_SEARCH_7_PARAMETERS_AUTO_CALIBRATION_MCP_m_p_t_f	1
RESULTS_SEARCH_7_PARAMETERS_AUTO_CALIBRATION_MCP_m_r_h_n_b	15
RESULTS_SEARCH_7_PARAMETERS_AUTO_CALIBRATION_MCP_m_z_n_s	99
RESULTS_SEARCH_7_PARAMETERS_AUTO_CALIBRATION_MCP_m_z_s_mn_f_r	0.0666667
RESULTS_SEARCH_7_PARAMETERS_AUTO_CALIBRATION_MCP_m_z_s_mx_f_r	0.1
RESULTS_SEARCH_7_PARAMETERS_MS_AUTO_CALIBRATION_OUT_avres	-6.02283e-11
RESULTS_SEARCH_7_PARAMETERS_MS_AUTO_CALIBRATION_OUT_c0	0.000107401
RESULTS_SEARCH_7_PARAMETERS_MS_AUTO_CALIBRATION_OUT_c1minus1	-4.0788e-06
RESULTS_SEARCH_7_PARAMETERS_MS_AUTO_CALIBRATION_OUT_c2	0
RESULTS_SEARCH_7_PARAMETERS_MS_AUTO_CALIBRATION_OUT_file	2
RESULTS_SEARCH_7_PARAMETERS_MS_AUTO_CALIBRATION_OUT_partnumber	4
RESULTS_SEARCH_7_PARAMETERS_MS_AUTO_CALIBRATION_OUT_polyorder	1
RESULTS_SEARCH_7_PARAMETERS_MS_AUTO_CALIBRATION_OUT_sample	1
RESULTS_SEARCH_7_PARAMETERS_MS_AUTO_CALIBRATION_OUT_squareroot	TRUE
RESULTS_SEARCH_7_PARAMETERS_MSMS_AUTO_CALIBRATION_OUT_avres	-7.45258e-08
RESULTS_SEARCH_7_PARAMETERS_MSMS_AUTO_CALIBRATION_OUT_c0	-0.0001357
RESULTS_SEARCH_7_PARAMETERS_MSMS_AUTO_CALIBRATION_OUT_c1minus1	5.42864e-06
RESULTS_SEARCH_7_PARAMETERS_MSMS_AUTO_CALIBRATION_OUT_c2	0
RESULTS_SEARCH_7_PARAMETERS_MSMS_AUTO_CALIBRATION_OUT_file	2
RESULTS_SEARCH_7_PARAMETERS_MSMS_AUTO_CALIBRATION_OUT_partnumber	4
RESULTS_SEARCH_7_PARAMETERS_MSMS_AUTO_CALIBRATION_OUT_polyorder	1
RESULTS_SEARCH_7_PARAMETERS_MSMS_AUTO_CALIBRATION_OUT_sample	1
RESULTS_SEARCH_7_PARAMETERS_MSMS_AUTO_CALIBRATION_OUT_squareroot	TRUE
RESULTS_SEARCH_7_PARAMETERS_MAX_PRECURSORS_FRAGLET	5
RESULTS_SEARCH_7_PARAMETERS_MAX_PRECURSORS_TAGLET	1
RESULTS_SEARCH_7_PARAMETERS_PRECURSORS_DR_FRAGLET	10
RESULTS_SEARCH_7_PARAMETERS_PRECURSORS_DR_TAGLET	3
RESULTS_SEARCH_7_PARAMETERS_DEFAULT_CHARGE_STATE_1_charge	2
RESULTS_SEARCH_7_PARAMETERS_DEFAULT_CHARGE_STATE_1_probability	1
RESULTS_SEARCH_7_PARAMETERS_DEFAULT_CHARGE_STATE_2_charge	3
RESULTS_SEARCH_7_PARAMETERS_DEFAULT_CHARGE_STATE_2_probability	1
RESULTS_SEARCH_7_PARAMETERS_DEFAULT_CHARGE_STATE_3_charge	4
RESULTS_SEARCH_7_PARAMETERS_DEFAULT_CHARGE_STATE_3_probability	1
RESULTS_SEARCH_7_PARAMETERS_VERSION	5.0.1.0, 4895
RESULTS_SEARCH_7_PARAMETERS_PARAGON_VERSION	5.0.1.0, 4874
RESULTS_SEARCH_7_PARAMETERS_APPLICATION	ProteinPilot(tm) Software
RESULTS_SEARCH_7_PARAMETERS_PROGROUP_alternativedispositionmaximumfoldprobabilitydrop	100
RESULTS_SEARCH_7_PARAMETERS_PROGROUP_alternativedispositionmaximumfoldscoredrop	2
RESULTS_SEARCH_7_PARAMETERS_PROGROUP_autodiscordantpeptidethreshold	0.3
RESULTS_SEARCH_7_PARAMETERS_PROGROUP_bayesconfidencecalclulation	TRUE
RESULTS_SEARCH_7_PARAMETERS_PROGROUP_calibrateconfidence	TRUE
RESULTS_SEARCH_7_PARAMETERS_PROGROUP_compresspeptides	FALSE
RESULTS_SEARCH_7_PARAMETERS_PROGROUP_confidencepercentthresholdforexcludingothersfromquant	15
RESULTS_SEARCH_7_PARAMETERS_PROGROUP_confidencepercentthresholdforincludingselfinquant	15
RESULTS_SEARCH_7_PARAMETERS_PROGROUP_donotstoremspeaklists	FALSE
RESULTS_SEARCH_7_PARAMETERS_PROGROUP_fasta	C:\AB SCIEX\ProteinPilot Data\SearchDatabases\20220920_mouse.fasta
RESULTS_SEARCH_7_PARAMETERS_PROGROUP_featuregroupminpepconf	0.66
RESULTS_SEARCH_7_PARAMETERS_PROGROUP_featuregroupminups	0.47
RESULTS_SEARCH_7_PARAMETERS_PROGROUP_focusingintersection	4
RESULTS_SEARCH_7_PARAMETERS_PROGROUP_focusingminimummatchconfidence	0.1
RESULTS_SEARCH_7_PARAMETERS_PROGROUP_focusingminunusedprotscore	0.1
RESULTS_SEARCH_7_PARAMETERS_PROGROUP_focusingsubsetcutoff	6
RESULTS_SEARCH_7_PARAMETERS_PROGROUP_intersection	1.3
RESULTS_SEARCH_7_PARAMETERS_PROGROUP_minimummatchconfidencecutoff	0.001
RESULTS_SEARCH_7_PARAMETERS_PROGROUP_minunusedprotscore	0.0458
RESULTS_SEARCH_7_PARAMETERS_PROGROUP_subsetcutoff	2
RESULTS_SEARCH_7_PARAMETERS_PROGROUP_unusedprotscorethresholdforexcludingothersfromquant	1.3
RESULTS_SEARCH_7_PARAMETERS_PEAKLIST_count	2422
RESULTS_SEARCH_7_PARAMETERS_PEAKLIST_filenumber	2
RESULTS_SEARCH_7_PARAMETERS_PEAKLIST_original_count	2422
RESULTS_SEARCH_7_PARAMETERS_PEAKLIST_originalfilename	G:\??????\5600+\Data\Data\Hip-2.wiff
RESULTS_SEARCH_7_PARAMETERS_PEAKLIST_partnumber	4
RESULTS_SEARCH_7_PARAMETERS_QUANT_TYPE_background_correction	FALSE
RESULTS_SEARCH_7_PARAMETERS_QUANT_TYPE_bias_correction	TRUE
RESULTS_SEARCH_7_PARAMETERS_QUANT_TYPE_keep_extreme_peptides_over_fraction	0
RESULTS_SEARCH_7_PARAMETERS_QUANT_TYPE_low_confidence_check	TRUE
RESULTS_SEARCH_7_PARAMETERS_QUANT_TYPE_low_intensity_check	TRUE
RESULTS_SEARCH_7_PARAMETERS_QUANT_TYPE_median_statistic	TRUE
RESULTS_SEARCH_7_PARAMETERS_QUANT_TYPE_mod_check	TRUE
RESULTS_SEARCH_7_PARAMETERS_QUANT_TYPE_quant_threshold	-1
RESULTS_SEARCH_7_PARAMETERS_QUANT_TYPE_quant_threshold_sn	9
RESULTS_SEARCH_7_PARAMETERS_QUANT_TYPE_separate_searches	FALSE
RESULTS_SEARCH_7_PARAMETERS_QUANT_TYPE_shared_msms_check	TRUE
RESULTS_SEARCH_7_PARAMETERS_PARAGON_METHOD_SETTINGS_UI_SAMPLE_TYPE	Identification
RESULTS_SEARCH_7_PARAMETERS_PARAGON_METHOD_SETTINGS_UI_CYS_ALKYLATION	Iodoacetamide
RESULTS_SEARCH_7_PARAMETERS_PARAGON_METHOD_SETTINGS_UI_DIGESTION	Trypsin
RESULTS_SEARCH_7_PARAMETERS_PARAGON_METHOD_SETTINGS_UI_INSTRUMENT	TripleTOF 5600
RESULTS_SEARCH_7_PARAMETERS_PARAGON_METHOD_SETTINGS_UI_SEARCH_EFFORT	Thorough
RESULTS_SEARCH_7_PARAMETERS_PARAGON_METHOD_SETTINGS_UI_ID_FOCUS	Biological modifications
RESULTS_SEARCH_7_PARAMETERS_PARAGON_METHOD_SETTINGS_UI_USER_NAME	5600-PC\5600
RESULTS_SEARCH_7_PARAMETERS_PARAGON_METHOD_SETTINGS_UI_MACHINE_NAME	5600-PC
RESULTS_SEARCH_7_PARAMETERS_PARAGON_METHOD_SETTINGS_UI_SEARCH_ID	6.37994e+17
RESULTS_SEARCH_7_PARAMETERS_PARAGON_METHOD_SETTINGS_UI_START_TIME	2022-09-21 22:30:20
RESULTS_SEARCH_7_PARAMETERS_PARAGON_METHOD_SETTINGS_UI_MIN_UNUSED_PROTSCORE	0.0458
RESULTS_SEARCH_7_PARAMETERS_PARAGON_METHOD_SETTINGS_UI_PSPEP	TRUE
RESULTS_SEARCH_8_time_cpu	321377
RESULTS_SEARCH_8_time_duration	325029
RESULTS_SEARCH_8_version	5.0.1.4874
RESULTS_SEARCH_8_xml:id	SEARCH:2:637993962207131162_3
RESULTS_SEARCH_8_PARAMETERS_chemical_data_edited	FALSE
RESULTS_SEARCH_8_PARAMETERS_do_multiprecursor_search	TRUE
RESULTS_SEARCH_8_PARAMETERS_do_reverse_search	TRUE
RESULTS_SEARCH_8_PARAMETERS_max_quant_labels	35
RESULTS_SEARCH_8_PARAMETERS_maxresults	15
RESULTS_SEARCH_8_PARAMETERS_separate_searches	FALSE
RESULTS_SEARCH_8_PARAMETERS_MSTOLERANCE_type	dalton
RESULTS_SEARCH_8_PARAMETERS_MSTOLERANCE_value	0.05
RESULTS_SEARCH_8_PARAMETERS_MSMSTOLERANCE_type	dalton
RESULTS_SEARCH_8_PARAMETERS_MSMSTOLERANCE_value	0.1
RESULTS_SEARCH_8_PARAMETERS_MS_STANDARD_DEVIATION_type	dalton
RESULTS_SEARCH_8_PARAMETERS_MS_STANDARD_DEVIATION_value	0.0011
RESULTS_SEARCH_8_PARAMETERS_MSMS_STANDARD_DEVIATION_type	dalton
RESULTS_SEARCH_8_PARAMETERS_MSMS_STANDARD_DEVIATION_value	0.01
RESULTS_SEARCH_8_PARAMETERS_FASTA_filename	C:\AB SCIEX\ProteinPilot Data\SearchDatabases\20220920_mouse.fasta
RESULTS_SEARCH_8_PARAMETERS_AUTO_CALIBRATION_ms	TRUE
RESULTS_SEARCH_8_PARAMETERS_AUTO_CALIBRATION_msexport	FALSE
RESULTS_SEARCH_8_PARAMETERS_AUTO_CALIBRATION_msms	TRUE
RESULTS_SEARCH_8_PARAMETERS_AUTO_CALIBRATION_msmstolsdratio	2.75
RESULTS_SEARCH_8_PARAMETERS_AUTO_CALIBRATION_mstolsdratio	7
RESULTS_SEARCH_8_PARAMETERS_AUTO_CALIBRATION_squareroot	TRUE
RESULTS_SEARCH_8_PARAMETERS_AUTO_CALIBRATION_type	dalton
RESULTS_SEARCH_8_PARAMETERS_AUTO_CALIBRATION_MCP_d_s_s_f	0.0666667
RESULTS_SEARCH_8_PARAMETERS_AUTO_CALIBRATION_MCP_d_s_w_f	3
RESULTS_SEARCH_8_PARAMETERS_AUTO_CALIBRATION_MCP_m_f_r_mbc	200
RESULTS_SEARCH_8_PARAMETERS_AUTO_CALIBRATION_MCP_m_m_c	10
RESULTS_SEARCH_8_PARAMETERS_AUTO_CALIBRATION_MCP_m_m_f_s	0.25
RESULTS_SEARCH_8_PARAMETERS_AUTO_CALIBRATION_MCP_m_m_p_f	0.33
RESULTS_SEARCH_8_PARAMETERS_AUTO_CALIBRATION_MCP_m_m_p_rms_f	1
RESULTS_SEARCH_8_PARAMETERS_AUTO_CALIBRATION_MCP_m_p_t_f	1
RESULTS_SEARCH_8_PARAMETERS_AUTO_CALIBRATION_MCP_m_r_h_n_b	15
RESULTS_SEARCH_8_PARAMETERS_AUTO_CALIBRATION_MCP_m_z_n_s	99
RESULTS_SEARCH_8_PARAMETERS_AUTO_CALIBRATION_MCP_m_z_s_mn_f_r	0.0666667
RESULTS_SEARCH_8_PARAMETERS_AUTO_CALIBRATION_MCP_m_z_s_mx_f_r	0.1
RESULTS_SEARCH_8_PARAMETERS_MS_AUTO_CALIBRATION_OUT_avres	-6.02283e-11
RESULTS_SEARCH_8_PARAMETERS_MS_AUTO_CALIBRATION_OUT_c0	0.000107401
RESULTS_SEARCH_8_PARAMETERS_MS_AUTO_CALIBRATION_OUT_c1minus1	-4.0788e-06
RESULTS_SEARCH_8_PARAMETERS_MS_AUTO_CALIBRATION_OUT_c2	0
RESULTS_SEARCH_8_PARAMETERS_MS_AUTO_CALIBRATION_OUT_file	2
RESULTS_SEARCH_8_PARAMETERS_MS_AUTO_CALIBRATION_OUT_partnumber	4
RESULTS_SEARCH_8_PARAMETERS_MS_AUTO_CALIBRATION_OUT_polyorder	1
RESULTS_SEARCH_8_PARAMETERS_MS_AUTO_CALIBRATION_OUT_sample	1
RESULTS_SEARCH_8_PARAMETERS_MS_AUTO_CALIBRATION_OUT_squareroot	TRUE
RESULTS_SEARCH_8_PARAMETERS_MSMS_AUTO_CALIBRATION_OUT_avres	-7.45258e-08
RESULTS_SEARCH_8_PARAMETERS_MSMS_AUTO_CALIBRATION_OUT_c0	-0.0001357
RESULTS_SEARCH_8_PARAMETERS_MSMS_AUTO_CALIBRATION_OUT_c1minus1	5.42864e-06
RESULTS_SEARCH_8_PARAMETERS_MSMS_AUTO_CALIBRATION_OUT_c2	0
RESULTS_SEARCH_8_PARAMETERS_MSMS_AUTO_CALIBRATION_OUT_file	2
RESULTS_SEARCH_8_PARAMETERS_MSMS_AUTO_CALIBRATION_OUT_partnumber	4
RESULTS_SEARCH_8_PARAMETERS_MSMS_AUTO_CALIBRATION_OUT_polyorder	1
RESULTS_SEARCH_8_PARAMETERS_MSMS_AUTO_CALIBRATION_OUT_sample	1
RESULTS_SEARCH_8_PARAMETERS_MSMS_AUTO_CALIBRATION_OUT_squareroot	TRUE
RESULTS_SEARCH_8_PARAMETERS_MAX_PRECURSORS_FRAGLET	5
RESULTS_SEARCH_8_PARAMETERS_MAX_PRECURSORS_TAGLET	1
RESULTS_SEARCH_8_PARAMETERS_PRECURSORS_DR_FRAGLET	10
RESULTS_SEARCH_8_PARAMETERS_PRECURSORS_DR_TAGLET	3
RESULTS_SEARCH_8_PARAMETERS_DEFAULT_CHARGE_STATE_1_charge	2
RESULTS_SEARCH_8_PARAMETERS_DEFAULT_CHARGE_STATE_1_probability	1
RESULTS_SEARCH_8_PARAMETERS_DEFAULT_CHARGE_STATE_2_charge	1900-01-03
RESULTS_SEARCH_8_PARAMETERS_DEFAULT_CHARGE_STATE_2_probability	1900-01-01
RESULTS_SEARCH_8_PARAMETERS_DEFAULT_CHARGE_STATE_3_charge	4
RESULTS_SEARCH_8_PARAMETERS_DEFAULT_CHARGE_STATE_3_probability	1
RESULTS_SEARCH_8_PARAMETERS_VERSION	5.0.1.0, 4895
RESULTS_SEARCH_8_PARAMETERS_PARAGON_VERSION	5.0.1.0, 4874
RESULTS_SEARCH_8_PARAMETERS_APPLICATION	ProteinPilot(tm) Software
RESULTS_SEARCH_8_PARAMETERS_PROGROUP_alternativedispositionmaximumfoldprobabilitydrop	100
RESULTS_SEARCH_8_PARAMETERS_PROGROUP_alternativedispositionmaximumfoldscoredrop	2
RESULTS_SEARCH_8_PARAMETERS_PROGROUP_autodiscordantpeptidethreshold	0.3
RESULTS_SEARCH_8_PARAMETERS_PROGROUP_bayesconfidencecalclulation	TRUE
RESULTS_SEARCH_8_PARAMETERS_PROGROUP_calibrateconfidence	TRUE
RESULTS_SEARCH_8_PARAMETERS_PROGROUP_compresspeptides	FALSE
RESULTS_SEARCH_8_PARAMETERS_PROGROUP_confidencepercentthresholdforexcludingothersfromquant	15
RESULTS_SEARCH_8_PARAMETERS_PROGROUP_confidencepercentthresholdforincludingselfinquant	15
RESULTS_SEARCH_8_PARAMETERS_PROGROUP_donotstoremspeaklists	FALSE
RESULTS_SEARCH_8_PARAMETERS_PROGROUP_fasta	C:\AB SCIEX\ProteinPilot Data\SearchDatabases\20220920_mouse.fasta
RESULTS_SEARCH_8_PARAMETERS_PROGROUP_featuregroupminpepconf	0.66
RESULTS_SEARCH_8_PARAMETERS_PROGROUP_featuregroupminups	0.47
RESULTS_SEARCH_8_PARAMETERS_PROGROUP_focusingintersection	4
RESULTS_SEARCH_8_PARAMETERS_PROGROUP_focusingminimummatchconfidence	0.1
RESULTS_SEARCH_8_PARAMETERS_PROGROUP_focusingminunusedprotscore	0.1
RESULTS_SEARCH_8_PARAMETERS_PROGROUP_focusingsubsetcutoff	6
RESULTS_SEARCH_8_PARAMETERS_PROGROUP_intersection	1.3
RESULTS_SEARCH_8_PARAMETERS_PROGROUP_minimummatchconfidencecutoff	0.001
RESULTS_SEARCH_8_PARAMETERS_PROGROUP_minunusedprotscore	0.0458
RESULTS_SEARCH_8_PARAMETERS_PROGROUP_subsetcutoff	2
RESULTS_SEARCH_8_PARAMETERS_PROGROUP_unusedprotscorethresholdforexcludingothersfromquant	1.3
RESULTS_SEARCH_8_PARAMETERS_PEAKLIST_count	2422
RESULTS_SEARCH_8_PARAMETERS_PEAKLIST_filenumber	2
RESULTS_SEARCH_8_PARAMETERS_PEAKLIST_original_count	2422
RESULTS_SEARCH_8_PARAMETERS_PEAKLIST_originalfilename	G:\??????\5600+\Data\Data\Hip-2.wiff
RESULTS_SEARCH_8_PARAMETERS_PEAKLIST_partnumber	4
RESULTS_SEARCH_8_PARAMETERS_QUANT_TYPE_background_correction	FALSE
RESULTS_SEARCH_8_PARAMETERS_QUANT_TYPE_bias_correction	TRUE
RESULTS_SEARCH_8_PARAMETERS_QUANT_TYPE_keep_extreme_peptides_over_fraction	0
RESULTS_SEARCH_8_PARAMETERS_QUANT_TYPE_low_confidence_check	TRUE
RESULTS_SEARCH_8_PARAMETERS_QUANT_TYPE_low_intensity_check	TRUE
RESULTS_SEARCH_8_PARAMETERS_QUANT_TYPE_median_statistic	TRUE
RESULTS_SEARCH_8_PARAMETERS_QUANT_TYPE_mod_check	TRUE
RESULTS_SEARCH_8_PARAMETERS_QUANT_TYPE_quant_threshold	-1
RESULTS_SEARCH_8_PARAMETERS_QUANT_TYPE_quant_threshold_sn	9
RESULTS_SEARCH_8_PARAMETERS_QUANT_TYPE_separate_searches	FALSE
RESULTS_SEARCH_8_PARAMETERS_QUANT_TYPE_shared_msms_check	TRUE
RESULTS_SEARCH_8_PARAMETERS_PARAGON_METHOD_SETTINGS_UI_SAMPLE_TYPE	Identification
RESULTS_SEARCH_8_PARAMETERS_PARAGON_METHOD_SETTINGS_UI_CYS_ALKYLATION	Iodoacetamide
RESULTS_SEARCH_8_PARAMETERS_PARAGON_METHOD_SETTINGS_UI_DIGESTION	Trypsin
RESULTS_SEARCH_8_PARAMETERS_PARAGON_METHOD_SETTINGS_UI_INSTRUMENT	TripleTOF 5600
RESULTS_SEARCH_8_PARAMETERS_PARAGON_METHOD_SETTINGS_UI_SEARCH_EFFORT	Thorough
RESULTS_SEARCH_8_PARAMETERS_PARAGON_METHOD_SETTINGS_UI_ID_FOCUS	Biological modifications
RESULTS_SEARCH_8_PARAMETERS_PARAGON_METHOD_SETTINGS_UI_USER_NAME	5600-PC\5600
RESULTS_SEARCH_8_PARAMETERS_PARAGON_METHOD_SETTINGS_UI_MACHINE_NAME	5600-PC
RESULTS_SEARCH_8_PARAMETERS_PARAGON_METHOD_SETTINGS_UI_SEARCH_ID	6.37994e+17
RESULTS_SEARCH_8_PARAMETERS_PARAGON_METHOD_SETTINGS_UI_START_TIME	2022-09-21 22:30:20
RESULTS_SEARCH_8_PARAMETERS_PARAGON_METHOD_SETTINGS_UI_MIN_UNUSED_PROTSCORE	0.0458
RESULTS_SEARCH_8_PARAMETERS_PARAGON_METHOD_SETTINGS_UI_PSPEP	TRUE
RESULTS_SEARCH_9_time_cpu	10342
RESULTS_SEARCH_9_time_duration	12488
RESULTS_SEARCH_9_version	5.0.1.4874
RESULTS_SEARCH_9_xml:id	SEARCH:1:637993962207131162_4
RESULTS_SEARCH_9_PARAMETERS_chemical_data_edited	FALSE
RESULTS_SEARCH_9_PARAMETERS_do_multiprecursor_search	TRUE
RESULTS_SEARCH_9_PARAMETERS_do_reverse_search	TRUE
RESULTS_SEARCH_9_PARAMETERS_max_quant_labels	35
RESULTS_SEARCH_9_PARAMETERS_maxresults	15
RESULTS_SEARCH_9_PARAMETERS_separate_searches	FALSE
RESULTS_SEARCH_9_PARAMETERS_MSTOLERANCE_type	dalton
RESULTS_SEARCH_9_PARAMETERS_MSTOLERANCE_value	0.05
RESULTS_SEARCH_9_PARAMETERS_MSMSTOLERANCE_type	dalton
RESULTS_SEARCH_9_PARAMETERS_MSMSTOLERANCE_value	0.1
RESULTS_SEARCH_9_PARAMETERS_MS_STANDARD_DEVIATION_type	dalton
RESULTS_SEARCH_9_PARAMETERS_MS_STANDARD_DEVIATION_value	0.0011
RESULTS_SEARCH_9_PARAMETERS_MSMS_STANDARD_DEVIATION_type	dalton
RESULTS_SEARCH_9_PARAMETERS_MSMS_STANDARD_DEVIATION_value	0.01
RESULTS_SEARCH_9_PARAMETERS_FASTA_filename	C:\AB SCIEX\ProteinPilot Data\SearchDatabases\20220920_mouse.fasta
RESULTS_SEARCH_9_PARAMETERS_AUTO_CALIBRATION_ms	TRUE
RESULTS_SEARCH_9_PARAMETERS_AUTO_CALIBRATION_msexport	FALSE
RESULTS_SEARCH_9_PARAMETERS_AUTO_CALIBRATION_msms	TRUE
RESULTS_SEARCH_9_PARAMETERS_AUTO_CALIBRATION_msmstolsdratio	2.75
RESULTS_SEARCH_9_PARAMETERS_AUTO_CALIBRATION_mstolsdratio	7
RESULTS_SEARCH_9_PARAMETERS_AUTO_CALIBRATION_squareroot	TRUE
RESULTS_SEARCH_9_PARAMETERS_AUTO_CALIBRATION_type	dalton
RESULTS_SEARCH_9_PARAMETERS_AUTO_CALIBRATION_MCP_d_s_s_f	0.0666667
RESULTS_SEARCH_9_PARAMETERS_AUTO_CALIBRATION_MCP_d_s_w_f	3
RESULTS_SEARCH_9_PARAMETERS_AUTO_CALIBRATION_MCP_m_f_r_mbc	200
RESULTS_SEARCH_9_PARAMETERS_AUTO_CALIBRATION_MCP_m_m_c	10
RESULTS_SEARCH_9_PARAMETERS_AUTO_CALIBRATION_MCP_m_m_f_s	0.25
RESULTS_SEARCH_9_PARAMETERS_AUTO_CALIBRATION_MCP_m_m_p_f	0.33
RESULTS_SEARCH_9_PARAMETERS_AUTO_CALIBRATION_MCP_m_m_p_rms_f	1
RESULTS_SEARCH_9_PARAMETERS_AUTO_CALIBRATION_MCP_m_p_t_f	1
RESULTS_SEARCH_9_PARAMETERS_AUTO_CALIBRATION_MCP_m_r_h_n_b	15
RESULTS_SEARCH_9_PARAMETERS_AUTO_CALIBRATION_MCP_m_z_n_s	99
RESULTS_SEARCH_9_PARAMETERS_AUTO_CALIBRATION_MCP_m_z_s_mn_f_r	0.0666667
RESULTS_SEARCH_9_PARAMETERS_AUTO_CALIBRATION_MCP_m_z_s_mx_f_r	0.1
RESULTS_SEARCH_9_PARAMETERS_MS_AUTO_CALIBRATION_OUT_avres	-7.8373e-11
RESULTS_SEARCH_9_PARAMETERS_MS_AUTO_CALIBRATION_OUT_c0	0.000118635
RESULTS_SEARCH_9_PARAMETERS_MS_AUTO_CALIBRATION_OUT_c1minus1	-4.64803e-06
RESULTS_SEARCH_9_PARAMETERS_MS_AUTO_CALIBRATION_OUT_c2	0
RESULTS_SEARCH_9_PARAMETERS_MS_AUTO_CALIBRATION_OUT_file	3
RESULTS_SEARCH_9_PARAMETERS_MS_AUTO_CALIBRATION_OUT_partnumber	5
RESULTS_SEARCH_9_PARAMETERS_MS_AUTO_CALIBRATION_OUT_polyorder	1
RESULTS_SEARCH_9_PARAMETERS_MS_AUTO_CALIBRATION_OUT_sample	1
RESULTS_SEARCH_9_PARAMETERS_MS_AUTO_CALIBRATION_OUT_squareroot	TRUE
RESULTS_SEARCH_9_PARAMETERS_MSMS_AUTO_CALIBRATION_OUT_avres	-1.01066e-07
RESULTS_SEARCH_9_PARAMETERS_MSMS_AUTO_CALIBRATION_OUT_c0	-0.000119821
RESULTS_SEARCH_9_PARAMETERS_MSMS_AUTO_CALIBRATION_OUT_c1minus1	4.7966e-06
RESULTS_SEARCH_9_PARAMETERS_MSMS_AUTO_CALIBRATION_OUT_c2	0
RESULTS_SEARCH_9_PARAMETERS_MSMS_AUTO_CALIBRATION_OUT_file	3
RESULTS_SEARCH_9_PARAMETERS_MSMS_AUTO_CALIBRATION_OUT_partnumber	5
RESULTS_SEARCH_9_PARAMETERS_MSMS_AUTO_CALIBRATION_OUT_polyorder	1
RESULTS_SEARCH_9_PARAMETERS_MSMS_AUTO_CALIBRATION_OUT_sample	1
RESULTS_SEARCH_9_PARAMETERS_MSMS_AUTO_CALIBRATION_OUT_squareroot	TRUE
RESULTS_SEARCH_9_PARAMETERS_MAX_PRECURSORS_FRAGLET	5
RESULTS_SEARCH_9_PARAMETERS_MAX_PRECURSORS_TAGLET	1
RESULTS_SEARCH_9_PARAMETERS_PRECURSORS_DR_FRAGLET	10
RESULTS_SEARCH_9_PARAMETERS_PRECURSORS_DR_TAGLET	3
RESULTS_SEARCH_9_PARAMETERS_DEFAULT_CHARGE_STATE_1_charge	2
RESULTS_SEARCH_9_PARAMETERS_DEFAULT_CHARGE_STATE_1_probability	1
RESULTS_SEARCH_9_PARAMETERS_DEFAULT_CHARGE_STATE_2_charge	3
RESULTS_SEARCH_9_PARAMETERS_DEFAULT_CHARGE_STATE_2_probability	1
RESULTS_SEARCH_9_PARAMETERS_DEFAULT_CHARGE_STATE_3_charge	4
RESULTS_SEARCH_9_PARAMETERS_DEFAULT_CHARGE_STATE_3_probability	1
RESULTS_SEARCH_9_PARAMETERS_VERSION	5.0.1.0, 4895
RESULTS_SEARCH_9_PARAMETERS_PARAGON_VERSION	5.0.1.0, 4874
RESULTS_SEARCH_9_PARAMETERS_APPLICATION	ProteinPilot(tm) Software
RESULTS_SEARCH_9_PARAMETERS_PROGROUP_alternativedispositionmaximumfoldprobabilitydrop	100
RESULTS_SEARCH_9_PARAMETERS_PROGROUP_alternativedispositionmaximumfoldscoredrop	2
RESULTS_SEARCH_9_PARAMETERS_PROGROUP_autodiscordantpeptidethreshold	0.3
RESULTS_SEARCH_9_PARAMETERS_PROGROUP_bayesconfidencecalclulation	TRUE
RESULTS_SEARCH_9_PARAMETERS_PROGROUP_calibrateconfidence	TRUE
RESULTS_SEARCH_9_PARAMETERS_PROGROUP_compresspeptides	FALSE
RESULTS_SEARCH_9_PARAMETERS_PROGROUP_confidencepercentthresholdforexcludingothersfromquant	15
RESULTS_SEARCH_9_PARAMETERS_PROGROUP_confidencepercentthresholdforincludingselfinquant	15
RESULTS_SEARCH_9_PARAMETERS_PROGROUP_donotstoremspeaklists	FALSE
RESULTS_SEARCH_9_PARAMETERS_PROGROUP_fasta	C:\AB SCIEX\ProteinPilot Data\SearchDatabases\20220920_mouse.fasta
RESULTS_SEARCH_9_PARAMETERS_PROGROUP_featuregroupminpepconf	0.66
RESULTS_SEARCH_9_PARAMETERS_PROGROUP_featuregroupminups	0.47
RESULTS_SEARCH_9_PARAMETERS_PROGROUP_focusingintersection	4
RESULTS_SEARCH_9_PARAMETERS_PROGROUP_focusingminimummatchconfidence	0.1
RESULTS_SEARCH_9_PARAMETERS_PROGROUP_focusingminunusedprotscore	02:24:00
RESULTS_SEARCH_9_PARAMETERS_PROGROUP_focusingsubsetcutoff	6
RESULTS_SEARCH_9_PARAMETERS_PROGROUP_intersection	1.3
RESULTS_SEARCH_9_PARAMETERS_PROGROUP_minimummatchconfidencecutoff	0.001
RESULTS_SEARCH_9_PARAMETERS_PROGROUP_minunusedprotscore	0.0458
RESULTS_SEARCH_9_PARAMETERS_PROGROUP_subsetcutoff	2
RESULTS_SEARCH_9_PARAMETERS_PROGROUP_unusedprotscorethresholdforexcludingothersfromquant	1.3
RESULTS_SEARCH_9_PARAMETERS_PEAKLIST_count	2526
RESULTS_SEARCH_9_PARAMETERS_PEAKLIST_filenumber	3
RESULTS_SEARCH_9_PARAMETERS_PEAKLIST_original_count	2526
RESULTS_SEARCH_9_PARAMETERS_PEAKLIST_originalfilename	G:\??????\5600+\Data\Data\Hip-3.wiff
RESULTS_SEARCH_9_PARAMETERS_PEAKLIST_partnumber	5
RESULTS_SEARCH_9_PARAMETERS_QUANT_TYPE_background_correction	FALSE
RESULTS_SEARCH_9_PARAMETERS_QUANT_TYPE_bias_correction	TRUE
RESULTS_SEARCH_9_PARAMETERS_QUANT_TYPE_keep_extreme_peptides_over_fraction	0
RESULTS_SEARCH_9_PARAMETERS_QUANT_TYPE_low_confidence_check	TRUE
RESULTS_SEARCH_9_PARAMETERS_QUANT_TYPE_low_intensity_check	TRUE
RESULTS_SEARCH_9_PARAMETERS_QUANT_TYPE_median_statistic	TRUE
RESULTS_SEARCH_9_PARAMETERS_QUANT_TYPE_mod_check	TRUE
RESULTS_SEARCH_9_PARAMETERS_QUANT_TYPE_quant_threshold	-1
RESULTS_SEARCH_9_PARAMETERS_QUANT_TYPE_quant_threshold_sn	9
RESULTS_SEARCH_9_PARAMETERS_QUANT_TYPE_separate_searches	FALSE
RESULTS_SEARCH_9_PARAMETERS_QUANT_TYPE_shared_msms_check	TRUE
RESULTS_SEARCH_9_PARAMETERS_PARAGON_METHOD_SETTINGS_UI_SAMPLE_TYPE	Identification
RESULTS_SEARCH_9_PARAMETERS_PARAGON_METHOD_SETTINGS_UI_CYS_ALKYLATION	Iodoacetamide
RESULTS_SEARCH_9_PARAMETERS_PARAGON_METHOD_SETTINGS_UI_DIGESTION	Trypsin
RESULTS_SEARCH_9_PARAMETERS_PARAGON_METHOD_SETTINGS_UI_INSTRUMENT	TripleTOF 5600
RESULTS_SEARCH_9_PARAMETERS_PARAGON_METHOD_SETTINGS_UI_SEARCH_EFFORT	Thorough
RESULTS_SEARCH_9_PARAMETERS_PARAGON_METHOD_SETTINGS_UI_ID_FOCUS	Biological modifications
RESULTS_SEARCH_9_PARAMETERS_PARAGON_METHOD_SETTINGS_UI_USER_NAME	5600-PC\5600
RESULTS_SEARCH_9_PARAMETERS_PARAGON_METHOD_SETTINGS_UI_MACHINE_NAME	5600-PC
RESULTS_SEARCH_9_PARAMETERS_PARAGON_METHOD_SETTINGS_UI_SEARCH_ID	6.37994e+17
RESULTS_SEARCH_9_PARAMETERS_PARAGON_METHOD_SETTINGS_UI_START_TIME	2022-09-21 22:30:20
RESULTS_SEARCH_9_PARAMETERS_PARAGON_METHOD_SETTINGS_UI_MIN_UNUSED_PROTSCORE	0.0458
RESULTS_SEARCH_9_PARAMETERS_PARAGON_METHOD_SETTINGS_UI_PSPEP	TRUE
RESULTS_SEARCH_10_time_cpu	307353
RESULTS_SEARCH_10_time_duration	308340
RESULTS_SEARCH_10_version	5.0.1.4874
RESULTS_SEARCH_10_xml:id	SEARCH:2:637993962207131162_4
RESULTS_SEARCH_10_PARAMETERS_chemical_data_edited	FALSE
RESULTS_SEARCH_10_PARAMETERS_do_multiprecursor_search	TRUE
RESULTS_SEARCH_10_PARAMETERS_do_reverse_search	TRUE
RESULTS_SEARCH_10_PARAMETERS_max_quant_labels	35
RESULTS_SEARCH_10_PARAMETERS_maxresults	15
RESULTS_SEARCH_10_PARAMETERS_separate_searches	FALSE
RESULTS_SEARCH_10_PARAMETERS_MSTOLERANCE_type	dalton
RESULTS_SEARCH_10_PARAMETERS_MSTOLERANCE_value	0.05
RESULTS_SEARCH_10_PARAMETERS_MSMSTOLERANCE_type	dalton
RESULTS_SEARCH_10_PARAMETERS_MSMSTOLERANCE_value	0.1
RESULTS_SEARCH_10_PARAMETERS_MS_STANDARD_DEVIATION_type	dalton
RESULTS_SEARCH_10_PARAMETERS_MS_STANDARD_DEVIATION_value	0.0011
RESULTS_SEARCH_10_PARAMETERS_MSMS_STANDARD_DEVIATION_type	dalton
RESULTS_SEARCH_10_PARAMETERS_MSMS_STANDARD_DEVIATION_value	0.01
RESULTS_SEARCH_10_PARAMETERS_FASTA_filename	C:\AB SCIEX\ProteinPilot Data\SearchDatabases\20220920_mouse.fasta
RESULTS_SEARCH_10_PARAMETERS_AUTO_CALIBRATION_ms	TRUE
RESULTS_SEARCH_10_PARAMETERS_AUTO_CALIBRATION_msexport	FALSE
RESULTS_SEARCH_10_PARAMETERS_AUTO_CALIBRATION_msms	TRUE
RESULTS_SEARCH_10_PARAMETERS_AUTO_CALIBRATION_msmstolsdratio	2.75
RESULTS_SEARCH_10_PARAMETERS_AUTO_CALIBRATION_mstolsdratio	7
RESULTS_SEARCH_10_PARAMETERS_AUTO_CALIBRATION_squareroot	TRUE
RESULTS_SEARCH_10_PARAMETERS_AUTO_CALIBRATION_type	dalton
RESULTS_SEARCH_10_PARAMETERS_AUTO_CALIBRATION_MCP_d_s_s_f	0.0666667
RESULTS_SEARCH_10_PARAMETERS_AUTO_CALIBRATION_MCP_d_s_w_f	3
RESULTS_SEARCH_10_PARAMETERS_AUTO_CALIBRATION_MCP_m_f_r_mbc	200
RESULTS_SEARCH_10_PARAMETERS_AUTO_CALIBRATION_MCP_m_m_c	10
RESULTS_SEARCH_10_PARAMETERS_AUTO_CALIBRATION_MCP_m_m_f_s	0.25
RESULTS_SEARCH_10_PARAMETERS_AUTO_CALIBRATION_MCP_m_m_p_f	0.33
RESULTS_SEARCH_10_PARAMETERS_AUTO_CALIBRATION_MCP_m_m_p_rms_f	1
RESULTS_SEARCH_10_PARAMETERS_AUTO_CALIBRATION_MCP_m_p_t_f	1
RESULTS_SEARCH_10_PARAMETERS_AUTO_CALIBRATION_MCP_m_r_h_n_b	15
RESULTS_SEARCH_10_PARAMETERS_AUTO_CALIBRATION_MCP_m_z_n_s	99
RESULTS_SEARCH_10_PARAMETERS_AUTO_CALIBRATION_MCP_m_z_s_mn_f_r	0.0666667
RESULTS_SEARCH_10_PARAMETERS_AUTO_CALIBRATION_MCP_m_z_s_mx_f_r	0.1
RESULTS_SEARCH_10_PARAMETERS_MS_AUTO_CALIBRATION_OUT_avres	-7.8373e-11
RESULTS_SEARCH_10_PARAMETERS_MS_AUTO_CALIBRATION_OUT_c0	0.000118635
RESULTS_SEARCH_10_PARAMETERS_MS_AUTO_CALIBRATION_OUT_c1minus1	-4.64803e-06
RESULTS_SEARCH_10_PARAMETERS_MS_AUTO_CALIBRATION_OUT_c2	0
RESULTS_SEARCH_10_PARAMETERS_MS_AUTO_CALIBRATION_OUT_file	3
RESULTS_SEARCH_10_PARAMETERS_MS_AUTO_CALIBRATION_OUT_partnumber	5
RESULTS_SEARCH_10_PARAMETERS_MS_AUTO_CALIBRATION_OUT_polyorder	1
RESULTS_SEARCH_10_PARAMETERS_MS_AUTO_CALIBRATION_OUT_sample	1
RESULTS_SEARCH_10_PARAMETERS_MS_AUTO_CALIBRATION_OUT_squareroot	TRUE
RESULTS_SEARCH_10_PARAMETERS_MSMS_AUTO_CALIBRATION_OUT_avres	-1.01066e-07
RESULTS_SEARCH_10_PARAMETERS_MSMS_AUTO_CALIBRATION_OUT_c0	-0.000119821
RESULTS_SEARCH_10_PARAMETERS_MSMS_AUTO_CALIBRATION_OUT_c1minus1	4.7966e-06
RESULTS_SEARCH_10_PARAMETERS_MSMS_AUTO_CALIBRATION_OUT_c2	0
RESULTS_SEARCH_10_PARAMETERS_MSMS_AUTO_CALIBRATION_OUT_file	3
RESULTS_SEARCH_10_PARAMETERS_MSMS_AUTO_CALIBRATION_OUT_partnumber	5
RESULTS_SEARCH_10_PARAMETERS_MSMS_AUTO_CALIBRATION_OUT_polyorder	1
RESULTS_SEARCH_10_PARAMETERS_MSMS_AUTO_CALIBRATION_OUT_sample	1
RESULTS_SEARCH_10_PARAMETERS_MSMS_AUTO_CALIBRATION_OUT_squareroot	TRUE
RESULTS_SEARCH_10_PARAMETERS_MAX_PRECURSORS_FRAGLET	5
RESULTS_SEARCH_10_PARAMETERS_MAX_PRECURSORS_TAGLET	1
RESULTS_SEARCH_10_PARAMETERS_PRECURSORS_DR_FRAGLET	10
RESULTS_SEARCH_10_PARAMETERS_PRECURSORS_DR_TAGLET	3
RESULTS_SEARCH_10_PARAMETERS_DEFAULT_CHARGE_STATE_1_charge	2
RESULTS_SEARCH_10_PARAMETERS_DEFAULT_CHARGE_STATE_1_probability	1
RESULTS_SEARCH_10_PARAMETERS_DEFAULT_CHARGE_STATE_2_charge	3
RESULTS_SEARCH_10_PARAMETERS_DEFAULT_CHARGE_STATE_2_probability	1
RESULTS_SEARCH_10_PARAMETERS_DEFAULT_CHARGE_STATE_3_charge	4
RESULTS_SEARCH_10_PARAMETERS_DEFAULT_CHARGE_STATE_3_probability	1
RESULTS_SEARCH_10_PARAMETERS_VERSION	5.0.1.0, 4895
RESULTS_SEARCH_10_PARAMETERS_PARAGON_VERSION	5.0.1.0, 4874
RESULTS_SEARCH_10_PARAMETERS_APPLICATION	ProteinPilot(tm) Software
RESULTS_SEARCH_10_PARAMETERS_PROGROUP_alternativedispositionmaximumfoldprobabilitydrop	100
RESULTS_SEARCH_10_PARAMETERS_PROGROUP_alternativedispositionmaximumfoldscoredrop	2
RESULTS_SEARCH_10_PARAMETERS_PROGROUP_autodiscordantpeptidethreshold	0.3
RESULTS_SEARCH_10_PARAMETERS_PROGROUP_bayesconfidencecalclulation	TRUE
RESULTS_SEARCH_10_PARAMETERS_PROGROUP_calibrateconfidence	TRUE
RESULTS_SEARCH_10_PARAMETERS_PROGROUP_compresspeptides	FALSE
RESULTS_SEARCH_10_PARAMETERS_PROGROUP_confidencepercentthresholdforexcludingothersfromquant	15
RESULTS_SEARCH_10_PARAMETERS_PROGROUP_confidencepercentthresholdforincludingselfinquant	15
RESULTS_SEARCH_10_PARAMETERS_PROGROUP_donotstoremspeaklists	FALSE
RESULTS_SEARCH_10_PARAMETERS_PROGROUP_fasta	C:\AB SCIEX\ProteinPilot Data\SearchDatabases\20220920_mouse.fasta
RESULTS_SEARCH_10_PARAMETERS_PROGROUP_featuregroupminpepconf	0.66
RESULTS_SEARCH_10_PARAMETERS_PROGROUP_featuregroupminups	0.47
RESULTS_SEARCH_10_PARAMETERS_PROGROUP_focusingintersection	4
RESULTS_SEARCH_10_PARAMETERS_PROGROUP_focusingminimummatchconfidence	0.1
RESULTS_SEARCH_10_PARAMETERS_PROGROUP_focusingminunusedprotscore	02:24:00
RESULTS_SEARCH_10_PARAMETERS_PROGROUP_focusingsubsetcutoff	6
RESULTS_SEARCH_10_PARAMETERS_PROGROUP_intersection	1.3
RESULTS_SEARCH_10_PARAMETERS_PROGROUP_minimummatchconfidencecutoff	0.001
RESULTS_SEARCH_10_PARAMETERS_PROGROUP_minunusedprotscore	0.0458
RESULTS_SEARCH_10_PARAMETERS_PROGROUP_subsetcutoff	2
RESULTS_SEARCH_10_PARAMETERS_PROGROUP_unusedprotscorethresholdforexcludingothersfromquant	1.3
RESULTS_SEARCH_10_PARAMETERS_PEAKLIST_count	2526
RESULTS_SEARCH_10_PARAMETERS_PEAKLIST_filenumber	3
RESULTS_SEARCH_10_PARAMETERS_PEAKLIST_original_count	2526
RESULTS_SEARCH_10_PARAMETERS_PEAKLIST_originalfilename	G:\??????\5600+\Data\Data\Hip-3.wiff
RESULTS_SEARCH_10_PARAMETERS_PEAKLIST_partnumber	5
RESULTS_SEARCH_10_PARAMETERS_QUANT_TYPE_background_correction	FALSE
RESULTS_SEARCH_10_PARAMETERS_QUANT_TYPE_bias_correction	TRUE
RESULTS_SEARCH_10_PARAMETERS_QUANT_TYPE_keep_extreme_peptides_over_fraction	0
RESULTS_SEARCH_10_PARAMETERS_QUANT_TYPE_low_confidence_check	TRUE
RESULTS_SEARCH_10_PARAMETERS_QUANT_TYPE_low_intensity_check	TRUE
RESULTS_SEARCH_10_PARAMETERS_QUANT_TYPE_median_statistic	TRUE
RESULTS_SEARCH_10_PARAMETERS_QUANT_TYPE_mod_check	TRUE
RESULTS_SEARCH_10_PARAMETERS_QUANT_TYPE_quant_threshold	-1
RESULTS_SEARCH_10_PARAMETERS_QUANT_TYPE_quant_threshold_sn	9
RESULTS_SEARCH_10_PARAMETERS_QUANT_TYPE_separate_searches	FALSE
RESULTS_SEARCH_10_PARAMETERS_QUANT_TYPE_shared_msms_check	TRUE
RESULTS_SEARCH_10_PARAMETERS_PARAGON_METHOD_SETTINGS_UI_SAMPLE_TYPE	Identification
RESULTS_SEARCH_10_PARAMETERS_PARAGON_METHOD_SETTINGS_UI_CYS_ALKYLATION	Iodoacetamide
RESULTS_SEARCH_10_PARAMETERS_PARAGON_METHOD_SETTINGS_UI_DIGESTION	Trypsin
RESULTS_SEARCH_10_PARAMETERS_PARAGON_METHOD_SETTINGS_UI_INSTRUMENT	TripleTOF 5600
RESULTS_SEARCH_10_PARAMETERS_PARAGON_METHOD_SETTINGS_UI_SEARCH_EFFORT	Thorough
RESULTS_SEARCH_10_PARAMETERS_PARAGON_METHOD_SETTINGS_UI_ID_FOCUS	Biological modifications
RESULTS_SEARCH_10_PARAMETERS_PARAGON_METHOD_SETTINGS_UI_USER_NAME	5600-PC\5600
RESULTS_SEARCH_10_PARAMETERS_PARAGON_METHOD_SETTINGS_UI_MACHINE_NAME	5600-PC
RESULTS_SEARCH_10_PARAMETERS_PARAGON_METHOD_SETTINGS_UI_SEARCH_ID	6.37994e+17
RESULTS_SEARCH_10_PARAMETERS_PARAGON_METHOD_SETTINGS_UI_START_TIME	2022-09-21 22:30:20
RESULTS_SEARCH_10_PARAMETERS_PARAGON_METHOD_SETTINGS_UI_MIN_UNUSED_PROTSCORE	0.0458
RESULTS_SEARCH_10_PARAMETERS_PARAGON_METHOD_SETTINGS_UI_PSPEP	TRUE
RESULTS_SEARCH_11_time_cpu	15085
RESULTS_SEARCH_11_time_duration	17618
RESULTS_SEARCH_11_version	5.0.1.4874
RESULTS_SEARCH_11_xml:id	SEARCH:1:637993962207131162_5
RESULTS_SEARCH_11_PARAMETERS_chemical_data_edited	FALSE
RESULTS_SEARCH_11_PARAMETERS_do_multiprecursor_search	TRUE
RESULTS_SEARCH_11_PARAMETERS_do_reverse_search	TRUE
RESULTS_SEARCH_11_PARAMETERS_max_quant_labels	35
RESULTS_SEARCH_11_PARAMETERS_maxresults	15
RESULTS_SEARCH_11_PARAMETERS_separate_searches	FALSE
RESULTS_SEARCH_11_PARAMETERS_MSTOLERANCE_type	dalton
RESULTS_SEARCH_11_PARAMETERS_MSTOLERANCE_value	0.05
RESULTS_SEARCH_11_PARAMETERS_MSMSTOLERANCE_type	dalton
RESULTS_SEARCH_11_PARAMETERS_MSMSTOLERANCE_value	0.1
RESULTS_SEARCH_11_PARAMETERS_MS_STANDARD_DEVIATION_type	dalton
RESULTS_SEARCH_11_PARAMETERS_MS_STANDARD_DEVIATION_value	0.0011
RESULTS_SEARCH_11_PARAMETERS_MSMS_STANDARD_DEVIATION_type	dalton
RESULTS_SEARCH_11_PARAMETERS_MSMS_STANDARD_DEVIATION_value	0.01
RESULTS_SEARCH_11_PARAMETERS_FASTA_filename	C:\AB SCIEX\ProteinPilot Data\SearchDatabases\20220920_mouse.fasta
RESULTS_SEARCH_11_PARAMETERS_AUTO_CALIBRATION_ms	TRUE
RESULTS_SEARCH_11_PARAMETERS_AUTO_CALIBRATION_msexport	FALSE
RESULTS_SEARCH_11_PARAMETERS_AUTO_CALIBRATION_msms	TRUE
RESULTS_SEARCH_11_PARAMETERS_AUTO_CALIBRATION_msmstolsdratio	2.75
RESULTS_SEARCH_11_PARAMETERS_AUTO_CALIBRATION_mstolsdratio	7
RESULTS_SEARCH_11_PARAMETERS_AUTO_CALIBRATION_squareroot	TRUE
RESULTS_SEARCH_11_PARAMETERS_AUTO_CALIBRATION_type	dalton
RESULTS_SEARCH_11_PARAMETERS_AUTO_CALIBRATION_MCP_d_s_s_f	0.0666667
RESULTS_SEARCH_11_PARAMETERS_AUTO_CALIBRATION_MCP_d_s_w_f	3
RESULTS_SEARCH_11_PARAMETERS_AUTO_CALIBRATION_MCP_m_f_r_mbc	200
RESULTS_SEARCH_11_PARAMETERS_AUTO_CALIBRATION_MCP_m_m_c	10
RESULTS_SEARCH_11_PARAMETERS_AUTO_CALIBRATION_MCP_m_m_f_s	0.25
RESULTS_SEARCH_11_PARAMETERS_AUTO_CALIBRATION_MCP_m_m_p_f	0.33
RESULTS_SEARCH_11_PARAMETERS_AUTO_CALIBRATION_MCP_m_m_p_rms_f	1
RESULTS_SEARCH_11_PARAMETERS_AUTO_CALIBRATION_MCP_m_p_t_f	1
RESULTS_SEARCH_11_PARAMETERS_AUTO_CALIBRATION_MCP_m_r_h_n_b	15
RESULTS_SEARCH_11_PARAMETERS_AUTO_CALIBRATION_MCP_m_z_n_s	99
RESULTS_SEARCH_11_PARAMETERS_AUTO_CALIBRATION_MCP_m_z_s_mn_f_r	0.0666667
RESULTS_SEARCH_11_PARAMETERS_AUTO_CALIBRATION_MCP_m_z_s_mx_f_r	0.1
RESULTS_SEARCH_11_PARAMETERS_MS_AUTO_CALIBRATION_OUT_avres	-1.17665e-10
RESULTS_SEARCH_11_PARAMETERS_MS_AUTO_CALIBRATION_OUT_c0	8.63134e-05
RESULTS_SEARCH_11_PARAMETERS_MS_AUTO_CALIBRATION_OUT_c1minus1	-3.12567e-06
RESULTS_SEARCH_11_PARAMETERS_MS_AUTO_CALIBRATION_OUT_c2	0
RESULTS_SEARCH_11_PARAMETERS_MS_AUTO_CALIBRATION_OUT_file	4
RESULTS_SEARCH_11_PARAMETERS_MS_AUTO_CALIBRATION_OUT_partnumber	6
RESULTS_SEARCH_11_PARAMETERS_MS_AUTO_CALIBRATION_OUT_polyorder	1
RESULTS_SEARCH_11_PARAMETERS_MS_AUTO_CALIBRATION_OUT_sample	1
RESULTS_SEARCH_11_PARAMETERS_MS_AUTO_CALIBRATION_OUT_squareroot	TRUE
RESULTS_SEARCH_11_PARAMETERS_MSMS_AUTO_CALIBRATION_OUT_avres	-6.15323e-08
RESULTS_SEARCH_11_PARAMETERS_MSMS_AUTO_CALIBRATION_OUT_c0	-0.000146458
RESULTS_SEARCH_11_PARAMETERS_MSMS_AUTO_CALIBRATION_OUT_c1minus1	6.16342e-06
RESULTS_SEARCH_11_PARAMETERS_MSMS_AUTO_CALIBRATION_OUT_c2	0
RESULTS_SEARCH_11_PARAMETERS_MSMS_AUTO_CALIBRATION_OUT_file	4
RESULTS_SEARCH_11_PARAMETERS_MSMS_AUTO_CALIBRATION_OUT_partnumber	6
RESULTS_SEARCH_11_PARAMETERS_MSMS_AUTO_CALIBRATION_OUT_polyorder	1900-01-01
RESULTS_SEARCH_11_PARAMETERS_MSMS_AUTO_CALIBRATION_OUT_sample	1
RESULTS_SEARCH_11_PARAMETERS_MSMS_AUTO_CALIBRATION_OUT_squareroot	TRUE
RESULTS_SEARCH_11_PARAMETERS_MAX_PRECURSORS_FRAGLET	5
RESULTS_SEARCH_11_PARAMETERS_MAX_PRECURSORS_TAGLET	1
RESULTS_SEARCH_11_PARAMETERS_PRECURSORS_DR_FRAGLET	10
RESULTS_SEARCH_11_PARAMETERS_PRECURSORS_DR_TAGLET	3
RESULTS_SEARCH_11_PARAMETERS_DEFAULT_CHARGE_STATE_1_charge	2
RESULTS_SEARCH_11_PARAMETERS_DEFAULT_CHARGE_STATE_1_probability	1
RESULTS_SEARCH_11_PARAMETERS_DEFAULT_CHARGE_STATE_2_charge	3
RESULTS_SEARCH_11_PARAMETERS_DEFAULT_CHARGE_STATE_2_probability	1
RESULTS_SEARCH_11_PARAMETERS_DEFAULT_CHARGE_STATE_3_charge	4
RESULTS_SEARCH_11_PARAMETERS_DEFAULT_CHARGE_STATE_3_probability	1
RESULTS_SEARCH_11_PARAMETERS_VERSION	5.0.1.0, 4895
RESULTS_SEARCH_11_PARAMETERS_PARAGON_VERSION	5.0.1.0, 4874
RESULTS_SEARCH_11_PARAMETERS_APPLICATION	ProteinPilot(tm) Software
RESULTS_SEARCH_11_PARAMETERS_PROGROUP_alternativedispositionmaximumfoldprobabilitydrop	100
RESULTS_SEARCH_11_PARAMETERS_PROGROUP_alternativedispositionmaximumfoldscoredrop	2
RESULTS_SEARCH_11_PARAMETERS_PROGROUP_autodiscordantpeptidethreshold	0.3
RESULTS_SEARCH_11_PARAMETERS_PROGROUP_bayesconfidencecalclulation	TRUE
RESULTS_SEARCH_11_PARAMETERS_PROGROUP_calibrateconfidence	TRUE
RESULTS_SEARCH_11_PARAMETERS_PROGROUP_compresspeptides	FALSE
RESULTS_SEARCH_11_PARAMETERS_PROGROUP_confidencepercentthresholdforexcludingothersfromquant	15
RESULTS_SEARCH_11_PARAMETERS_PROGROUP_confidencepercentthresholdforincludingselfinquant	15
RESULTS_SEARCH_11_PARAMETERS_PROGROUP_donotstoremspeaklists	FALSE
RESULTS_SEARCH_11_PARAMETERS_PROGROUP_fasta	C:\AB SCIEX\ProteinPilot Data\SearchDatabases\20220920_mouse.fasta
RESULTS_SEARCH_11_PARAMETERS_PROGROUP_featuregroupminpepconf	0.66
RESULTS_SEARCH_11_PARAMETERS_PROGROUP_featuregroupminups	0.47
RESULTS_SEARCH_11_PARAMETERS_PROGROUP_focusingintersection	4
RESULTS_SEARCH_11_PARAMETERS_PROGROUP_focusingminimummatchconfidence	0.1
RESULTS_SEARCH_11_PARAMETERS_PROGROUP_focusingminunusedprotscore	0.1
RESULTS_SEARCH_11_PARAMETERS_PROGROUP_focusingsubsetcutoff	1900-01-06
RESULTS_SEARCH_11_PARAMETERS_PROGROUP_intersection	1900-01-01 07:12:00
RESULTS_SEARCH_11_PARAMETERS_PROGROUP_minimummatchconfidencecutoff	0.001
RESULTS_SEARCH_11_PARAMETERS_PROGROUP_minunusedprotscore	0.0458
RESULTS_SEARCH_11_PARAMETERS_PROGROUP_subsetcutoff	2
RESULTS_SEARCH_11_PARAMETERS_PROGROUP_unusedprotscorethresholdforexcludingothersfromquant	1.3
RESULTS_SEARCH_11_PARAMETERS_PEAKLIST_count	3895
RESULTS_SEARCH_11_PARAMETERS_PEAKLIST_filenumber	4
RESULTS_SEARCH_11_PARAMETERS_PEAKLIST_original_count	3895
RESULTS_SEARCH_11_PARAMETERS_PEAKLIST_originalfilename	G:\??????\5600+\Data\Data\Hip-4.wiff
RESULTS_SEARCH_11_PARAMETERS_PEAKLIST_partnumber	6
RESULTS_SEARCH_11_PARAMETERS_QUANT_TYPE_background_correction	FALSE
RESULTS_SEARCH_11_PARAMETERS_QUANT_TYPE_bias_correction	TRUE
RESULTS_SEARCH_11_PARAMETERS_QUANT_TYPE_keep_extreme_peptides_over_fraction	0
RESULTS_SEARCH_11_PARAMETERS_QUANT_TYPE_low_confidence_check	TRUE
RESULTS_SEARCH_11_PARAMETERS_QUANT_TYPE_low_intensity_check	TRUE
RESULTS_SEARCH_11_PARAMETERS_QUANT_TYPE_median_statistic	TRUE
RESULTS_SEARCH_11_PARAMETERS_QUANT_TYPE_mod_check	TRUE
RESULTS_SEARCH_11_PARAMETERS_QUANT_TYPE_quant_threshold	-1
RESULTS_SEARCH_11_PARAMETERS_QUANT_TYPE_quant_threshold_sn	9
RESULTS_SEARCH_11_PARAMETERS_QUANT_TYPE_separate_searches	FALSE
RESULTS_SEARCH_11_PARAMETERS_QUANT_TYPE_shared_msms_check	TRUE
RESULTS_SEARCH_11_PARAMETERS_PARAGON_METHOD_SETTINGS_UI_SAMPLE_TYPE	Identification
RESULTS_SEARCH_11_PARAMETERS_PARAGON_METHOD_SETTINGS_UI_CYS_ALKYLATION	Iodoacetamide
RESULTS_SEARCH_11_PARAMETERS_PARAGON_METHOD_SETTINGS_UI_DIGESTION	Trypsin
RESULTS_SEARCH_11_PARAMETERS_PARAGON_METHOD_SETTINGS_UI_INSTRUMENT	TripleTOF 5600
RESULTS_SEARCH_11_PARAMETERS_PARAGON_METHOD_SETTINGS_UI_SEARCH_EFFORT	Thorough
RESULTS_SEARCH_11_PARAMETERS_PARAGON_METHOD_SETTINGS_UI_ID_FOCUS	Biological modifications
RESULTS_SEARCH_11_PARAMETERS_PARAGON_METHOD_SETTINGS_UI_USER_NAME	5600-PC\5600
RESULTS_SEARCH_11_PARAMETERS_PARAGON_METHOD_SETTINGS_UI_MACHINE_NAME	5600-PC
RESULTS_SEARCH_11_PARAMETERS_PARAGON_METHOD_SETTINGS_UI_SEARCH_ID	6.37994e+17
RESULTS_SEARCH_11_PARAMETERS_PARAGON_METHOD_SETTINGS_UI_START_TIME	2022-09-21 22:30:20
RESULTS_SEARCH_11_PARAMETERS_PARAGON_METHOD_SETTINGS_UI_MIN_UNUSED_PROTSCORE	0.0458
RESULTS_SEARCH_11_PARAMETERS_PARAGON_METHOD_SETTINGS_UI_PSPEP	TRUE
RESULTS_SEARCH_12_time_cpu	488579
RESULTS_SEARCH_12_time_duration	490117
RESULTS_SEARCH_12_version	5.0.1.4874
RESULTS_SEARCH_12_xml:id	SEARCH:2:637993962207131162_5
RESULTS_SEARCH_12_PARAMETERS_chemical_data_edited	FALSE
RESULTS_SEARCH_12_PARAMETERS_do_multiprecursor_search	TRUE
RESULTS_SEARCH_12_PARAMETERS_do_reverse_search	TRUE
RESULTS_SEARCH_12_PARAMETERS_max_quant_labels	35
RESULTS_SEARCH_12_PARAMETERS_maxresults	1900-01-15
RESULTS_SEARCH_12_PARAMETERS_separate_searches	FALSE
RESULTS_SEARCH_12_PARAMETERS_MSTOLERANCE_type	dalton
RESULTS_SEARCH_12_PARAMETERS_MSTOLERANCE_value	0.05
RESULTS_SEARCH_12_PARAMETERS_MSMSTOLERANCE_type	dalton
RESULTS_SEARCH_12_PARAMETERS_MSMSTOLERANCE_value	0.1
RESULTS_SEARCH_12_PARAMETERS_MS_STANDARD_DEVIATION_type	dalton
RESULTS_SEARCH_12_PARAMETERS_MS_STANDARD_DEVIATION_value	0.0011
RESULTS_SEARCH_12_PARAMETERS_MSMS_STANDARD_DEVIATION_type	dalton
RESULTS_SEARCH_12_PARAMETERS_MSMS_STANDARD_DEVIATION_value	0.01
RESULTS_SEARCH_12_PARAMETERS_FASTA_filename	C:\AB SCIEX\ProteinPilot Data\SearchDatabases\20220920_mouse.fasta
RESULTS_SEARCH_12_PARAMETERS_AUTO_CALIBRATION_ms	TRUE
RESULTS_SEARCH_12_PARAMETERS_AUTO_CALIBRATION_msexport	FALSE
RESULTS_SEARCH_12_PARAMETERS_AUTO_CALIBRATION_msms	TRUE
RESULTS_SEARCH_12_PARAMETERS_AUTO_CALIBRATION_msmstolsdratio	2.75
RESULTS_SEARCH_12_PARAMETERS_AUTO_CALIBRATION_mstolsdratio	7
RESULTS_SEARCH_12_PARAMETERS_AUTO_CALIBRATION_squareroot	TRUE
RESULTS_SEARCH_12_PARAMETERS_AUTO_CALIBRATION_type	dalton
RESULTS_SEARCH_12_PARAMETERS_AUTO_CALIBRATION_MCP_d_s_s_f	0.0666667
RESULTS_SEARCH_12_PARAMETERS_AUTO_CALIBRATION_MCP_d_s_w_f	3
RESULTS_SEARCH_12_PARAMETERS_AUTO_CALIBRATION_MCP_m_f_r_mbc	200
RESULTS_SEARCH_12_PARAMETERS_AUTO_CALIBRATION_MCP_m_m_c	10
RESULTS_SEARCH_12_PARAMETERS_AUTO_CALIBRATION_MCP_m_m_f_s	0.25
RESULTS_SEARCH_12_PARAMETERS_AUTO_CALIBRATION_MCP_m_m_p_f	0.33
RESULTS_SEARCH_12_PARAMETERS_AUTO_CALIBRATION_MCP_m_m_p_rms_f	1
RESULTS_SEARCH_12_PARAMETERS_AUTO_CALIBRATION_MCP_m_p_t_f	1
RESULTS_SEARCH_12_PARAMETERS_AUTO_CALIBRATION_MCP_m_r_h_n_b	15
RESULTS_SEARCH_12_PARAMETERS_AUTO_CALIBRATION_MCP_m_z_n_s	99
RESULTS_SEARCH_12_PARAMETERS_AUTO_CALIBRATION_MCP_m_z_s_mn_f_r	0.0666667
RESULTS_SEARCH_12_PARAMETERS_AUTO_CALIBRATION_MCP_m_z_s_mx_f_r	0.1
RESULTS_SEARCH_12_PARAMETERS_MS_AUTO_CALIBRATION_OUT_avres	-1.17665e-10
RESULTS_SEARCH_12_PARAMETERS_MS_AUTO_CALIBRATION_OUT_c0	8.63134e-05
RESULTS_SEARCH_12_PARAMETERS_MS_AUTO_CALIBRATION_OUT_c1minus1	-3.12567e-06
RESULTS_SEARCH_12_PARAMETERS_MS_AUTO_CALIBRATION_OUT_c2	0
RESULTS_SEARCH_12_PARAMETERS_MS_AUTO_CALIBRATION_OUT_file	4
RESULTS_SEARCH_12_PARAMETERS_MS_AUTO_CALIBRATION_OUT_partnumber	6
RESULTS_SEARCH_12_PARAMETERS_MS_AUTO_CALIBRATION_OUT_polyorder	1
RESULTS_SEARCH_12_PARAMETERS_MS_AUTO_CALIBRATION_OUT_sample	1
RESULTS_SEARCH_12_PARAMETERS_MS_AUTO_CALIBRATION_OUT_squareroot	TRUE
RESULTS_SEARCH_12_PARAMETERS_MSMS_AUTO_CALIBRATION_OUT_avres	-6.15323e-08
RESULTS_SEARCH_12_PARAMETERS_MSMS_AUTO_CALIBRATION_OUT_c0	-0.000146458
RESULTS_SEARCH_12_PARAMETERS_MSMS_AUTO_CALIBRATION_OUT_c1minus1	6.16342e-06
RESULTS_SEARCH_12_PARAMETERS_MSMS_AUTO_CALIBRATION_OUT_c2	0
RESULTS_SEARCH_12_PARAMETERS_MSMS_AUTO_CALIBRATION_OUT_file	4
RESULTS_SEARCH_12_PARAMETERS_MSMS_AUTO_CALIBRATION_OUT_partnumber	6
RESULTS_SEARCH_12_PARAMETERS_MSMS_AUTO_CALIBRATION_OUT_polyorder	1
RESULTS_SEARCH_12_PARAMETERS_MSMS_AUTO_CALIBRATION_OUT_sample	1
RESULTS_SEARCH_12_PARAMETERS_MSMS_AUTO_CALIBRATION_OUT_squareroot	TRUE
RESULTS_SEARCH_12_PARAMETERS_MAX_PRECURSORS_FRAGLET	5
RESULTS_SEARCH_12_PARAMETERS_MAX_PRECURSORS_TAGLET	1
RESULTS_SEARCH_12_PARAMETERS_PRECURSORS_DR_FRAGLET	10
RESULTS_SEARCH_12_PARAMETERS_PRECURSORS_DR_TAGLET	3
RESULTS_SEARCH_12_PARAMETERS_DEFAULT_CHARGE_STATE_1_charge	2
RESULTS_SEARCH_12_PARAMETERS_DEFAULT_CHARGE_STATE_1_probability	1
RESULTS_SEARCH_12_PARAMETERS_DEFAULT_CHARGE_STATE_2_charge	3
RESULTS_SEARCH_12_PARAMETERS_DEFAULT_CHARGE_STATE_2_probability	1
RESULTS_SEARCH_12_PARAMETERS_DEFAULT_CHARGE_STATE_3_charge	4
RESULTS_SEARCH_12_PARAMETERS_DEFAULT_CHARGE_STATE_3_probability	1
RESULTS_SEARCH_12_PARAMETERS_VERSION	5.0.1.0, 4895
RESULTS_SEARCH_12_PARAMETERS_PARAGON_VERSION	5.0.1.0, 4874
RESULTS_SEARCH_12_PARAMETERS_APPLICATION	ProteinPilot(tm) Software
RESULTS_SEARCH_12_PARAMETERS_PROGROUP_alternativedispositionmaximumfoldprobabilitydrop	100
RESULTS_SEARCH_12_PARAMETERS_PROGROUP_alternativedispositionmaximumfoldscoredrop	2
RESULTS_SEARCH_12_PARAMETERS_PROGROUP_autodiscordantpeptidethreshold	0.3
RESULTS_SEARCH_12_PARAMETERS_PROGROUP_bayesconfidencecalclulation	TRUE
RESULTS_SEARCH_12_PARAMETERS_PROGROUP_calibrateconfidence	TRUE
RESULTS_SEARCH_12_PARAMETERS_PROGROUP_compresspeptides	FALSE
RESULTS_SEARCH_12_PARAMETERS_PROGROUP_confidencepercentthresholdforexcludingothersfromquant	1900-01-15
RESULTS_SEARCH_12_PARAMETERS_PROGROUP_confidencepercentthresholdforincludingselfinquant	15
RESULTS_SEARCH_12_PARAMETERS_PROGROUP_donotstoremspeaklists	FALSE
RESULTS_SEARCH_12_PARAMETERS_PROGROUP_fasta	C:\AB SCIEX\ProteinPilot Data\SearchDatabases\20220920_mouse.fasta
RESULTS_SEARCH_12_PARAMETERS_PROGROUP_featuregroupminpepconf	0.66
RESULTS_SEARCH_12_PARAMETERS_PROGROUP_featuregroupminups	0.47
RESULTS_SEARCH_12_PARAMETERS_PROGROUP_focusingintersection	4
RESULTS_SEARCH_12_PARAMETERS_PROGROUP_focusingminimummatchconfidence	0.1
RESULTS_SEARCH_12_PARAMETERS_PROGROUP_focusingminunusedprotscore	0.1
RESULTS_SEARCH_12_PARAMETERS_PROGROUP_focusingsubsetcutoff	6
RESULTS_SEARCH_12_PARAMETERS_PROGROUP_intersection	1.3
RESULTS_SEARCH_12_PARAMETERS_PROGROUP_minimummatchconfidencecutoff	0.001
RESULTS_SEARCH_12_PARAMETERS_PROGROUP_minunusedprotscore	0.0458
RESULTS_SEARCH_12_PARAMETERS_PROGROUP_subsetcutoff	2
RESULTS_SEARCH_12_PARAMETERS_PROGROUP_unusedprotscorethresholdforexcludingothersfromquant	1.3
RESULTS_SEARCH_12_PARAMETERS_PEAKLIST_count	3895
RESULTS_SEARCH_12_PARAMETERS_PEAKLIST_filenumber	4
RESULTS_SEARCH_12_PARAMETERS_PEAKLIST_original_count	3895
RESULTS_SEARCH_12_PARAMETERS_PEAKLIST_originalfilename	G:\??????\5600+\Data\Data\Hip-4.wiff
RESULTS_SEARCH_12_PARAMETERS_PEAKLIST_partnumber	6
RESULTS_SEARCH_12_PARAMETERS_QUANT_TYPE_background_correction	FALSE
RESULTS_SEARCH_12_PARAMETERS_QUANT_TYPE_bias_correction	TRUE
RESULTS_SEARCH_12_PARAMETERS_QUANT_TYPE_keep_extreme_peptides_over_fraction	0
RESULTS_SEARCH_12_PARAMETERS_QUANT_TYPE_low_confidence_check	TRUE
RESULTS_SEARCH_12_PARAMETERS_QUANT_TYPE_low_intensity_check	TRUE
RESULTS_SEARCH_12_PARAMETERS_QUANT_TYPE_median_statistic	TRUE
RESULTS_SEARCH_12_PARAMETERS_QUANT_TYPE_mod_check	TRUE
RESULTS_SEARCH_12_PARAMETERS_QUANT_TYPE_quant_threshold	-1
RESULTS_SEARCH_12_PARAMETERS_QUANT_TYPE_quant_threshold_sn	1900-01-09
RESULTS_SEARCH_12_PARAMETERS_QUANT_TYPE_separate_searches	FALSE
RESULTS_SEARCH_12_PARAMETERS_QUANT_TYPE_shared_msms_check	TRUE
RESULTS_SEARCH_12_PARAMETERS_PARAGON_METHOD_SETTINGS_UI_SAMPLE_TYPE	Identification
RESULTS_SEARCH_12_PARAMETERS_PARAGON_METHOD_SETTINGS_UI_CYS_ALKYLATION	Iodoacetamide
RESULTS_SEARCH_12_PARAMETERS_PARAGON_METHOD_SETTINGS_UI_DIGESTION	Trypsin
RESULTS_SEARCH_12_PARAMETERS_PARAGON_METHOD_SETTINGS_UI_INSTRUMENT	TripleTOF 5600
RESULTS_SEARCH_12_PARAMETERS_PARAGON_METHOD_SETTINGS_UI_SEARCH_EFFORT	Thorough
RESULTS_SEARCH_12_PARAMETERS_PARAGON_METHOD_SETTINGS_UI_ID_FOCUS	Biological modifications
RESULTS_SEARCH_12_PARAMETERS_PARAGON_METHOD_SETTINGS_UI_USER_NAME	5600-PC\5600
RESULTS_SEARCH_12_PARAMETERS_PARAGON_METHOD_SETTINGS_UI_MACHINE_NAME	5600-PC
RESULTS_SEARCH_12_PARAMETERS_PARAGON_METHOD_SETTINGS_UI_SEARCH_ID	6.37994e+17
RESULTS_SEARCH_12_PARAMETERS_PARAGON_METHOD_SETTINGS_UI_START_TIME	2022-09-21 22:30:20
RESULTS_SEARCH_12_PARAMETERS_PARAGON_METHOD_SETTINGS_UI_MIN_UNUSED_PROTSCORE	0.0458
RESULTS_SEARCH_12_PARAMETERS_PARAGON_METHOD_SETTINGS_UI_PSPEP	TRUE
RESULTS_SEARCH_13_time_cpu	14289
RESULTS_SEARCH_13_time_duration	16459
RESULTS_SEARCH_13_version	5.0.1.4874
RESULTS_SEARCH_13_xml:id	SEARCH:1:637993962207131162_6
RESULTS_SEARCH_13_PARAMETERS_chemical_data_edited	FALSE
RESULTS_SEARCH_13_PARAMETERS_do_multiprecursor_search	TRUE
RESULTS_SEARCH_13_PARAMETERS_do_reverse_search	TRUE
RESULTS_SEARCH_13_PARAMETERS_max_quant_labels	35
RESULTS_SEARCH_13_PARAMETERS_maxresults	15
RESULTS_SEARCH_13_PARAMETERS_separate_searches	FALSE
RESULTS_SEARCH_13_PARAMETERS_MSTOLERANCE_type	dalton
RESULTS_SEARCH_13_PARAMETERS_MSTOLERANCE_value	0.05
RESULTS_SEARCH_13_PARAMETERS_MSMSTOLERANCE_type	dalton
RESULTS_SEARCH_13_PARAMETERS_MSMSTOLERANCE_value	0.1
RESULTS_SEARCH_13_PARAMETERS_MS_STANDARD_DEVIATION_type	dalton
RESULTS_SEARCH_13_PARAMETERS_MS_STANDARD_DEVIATION_value	0.0011
RESULTS_SEARCH_13_PARAMETERS_MSMS_STANDARD_DEVIATION_type	dalton
RESULTS_SEARCH_13_PARAMETERS_MSMS_STANDARD_DEVIATION_value	0.01
RESULTS_SEARCH_13_PARAMETERS_FASTA_filename	C:\AB SCIEX\ProteinPilot Data\SearchDatabases\20220920_mouse.fasta
RESULTS_SEARCH_13_PARAMETERS_AUTO_CALIBRATION_ms	TRUE
RESULTS_SEARCH_13_PARAMETERS_AUTO_CALIBRATION_msexport	FALSE
RESULTS_SEARCH_13_PARAMETERS_AUTO_CALIBRATION_msms	TRUE
RESULTS_SEARCH_13_PARAMETERS_AUTO_CALIBRATION_msmstolsdratio	2.75
RESULTS_SEARCH_13_PARAMETERS_AUTO_CALIBRATION_mstolsdratio	7
RESULTS_SEARCH_13_PARAMETERS_AUTO_CALIBRATION_squareroot	TRUE
RESULTS_SEARCH_13_PARAMETERS_AUTO_CALIBRATION_type	dalton
RESULTS_SEARCH_13_PARAMETERS_AUTO_CALIBRATION_MCP_d_s_s_f	0.0666667
RESULTS_SEARCH_13_PARAMETERS_AUTO_CALIBRATION_MCP_d_s_w_f	3
RESULTS_SEARCH_13_PARAMETERS_AUTO_CALIBRATION_MCP_m_f_r_mbc	200
RESULTS_SEARCH_13_PARAMETERS_AUTO_CALIBRATION_MCP_m_m_c	10
RESULTS_SEARCH_13_PARAMETERS_AUTO_CALIBRATION_MCP_m_m_f_s	0.25
RESULTS_SEARCH_13_PARAMETERS_AUTO_CALIBRATION_MCP_m_m_p_f	0.33
RESULTS_SEARCH_13_PARAMETERS_AUTO_CALIBRATION_MCP_m_m_p_rms_f	1
RESULTS_SEARCH_13_PARAMETERS_AUTO_CALIBRATION_MCP_m_p_t_f	1
RESULTS_SEARCH_13_PARAMETERS_AUTO_CALIBRATION_MCP_m_r_h_n_b	15
RESULTS_SEARCH_13_PARAMETERS_AUTO_CALIBRATION_MCP_m_z_n_s	99
RESULTS_SEARCH_13_PARAMETERS_AUTO_CALIBRATION_MCP_m_z_s_mn_f_r	0.0666667
RESULTS_SEARCH_13_PARAMETERS_AUTO_CALIBRATION_MCP_m_z_s_mx_f_r	0.1
RESULTS_SEARCH_13_PARAMETERS_MS_AUTO_CALIBRATION_OUT_avres	-1.03964e-10
RESULTS_SEARCH_13_PARAMETERS_MS_AUTO_CALIBRATION_OUT_c0	9.56691e-05
RESULTS_SEARCH_13_PARAMETERS_MS_AUTO_CALIBRATION_OUT_c1minus1	-3.70696e-06
RESULTS_SEARCH_13_PARAMETERS_MS_AUTO_CALIBRATION_OUT_c2	0
RESULTS_SEARCH_13_PARAMETERS_MS_AUTO_CALIBRATION_OUT_file	5
RESULTS_SEARCH_13_PARAMETERS_MS_AUTO_CALIBRATION_OUT_partnumber	7
RESULTS_SEARCH_13_PARAMETERS_MS_AUTO_CALIBRATION_OUT_polyorder	1
RESULTS_SEARCH_13_PARAMETERS_MS_AUTO_CALIBRATION_OUT_sample	1
RESULTS_SEARCH_13_PARAMETERS_MS_AUTO_CALIBRATION_OUT_squareroot	TRUE
RESULTS_SEARCH_13_PARAMETERS_MSMS_AUTO_CALIBRATION_OUT_avres	-6.46871e-08
RESULTS_SEARCH_13_PARAMETERS_MSMS_AUTO_CALIBRATION_OUT_c0	-0.000131109
RESULTS_SEARCH_13_PARAMETERS_MSMS_AUTO_CALIBRATION_OUT_c1minus1	5.1833e-06
RESULTS_SEARCH_13_PARAMETERS_MSMS_AUTO_CALIBRATION_OUT_c2	0
RESULTS_SEARCH_13_PARAMETERS_MSMS_AUTO_CALIBRATION_OUT_file	5
RESULTS_SEARCH_13_PARAMETERS_MSMS_AUTO_CALIBRATION_OUT_partnumber	7
RESULTS_SEARCH_13_PARAMETERS_MSMS_AUTO_CALIBRATION_OUT_polyorder	1
RESULTS_SEARCH_13_PARAMETERS_MSMS_AUTO_CALIBRATION_OUT_sample	1
RESULTS_SEARCH_13_PARAMETERS_MSMS_AUTO_CALIBRATION_OUT_squareroot	TRUE
RESULTS_SEARCH_13_PARAMETERS_MAX_PRECURSORS_FRAGLET	5
RESULTS_SEARCH_13_PARAMETERS_MAX_PRECURSORS_TAGLET	1
RESULTS_SEARCH_13_PARAMETERS_PRECURSORS_DR_FRAGLET	10
RESULTS_SEARCH_13_PARAMETERS_PRECURSORS_DR_TAGLET	3
RESULTS_SEARCH_13_PARAMETERS_DEFAULT_CHARGE_STATE_1_charge	2
RESULTS_SEARCH_13_PARAMETERS_DEFAULT_CHARGE_STATE_1_probability	1
RESULTS_SEARCH_13_PARAMETERS_DEFAULT_CHARGE_STATE_2_charge	3
RESULTS_SEARCH_13_PARAMETERS_DEFAULT_CHARGE_STATE_2_probability	1
RESULTS_SEARCH_13_PARAMETERS_DEFAULT_CHARGE_STATE_3_charge	4
RESULTS_SEARCH_13_PARAMETERS_DEFAULT_CHARGE_STATE_3_probability	1
RESULTS_SEARCH_13_PARAMETERS_VERSION	5.0.1.0, 4895
RESULTS_SEARCH_13_PARAMETERS_PARAGON_VERSION	5.0.1.0, 4874
RESULTS_SEARCH_13_PARAMETERS_APPLICATION	ProteinPilot(tm) Software
RESULTS_SEARCH_13_PARAMETERS_PROGROUP_alternativedispositionmaximumfoldprobabilitydrop	100
RESULTS_SEARCH_13_PARAMETERS_PROGROUP_alternativedispositionmaximumfoldscoredrop	2
RESULTS_SEARCH_13_PARAMETERS_PROGROUP_autodiscordantpeptidethreshold	0.3
RESULTS_SEARCH_13_PARAMETERS_PROGROUP_bayesconfidencecalclulation	TRUE
RESULTS_SEARCH_13_PARAMETERS_PROGROUP_calibrateconfidence	TRUE
RESULTS_SEARCH_13_PARAMETERS_PROGROUP_compresspeptides	FALSE
RESULTS_SEARCH_13_PARAMETERS_PROGROUP_confidencepercentthresholdforexcludingothersfromquant	15
RESULTS_SEARCH_13_PARAMETERS_PROGROUP_confidencepercentthresholdforincludingselfinquant	15
RESULTS_SEARCH_13_PARAMETERS_PROGROUP_donotstoremspeaklists	FALSE
RESULTS_SEARCH_13_PARAMETERS_PROGROUP_fasta	C:\AB SCIEX\ProteinPilot Data\SearchDatabases\20220920_mouse.fasta
RESULTS_SEARCH_13_PARAMETERS_PROGROUP_featuregroupminpepconf	0.66
RESULTS_SEARCH_13_PARAMETERS_PROGROUP_featuregroupminups	0.47
RESULTS_SEARCH_13_PARAMETERS_PROGROUP_focusingintersection	4
RESULTS_SEARCH_13_PARAMETERS_PROGROUP_focusingminimummatchconfidence	0.1
RESULTS_SEARCH_13_PARAMETERS_PROGROUP_focusingminunusedprotscore	0.1
RESULTS_SEARCH_13_PARAMETERS_PROGROUP_focusingsubsetcutoff	6
RESULTS_SEARCH_13_PARAMETERS_PROGROUP_intersection	1.3
RESULTS_SEARCH_13_PARAMETERS_PROGROUP_minimummatchconfidencecutoff	0.001
RESULTS_SEARCH_13_PARAMETERS_PROGROUP_minunusedprotscore	0.0458
RESULTS_SEARCH_13_PARAMETERS_PROGROUP_subsetcutoff	2
RESULTS_SEARCH_13_PARAMETERS_PROGROUP_unusedprotscorethresholdforexcludingothersfromquant	1.3
RESULTS_SEARCH_13_PARAMETERS_PEAKLIST_count	3673
RESULTS_SEARCH_13_PARAMETERS_PEAKLIST_filenumber	5
RESULTS_SEARCH_13_PARAMETERS_PEAKLIST_original_count	3673
RESULTS_SEARCH_13_PARAMETERS_PEAKLIST_originalfilename	G:\??????\5600+\Data\Data\Hip-5.wiff
RESULTS_SEARCH_13_PARAMETERS_PEAKLIST_partnumber	7
RESULTS_SEARCH_13_PARAMETERS_QUANT_TYPE_background_correction	FALSE
RESULTS_SEARCH_13_PARAMETERS_QUANT_TYPE_bias_correction	TRUE
RESULTS_SEARCH_13_PARAMETERS_QUANT_TYPE_keep_extreme_peptides_over_fraction	00:00:00
RESULTS_SEARCH_13_PARAMETERS_QUANT_TYPE_low_confidence_check	TRUE
RESULTS_SEARCH_13_PARAMETERS_QUANT_TYPE_low_intensity_check	TRUE
RESULTS_SEARCH_13_PARAMETERS_QUANT_TYPE_median_statistic	TRUE
RESULTS_SEARCH_13_PARAMETERS_QUANT_TYPE_mod_check	TRUE
RESULTS_SEARCH_13_PARAMETERS_QUANT_TYPE_quant_threshold	1899-12-29
RESULTS_SEARCH_13_PARAMETERS_QUANT_TYPE_quant_threshold_sn	9
RESULTS_SEARCH_13_PARAMETERS_QUANT_TYPE_separate_searches	FALSE
RESULTS_SEARCH_13_PARAMETERS_QUANT_TYPE_shared_msms_check	TRUE
RESULTS_SEARCH_13_PARAMETERS_PARAGON_METHOD_SETTINGS_UI_SAMPLE_TYPE	Identification
RESULTS_SEARCH_13_PARAMETERS_PARAGON_METHOD_SETTINGS_UI_CYS_ALKYLATION	Iodoacetamide
RESULTS_SEARCH_13_PARAMETERS_PARAGON_METHOD_SETTINGS_UI_DIGESTION	Trypsin
RESULTS_SEARCH_13_PARAMETERS_PARAGON_METHOD_SETTINGS_UI_INSTRUMENT	TripleTOF 5600
RESULTS_SEARCH_13_PARAMETERS_PARAGON_METHOD_SETTINGS_UI_SEARCH_EFFORT	Thorough
RESULTS_SEARCH_13_PARAMETERS_PARAGON_METHOD_SETTINGS_UI_ID_FOCUS	Biological modifications
RESULTS_SEARCH_13_PARAMETERS_PARAGON_METHOD_SETTINGS_UI_USER_NAME	5600-PC\5600
RESULTS_SEARCH_13_PARAMETERS_PARAGON_METHOD_SETTINGS_UI_MACHINE_NAME	5600-PC
RESULTS_SEARCH_13_PARAMETERS_PARAGON_METHOD_SETTINGS_UI_SEARCH_ID	6.37994e+17
RESULTS_SEARCH_13_PARAMETERS_PARAGON_METHOD_SETTINGS_UI_START_TIME	2022-09-21 22:30:20
RESULTS_SEARCH_13_PARAMETERS_PARAGON_METHOD_SETTINGS_UI_MIN_UNUSED_PROTSCORE	0.0458
RESULTS_SEARCH_13_PARAMETERS_PARAGON_METHOD_SETTINGS_UI_PSPEP	TRUE
RESULTS_SEARCH_14_time_cpu	459313
RESULTS_SEARCH_14_time_duration	464608
RESULTS_SEARCH_14_version	5.0.1.4874
RESULTS_SEARCH_14_xml:id	SEARCH:2:637993962207131162_6
RESULTS_SEARCH_14_PARAMETERS_chemical_data_edited	FALSE
RESULTS_SEARCH_14_PARAMETERS_do_multiprecursor_search	TRUE
RESULTS_SEARCH_14_PARAMETERS_do_reverse_search	TRUE
RESULTS_SEARCH_14_PARAMETERS_max_quant_labels	35
RESULTS_SEARCH_14_PARAMETERS_maxresults	15
RESULTS_SEARCH_14_PARAMETERS_separate_searches	FALSE
RESULTS_SEARCH_14_PARAMETERS_MSTOLERANCE_type	dalton
RESULTS_SEARCH_14_PARAMETERS_MSTOLERANCE_value	0.05
RESULTS_SEARCH_14_PARAMETERS_MSMSTOLERANCE_type	dalton
RESULTS_SEARCH_14_PARAMETERS_MSMSTOLERANCE_value	0.1
RESULTS_SEARCH_14_PARAMETERS_MS_STANDARD_DEVIATION_type	dalton
RESULTS_SEARCH_14_PARAMETERS_MS_STANDARD_DEVIATION_value	0.0011
RESULTS_SEARCH_14_PARAMETERS_MSMS_STANDARD_DEVIATION_type	dalton
RESULTS_SEARCH_14_PARAMETERS_MSMS_STANDARD_DEVIATION_value	0.01
RESULTS_SEARCH_14_PARAMETERS_FASTA_filename	C:\AB SCIEX\ProteinPilot Data\SearchDatabases\20220920_mouse.fasta
RESULTS_SEARCH_14_PARAMETERS_AUTO_CALIBRATION_ms	TRUE
RESULTS_SEARCH_14_PARAMETERS_AUTO_CALIBRATION_msexport	FALSE
RESULTS_SEARCH_14_PARAMETERS_AUTO_CALIBRATION_msms	TRUE
RESULTS_SEARCH_14_PARAMETERS_AUTO_CALIBRATION_msmstolsdratio	2.75
RESULTS_SEARCH_14_PARAMETERS_AUTO_CALIBRATION_mstolsdratio	7
RESULTS_SEARCH_14_PARAMETERS_AUTO_CALIBRATION_squareroot	TRUE
RESULTS_SEARCH_14_PARAMETERS_AUTO_CALIBRATION_type	dalton
RESULTS_SEARCH_14_PARAMETERS_AUTO_CALIBRATION_MCP_d_s_s_f	0.0666667
RESULTS_SEARCH_14_PARAMETERS_AUTO_CALIBRATION_MCP_d_s_w_f	3
RESULTS_SEARCH_14_PARAMETERS_AUTO_CALIBRATION_MCP_m_f_r_mbc	200
RESULTS_SEARCH_14_PARAMETERS_AUTO_CALIBRATION_MCP_m_m_c	10
RESULTS_SEARCH_14_PARAMETERS_AUTO_CALIBRATION_MCP_m_m_f_s	0.25
RESULTS_SEARCH_14_PARAMETERS_AUTO_CALIBRATION_MCP_m_m_p_f	0.33
RESULTS_SEARCH_14_PARAMETERS_AUTO_CALIBRATION_MCP_m_m_p_rms_f	1
RESULTS_SEARCH_14_PARAMETERS_AUTO_CALIBRATION_MCP_m_p_t_f	1
RESULTS_SEARCH_14_PARAMETERS_AUTO_CALIBRATION_MCP_m_r_h_n_b	15
RESULTS_SEARCH_14_PARAMETERS_AUTO_CALIBRATION_MCP_m_z_n_s	99
RESULTS_SEARCH_14_PARAMETERS_AUTO_CALIBRATION_MCP_m_z_s_mn_f_r	0.0666667
RESULTS_SEARCH_14_PARAMETERS_AUTO_CALIBRATION_MCP_m_z_s_mx_f_r	0.1
RESULTS_SEARCH_14_PARAMETERS_MS_AUTO_CALIBRATION_OUT_avres	-1.03964e-10
RESULTS_SEARCH_14_PARAMETERS_MS_AUTO_CALIBRATION_OUT_c0	9.56691e-05
RESULTS_SEARCH_14_PARAMETERS_MS_AUTO_CALIBRATION_OUT_c1minus1	-3.70696e-06
RESULTS_SEARCH_14_PARAMETERS_MS_AUTO_CALIBRATION_OUT_c2	0
RESULTS_SEARCH_14_PARAMETERS_MS_AUTO_CALIBRATION_OUT_file	5
RESULTS_SEARCH_14_PARAMETERS_MS_AUTO_CALIBRATION_OUT_partnumber	7
RESULTS_SEARCH_14_PARAMETERS_MS_AUTO_CALIBRATION_OUT_polyorder	1
RESULTS_SEARCH_14_PARAMETERS_MS_AUTO_CALIBRATION_OUT_sample	1
RESULTS_SEARCH_14_PARAMETERS_MS_AUTO_CALIBRATION_OUT_squareroot	TRUE
RESULTS_SEARCH_14_PARAMETERS_MSMS_AUTO_CALIBRATION_OUT_avres	-6.46871e-08
RESULTS_SEARCH_14_PARAMETERS_MSMS_AUTO_CALIBRATION_OUT_c0	-0.000131109
RESULTS_SEARCH_14_PARAMETERS_MSMS_AUTO_CALIBRATION_OUT_c1minus1	5.1833e-06
RESULTS_SEARCH_14_PARAMETERS_MSMS_AUTO_CALIBRATION_OUT_c2	0
RESULTS_SEARCH_14_PARAMETERS_MSMS_AUTO_CALIBRATION_OUT_file	5
RESULTS_SEARCH_14_PARAMETERS_MSMS_AUTO_CALIBRATION_OUT_partnumber	7
RESULTS_SEARCH_14_PARAMETERS_MSMS_AUTO_CALIBRATION_OUT_polyorder	1
RESULTS_SEARCH_14_PARAMETERS_MSMS_AUTO_CALIBRATION_OUT_sample	1
RESULTS_SEARCH_14_PARAMETERS_MSMS_AUTO_CALIBRATION_OUT_squareroot	TRUE
RESULTS_SEARCH_14_PARAMETERS_MAX_PRECURSORS_FRAGLET	5
RESULTS_SEARCH_14_PARAMETERS_MAX_PRECURSORS_TAGLET	1
RESULTS_SEARCH_14_PARAMETERS_PRECURSORS_DR_FRAGLET	10
RESULTS_SEARCH_14_PARAMETERS_PRECURSORS_DR_TAGLET	3
RESULTS_SEARCH_14_PARAMETERS_DEFAULT_CHARGE_STATE_1_charge	2
RESULTS_SEARCH_14_PARAMETERS_DEFAULT_CHARGE_STATE_1_probability	1
RESULTS_SEARCH_14_PARAMETERS_DEFAULT_CHARGE_STATE_2_charge	3
RESULTS_SEARCH_14_PARAMETERS_DEFAULT_CHARGE_STATE_2_probability	1
RESULTS_SEARCH_14_PARAMETERS_DEFAULT_CHARGE_STATE_3_charge	4
RESULTS_SEARCH_14_PARAMETERS_DEFAULT_CHARGE_STATE_3_probability	1
RESULTS_SEARCH_14_PARAMETERS_VERSION	5.0.1.0, 4895
RESULTS_SEARCH_14_PARAMETERS_PARAGON_VERSION	5.0.1.0, 4874
RESULTS_SEARCH_14_PARAMETERS_APPLICATION	ProteinPilot(tm) Software
RESULTS_SEARCH_14_PARAMETERS_PROGROUP_alternativedispositionmaximumfoldprobabilitydrop	100
RESULTS_SEARCH_14_PARAMETERS_PROGROUP_alternativedispositionmaximumfoldscoredrop	2
RESULTS_SEARCH_14_PARAMETERS_PROGROUP_autodiscordantpeptidethreshold	0.3
RESULTS_SEARCH_14_PARAMETERS_PROGROUP_bayesconfidencecalclulation	TRUE
RESULTS_SEARCH_14_PARAMETERS_PROGROUP_calibrateconfidence	TRUE
RESULTS_SEARCH_14_PARAMETERS_PROGROUP_compresspeptides	FALSE
RESULTS_SEARCH_14_PARAMETERS_PROGROUP_confidencepercentthresholdforexcludingothersfromquant	15
RESULTS_SEARCH_14_PARAMETERS_PROGROUP_confidencepercentthresholdforincludingselfinquant	15
RESULTS_SEARCH_14_PARAMETERS_PROGROUP_donotstoremspeaklists	FALSE
RESULTS_SEARCH_14_PARAMETERS_PROGROUP_fasta	C:\AB SCIEX\ProteinPilot Data\SearchDatabases\20220920_mouse.fasta
RESULTS_SEARCH_14_PARAMETERS_PROGROUP_featuregroupminpepconf	0.66
RESULTS_SEARCH_14_PARAMETERS_PROGROUP_featuregroupminups	0.47
RESULTS_SEARCH_14_PARAMETERS_PROGROUP_focusingintersection	4
RESULTS_SEARCH_14_PARAMETERS_PROGROUP_focusingminimummatchconfidence	0.1
RESULTS_SEARCH_14_PARAMETERS_PROGROUP_focusingminunusedprotscore	0.1
RESULTS_SEARCH_14_PARAMETERS_PROGROUP_focusingsubsetcutoff	6
RESULTS_SEARCH_14_PARAMETERS_PROGROUP_intersection	1.3
RESULTS_SEARCH_14_PARAMETERS_PROGROUP_minimummatchconfidencecutoff	0.001
RESULTS_SEARCH_14_PARAMETERS_PROGROUP_minunusedprotscore	0.0458
RESULTS_SEARCH_14_PARAMETERS_PROGROUP_subsetcutoff	2
RESULTS_SEARCH_14_PARAMETERS_PROGROUP_unusedprotscorethresholdforexcludingothersfromquant	1.3
RESULTS_SEARCH_14_PARAMETERS_PEAKLIST_count	3673
RESULTS_SEARCH_14_PARAMETERS_PEAKLIST_filenumber	5
RESULTS_SEARCH_14_PARAMETERS_PEAKLIST_original_count	3673
RESULTS_SEARCH_14_PARAMETERS_PEAKLIST_originalfilename	G:\??????\5600+\Data\Data\Hip-5.wiff
RESULTS_SEARCH_14_PARAMETERS_PEAKLIST_partnumber	7
RESULTS_SEARCH_14_PARAMETERS_QUANT_TYPE_background_correction	FALSE
RESULTS_SEARCH_14_PARAMETERS_QUANT_TYPE_bias_correction	TRUE
RESULTS_SEARCH_14_PARAMETERS_QUANT_TYPE_keep_extreme_peptides_over_fraction	00:00:00
RESULTS_SEARCH_14_PARAMETERS_QUANT_TYPE_low_confidence_check	TRUE
RESULTS_SEARCH_14_PARAMETERS_QUANT_TYPE_low_intensity_check	TRUE
RESULTS_SEARCH_14_PARAMETERS_QUANT_TYPE_median_statistic	TRUE
RESULTS_SEARCH_14_PARAMETERS_QUANT_TYPE_mod_check	TRUE
RESULTS_SEARCH_14_PARAMETERS_QUANT_TYPE_quant_threshold	-1
RESULTS_SEARCH_14_PARAMETERS_QUANT_TYPE_quant_threshold_sn	9
RESULTS_SEARCH_14_PARAMETERS_QUANT_TYPE_separate_searches	FALSE
RESULTS_SEARCH_14_PARAMETERS_QUANT_TYPE_shared_msms_check	TRUE
RESULTS_SEARCH_14_PARAMETERS_PARAGON_METHOD_SETTINGS_UI_SAMPLE_TYPE	Identification
RESULTS_SEARCH_14_PARAMETERS_PARAGON_METHOD_SETTINGS_UI_CYS_ALKYLATION	Iodoacetamide
RESULTS_SEARCH_14_PARAMETERS_PARAGON_METHOD_SETTINGS_UI_DIGESTION	Trypsin
RESULTS_SEARCH_14_PARAMETERS_PARAGON_METHOD_SETTINGS_UI_INSTRUMENT	TripleTOF 5600
RESULTS_SEARCH_14_PARAMETERS_PARAGON_METHOD_SETTINGS_UI_SEARCH_EFFORT	Thorough
RESULTS_SEARCH_14_PARAMETERS_PARAGON_METHOD_SETTINGS_UI_ID_FOCUS	Biological modifications
RESULTS_SEARCH_14_PARAMETERS_PARAGON_METHOD_SETTINGS_UI_USER_NAME	5600-PC\5600
RESULTS_SEARCH_14_PARAMETERS_PARAGON_METHOD_SETTINGS_UI_MACHINE_NAME	5600-PC
RESULTS_SEARCH_14_PARAMETERS_PARAGON_METHOD_SETTINGS_UI_SEARCH_ID	6.37994e+17
RESULTS_SEARCH_14_PARAMETERS_PARAGON_METHOD_SETTINGS_UI_START_TIME	2022-09-21 22:30:20
RESULTS_SEARCH_14_PARAMETERS_PARAGON_METHOD_SETTINGS_UI_MIN_UNUSED_PROTSCORE	0.0458
RESULTS_SEARCH_14_PARAMETERS_PARAGON_METHOD_SETTINGS_UI_PSPEP	TRUE
RESULTS_SEARCH_15_time_cpu	10623
RESULTS_SEARCH_15_time_duration	1940-07-02
RESULTS_SEARCH_15_version	5.0.1.4874
RESULTS_SEARCH_15_xml:id	SEARCH:1:637993962207131162_7
RESULTS_SEARCH_15_PARAMETERS_chemical_data_edited	FALSE
RESULTS_SEARCH_15_PARAMETERS_do_multiprecursor_search	TRUE
RESULTS_SEARCH_15_PARAMETERS_do_reverse_search	TRUE
RESULTS_SEARCH_15_PARAMETERS_max_quant_labels	35
RESULTS_SEARCH_15_PARAMETERS_maxresults	15
RESULTS_SEARCH_15_PARAMETERS_separate_searches	FALSE
RESULTS_SEARCH_15_PARAMETERS_MSTOLERANCE_type	dalton
RESULTS_SEARCH_15_PARAMETERS_MSTOLERANCE_value	0.05
RESULTS_SEARCH_15_PARAMETERS_MSMSTOLERANCE_type	dalton
RESULTS_SEARCH_15_PARAMETERS_MSMSTOLERANCE_value	0.1
RESULTS_SEARCH_15_PARAMETERS_MS_STANDARD_DEVIATION_type	dalton
RESULTS_SEARCH_15_PARAMETERS_MS_STANDARD_DEVIATION_value	0.0011
RESULTS_SEARCH_15_PARAMETERS_MSMS_STANDARD_DEVIATION_type	dalton
RESULTS_SEARCH_15_PARAMETERS_MSMS_STANDARD_DEVIATION_value	0.01
RESULTS_SEARCH_15_PARAMETERS_FASTA_filename	C:\AB SCIEX\ProteinPilot Data\SearchDatabases\20220920_mouse.fasta
RESULTS_SEARCH_15_PARAMETERS_AUTO_CALIBRATION_ms	TRUE
RESULTS_SEARCH_15_PARAMETERS_AUTO_CALIBRATION_msexport	FALSE
RESULTS_SEARCH_15_PARAMETERS_AUTO_CALIBRATION_msms	TRUE
RESULTS_SEARCH_15_PARAMETERS_AUTO_CALIBRATION_msmstolsdratio	2.75
RESULTS_SEARCH_15_PARAMETERS_AUTO_CALIBRATION_mstolsdratio	7
RESULTS_SEARCH_15_PARAMETERS_AUTO_CALIBRATION_squareroot	TRUE
RESULTS_SEARCH_15_PARAMETERS_AUTO_CALIBRATION_type	dalton
RESULTS_SEARCH_15_PARAMETERS_AUTO_CALIBRATION_MCP_d_s_s_f	0.0666667
RESULTS_SEARCH_15_PARAMETERS_AUTO_CALIBRATION_MCP_d_s_w_f	3
RESULTS_SEARCH_15_PARAMETERS_AUTO_CALIBRATION_MCP_m_f_r_mbc	200
RESULTS_SEARCH_15_PARAMETERS_AUTO_CALIBRATION_MCP_m_m_c	10
RESULTS_SEARCH_15_PARAMETERS_AUTO_CALIBRATION_MCP_m_m_f_s	0.25
RESULTS_SEARCH_15_PARAMETERS_AUTO_CALIBRATION_MCP_m_m_p_f	0.33
RESULTS_SEARCH_15_PARAMETERS_AUTO_CALIBRATION_MCP_m_m_p_rms_f	1
RESULTS_SEARCH_15_PARAMETERS_AUTO_CALIBRATION_MCP_m_p_t_f	1
RESULTS_SEARCH_15_PARAMETERS_AUTO_CALIBRATION_MCP_m_r_h_n_b	15
RESULTS_SEARCH_15_PARAMETERS_AUTO_CALIBRATION_MCP_m_z_n_s	99
RESULTS_SEARCH_15_PARAMETERS_AUTO_CALIBRATION_MCP_m_z_s_mn_f_r	0.0666667
RESULTS_SEARCH_15_PARAMETERS_AUTO_CALIBRATION_MCP_m_z_s_mx_f_r	0.1
RESULTS_SEARCH_15_PARAMETERS_MS_AUTO_CALIBRATION_OUT_avres	-7.43601e-11
RESULTS_SEARCH_15_PARAMETERS_MS_AUTO_CALIBRATION_OUT_c0	-6.81982e-05
RESULTS_SEARCH_15_PARAMETERS_MS_AUTO_CALIBRATION_OUT_c1minus1	3.52238e-06
RESULTS_SEARCH_15_PARAMETERS_MS_AUTO_CALIBRATION_OUT_c2	0
RESULTS_SEARCH_15_PARAMETERS_MS_AUTO_CALIBRATION_OUT_file	6
RESULTS_SEARCH_15_PARAMETERS_MS_AUTO_CALIBRATION_OUT_partnumber	8
RESULTS_SEARCH_15_PARAMETERS_MS_AUTO_CALIBRATION_OUT_polyorder	1
RESULTS_SEARCH_15_PARAMETERS_MS_AUTO_CALIBRATION_OUT_sample	1
RESULTS_SEARCH_15_PARAMETERS_MS_AUTO_CALIBRATION_OUT_squareroot	TRUE
RESULTS_SEARCH_15_PARAMETERS_MSMS_AUTO_CALIBRATION_OUT_avres	-1.26155e-07
RESULTS_SEARCH_15_PARAMETERS_MSMS_AUTO_CALIBRATION_OUT_c0	-2.80728e-05
RESULTS_SEARCH_15_PARAMETERS_MSMS_AUTO_CALIBRATION_OUT_c1minus1	8.4588e-07
RESULTS_SEARCH_15_PARAMETERS_MSMS_AUTO_CALIBRATION_OUT_c2	0
RESULTS_SEARCH_15_PARAMETERS_MSMS_AUTO_CALIBRATION_OUT_file	6
RESULTS_SEARCH_15_PARAMETERS_MSMS_AUTO_CALIBRATION_OUT_partnumber	8
RESULTS_SEARCH_15_PARAMETERS_MSMS_AUTO_CALIBRATION_OUT_polyorder	1
RESULTS_SEARCH_15_PARAMETERS_MSMS_AUTO_CALIBRATION_OUT_sample	1
RESULTS_SEARCH_15_PARAMETERS_MSMS_AUTO_CALIBRATION_OUT_squareroot	TRUE
RESULTS_SEARCH_15_PARAMETERS_MAX_PRECURSORS_FRAGLET	5
RESULTS_SEARCH_15_PARAMETERS_MAX_PRECURSORS_TAGLET	1
RESULTS_SEARCH_15_PARAMETERS_PRECURSORS_DR_FRAGLET	10
RESULTS_SEARCH_15_PARAMETERS_PRECURSORS_DR_TAGLET	3
RESULTS_SEARCH_15_PARAMETERS_DEFAULT_CHARGE_STATE_1_charge	2
RESULTS_SEARCH_15_PARAMETERS_DEFAULT_CHARGE_STATE_1_probability	1
RESULTS_SEARCH_15_PARAMETERS_DEFAULT_CHARGE_STATE_2_charge	3
RESULTS_SEARCH_15_PARAMETERS_DEFAULT_CHARGE_STATE_2_probability	1
RESULTS_SEARCH_15_PARAMETERS_DEFAULT_CHARGE_STATE_3_charge	4
RESULTS_SEARCH_15_PARAMETERS_DEFAULT_CHARGE_STATE_3_probability	1
RESULTS_SEARCH_15_PARAMETERS_VERSION	5.0.1.0, 4895
RESULTS_SEARCH_15_PARAMETERS_PARAGON_VERSION	5.0.1.0, 4874
RESULTS_SEARCH_15_PARAMETERS_APPLICATION	ProteinPilot(tm) Software
RESULTS_SEARCH_15_PARAMETERS_PROGROUP_alternativedispositionmaximumfoldprobabilitydrop	100
RESULTS_SEARCH_15_PARAMETERS_PROGROUP_alternativedispositionmaximumfoldscoredrop	2
RESULTS_SEARCH_15_PARAMETERS_PROGROUP_autodiscordantpeptidethreshold	0.3
RESULTS_SEARCH_15_PARAMETERS_PROGROUP_bayesconfidencecalclulation	TRUE
RESULTS_SEARCH_15_PARAMETERS_PROGROUP_calibrateconfidence	TRUE
RESULTS_SEARCH_15_PARAMETERS_PROGROUP_compresspeptides	FALSE
RESULTS_SEARCH_15_PARAMETERS_PROGROUP_confidencepercentthresholdforexcludingothersfromquant	15
RESULTS_SEARCH_15_PARAMETERS_PROGROUP_confidencepercentthresholdforincludingselfinquant	15
RESULTS_SEARCH_15_PARAMETERS_PROGROUP_donotstoremspeaklists	FALSE
RESULTS_SEARCH_15_PARAMETERS_PROGROUP_fasta	C:\AB SCIEX\ProteinPilot Data\SearchDatabases\20220920_mouse.fasta
RESULTS_SEARCH_15_PARAMETERS_PROGROUP_featuregroupminpepconf	0.66
RESULTS_SEARCH_15_PARAMETERS_PROGROUP_featuregroupminups	0.47
RESULTS_SEARCH_15_PARAMETERS_PROGROUP_focusingintersection	4
RESULTS_SEARCH_15_PARAMETERS_PROGROUP_focusingminimummatchconfidence	0.1
RESULTS_SEARCH_15_PARAMETERS_PROGROUP_focusingminunusedprotscore	0.1
RESULTS_SEARCH_15_PARAMETERS_PROGROUP_focusingsubsetcutoff	6
RESULTS_SEARCH_15_PARAMETERS_PROGROUP_intersection	1.3
RESULTS_SEARCH_15_PARAMETERS_PROGROUP_minimummatchconfidencecutoff	0.001
RESULTS_SEARCH_15_PARAMETERS_PROGROUP_minunusedprotscore	0.0458
RESULTS_SEARCH_15_PARAMETERS_PROGROUP_subsetcutoff	2
RESULTS_SEARCH_15_PARAMETERS_PROGROUP_unusedprotscorethresholdforexcludingothersfromquant	1.3
RESULTS_SEARCH_15_PARAMETERS_PEAKLIST_count	2140
RESULTS_SEARCH_15_PARAMETERS_PEAKLIST_filenumber	6
RESULTS_SEARCH_15_PARAMETERS_PEAKLIST_original_count	2140
RESULTS_SEARCH_15_PARAMETERS_PEAKLIST_originalfilename	G:\??????\5600+\Data\Data\Hip-6.wiff
RESULTS_SEARCH_15_PARAMETERS_PEAKLIST_partnumber	8
RESULTS_SEARCH_15_PARAMETERS_QUANT_TYPE_background_correction	FALSE
RESULTS_SEARCH_15_PARAMETERS_QUANT_TYPE_bias_correction	TRUE
RESULTS_SEARCH_15_PARAMETERS_QUANT_TYPE_keep_extreme_peptides_over_fraction	0
RESULTS_SEARCH_15_PARAMETERS_QUANT_TYPE_low_confidence_check	TRUE
RESULTS_SEARCH_15_PARAMETERS_QUANT_TYPE_low_intensity_check	TRUE
RESULTS_SEARCH_15_PARAMETERS_QUANT_TYPE_median_statistic	TRUE
RESULTS_SEARCH_15_PARAMETERS_QUANT_TYPE_mod_check	TRUE
RESULTS_SEARCH_15_PARAMETERS_QUANT_TYPE_quant_threshold	-1
RESULTS_SEARCH_15_PARAMETERS_QUANT_TYPE_quant_threshold_sn	9
RESULTS_SEARCH_15_PARAMETERS_QUANT_TYPE_separate_searches	FALSE
RESULTS_SEARCH_15_PARAMETERS_QUANT_TYPE_shared_msms_check	TRUE
RESULTS_SEARCH_15_PARAMETERS_PARAGON_METHOD_SETTINGS_UI_SAMPLE_TYPE	Identification
RESULTS_SEARCH_15_PARAMETERS_PARAGON_METHOD_SETTINGS_UI_CYS_ALKYLATION	Iodoacetamide
RESULTS_SEARCH_15_PARAMETERS_PARAGON_METHOD_SETTINGS_UI_DIGESTION	Trypsin
RESULTS_SEARCH_15_PARAMETERS_PARAGON_METHOD_SETTINGS_UI_INSTRUMENT	TripleTOF 5600
RESULTS_SEARCH_15_PARAMETERS_PARAGON_METHOD_SETTINGS_UI_SEARCH_EFFORT	Thorough
RESULTS_SEARCH_15_PARAMETERS_PARAGON_METHOD_SETTINGS_UI_ID_FOCUS	Biological modifications
RESULTS_SEARCH_15_PARAMETERS_PARAGON_METHOD_SETTINGS_UI_USER_NAME	5600-PC\5600
RESULTS_SEARCH_15_PARAMETERS_PARAGON_METHOD_SETTINGS_UI_MACHINE_NAME	5600-PC
RESULTS_SEARCH_15_PARAMETERS_PARAGON_METHOD_SETTINGS_UI_SEARCH_ID	6.37994e+17
RESULTS_SEARCH_15_PARAMETERS_PARAGON_METHOD_SETTINGS_UI_START_TIME	2022-09-21 22:30:20
RESULTS_SEARCH_15_PARAMETERS_PARAGON_METHOD_SETTINGS_UI_MIN_UNUSED_PROTSCORE	0.0458
RESULTS_SEARCH_15_PARAMETERS_PARAGON_METHOD_SETTINGS_UI_PSPEP	TRUE
RESULTS_SEARCH_16_time_cpu	249008
RESULTS_SEARCH_16_time_duration	249776
RESULTS_SEARCH_16_version	5.0.1.4874
RESULTS_SEARCH_16_xml:id	SEARCH:2:637993962207131162_7
RESULTS_SEARCH_16_PARAMETERS_chemical_data_edited	FALSE
RESULTS_SEARCH_16_PARAMETERS_do_multiprecursor_search	TRUE
RESULTS_SEARCH_16_PARAMETERS_do_reverse_search	TRUE
RESULTS_SEARCH_16_PARAMETERS_max_quant_labels	35
RESULTS_SEARCH_16_PARAMETERS_maxresults	15
RESULTS_SEARCH_16_PARAMETERS_separate_searches	FALSE
RESULTS_SEARCH_16_PARAMETERS_MSTOLERANCE_type	dalton
RESULTS_SEARCH_16_PARAMETERS_MSTOLERANCE_value	0.05
RESULTS_SEARCH_16_PARAMETERS_MSMSTOLERANCE_type	dalton
RESULTS_SEARCH_16_PARAMETERS_MSMSTOLERANCE_value	0.1
RESULTS_SEARCH_16_PARAMETERS_MS_STANDARD_DEVIATION_type	dalton
RESULTS_SEARCH_16_PARAMETERS_MS_STANDARD_DEVIATION_value	0.0011
RESULTS_SEARCH_16_PARAMETERS_MSMS_STANDARD_DEVIATION_type	dalton
RESULTS_SEARCH_16_PARAMETERS_MSMS_STANDARD_DEVIATION_value	0.01
RESULTS_SEARCH_16_PARAMETERS_FASTA_filename	C:\AB SCIEX\ProteinPilot Data\SearchDatabases\20220920_mouse.fasta
RESULTS_SEARCH_16_PARAMETERS_AUTO_CALIBRATION_ms	TRUE
RESULTS_SEARCH_16_PARAMETERS_AUTO_CALIBRATION_msexport	FALSE
RESULTS_SEARCH_16_PARAMETERS_AUTO_CALIBRATION_msms	TRUE
RESULTS_SEARCH_16_PARAMETERS_AUTO_CALIBRATION_msmstolsdratio	2.75
RESULTS_SEARCH_16_PARAMETERS_AUTO_CALIBRATION_mstolsdratio	7
RESULTS_SEARCH_16_PARAMETERS_AUTO_CALIBRATION_squareroot	TRUE
RESULTS_SEARCH_16_PARAMETERS_AUTO_CALIBRATION_type	dalton
RESULTS_SEARCH_16_PARAMETERS_AUTO_CALIBRATION_MCP_d_s_s_f	0.0666667
RESULTS_SEARCH_16_PARAMETERS_AUTO_CALIBRATION_MCP_d_s_w_f	3
RESULTS_SEARCH_16_PARAMETERS_AUTO_CALIBRATION_MCP_m_f_r_mbc	200
RESULTS_SEARCH_16_PARAMETERS_AUTO_CALIBRATION_MCP_m_m_c	10
RESULTS_SEARCH_16_PARAMETERS_AUTO_CALIBRATION_MCP_m_m_f_s	0.25
RESULTS_SEARCH_16_PARAMETERS_AUTO_CALIBRATION_MCP_m_m_p_f	0.33
RESULTS_SEARCH_16_PARAMETERS_AUTO_CALIBRATION_MCP_m_m_p_rms_f	1
RESULTS_SEARCH_16_PARAMETERS_AUTO_CALIBRATION_MCP_m_p_t_f	1
RESULTS_SEARCH_16_PARAMETERS_AUTO_CALIBRATION_MCP_m_r_h_n_b	15
RESULTS_SEARCH_16_PARAMETERS_AUTO_CALIBRATION_MCP_m_z_n_s	99
RESULTS_SEARCH_16_PARAMETERS_AUTO_CALIBRATION_MCP_m_z_s_mn_f_r	0.0666667
RESULTS_SEARCH_16_PARAMETERS_AUTO_CALIBRATION_MCP_m_z_s_mx_f_r	0.1
RESULTS_SEARCH_16_PARAMETERS_MS_AUTO_CALIBRATION_OUT_avres	-7.43601e-11
RESULTS_SEARCH_16_PARAMETERS_MS_AUTO_CALIBRATION_OUT_c0	-6.81982e-05
RESULTS_SEARCH_16_PARAMETERS_MS_AUTO_CALIBRATION_OUT_c1minus1	3.52238e-06
RESULTS_SEARCH_16_PARAMETERS_MS_AUTO_CALIBRATION_OUT_c2	0
RESULTS_SEARCH_16_PARAMETERS_MS_AUTO_CALIBRATION_OUT_file	6
RESULTS_SEARCH_16_PARAMETERS_MS_AUTO_CALIBRATION_OUT_partnumber	8
RESULTS_SEARCH_16_PARAMETERS_MS_AUTO_CALIBRATION_OUT_polyorder	1
RESULTS_SEARCH_16_PARAMETERS_MS_AUTO_CALIBRATION_OUT_sample	1
RESULTS_SEARCH_16_PARAMETERS_MS_AUTO_CALIBRATION_OUT_squareroot	TRUE
RESULTS_SEARCH_16_PARAMETERS_MSMS_AUTO_CALIBRATION_OUT_avres	-1.26155e-07
RESULTS_SEARCH_16_PARAMETERS_MSMS_AUTO_CALIBRATION_OUT_c0	-2.80728e-05
RESULTS_SEARCH_16_PARAMETERS_MSMS_AUTO_CALIBRATION_OUT_c1minus1	8.4588e-07
RESULTS_SEARCH_16_PARAMETERS_MSMS_AUTO_CALIBRATION_OUT_c2	0
RESULTS_SEARCH_16_PARAMETERS_MSMS_AUTO_CALIBRATION_OUT_file	6
RESULTS_SEARCH_16_PARAMETERS_MSMS_AUTO_CALIBRATION_OUT_partnumber	8
RESULTS_SEARCH_16_PARAMETERS_MSMS_AUTO_CALIBRATION_OUT_polyorder	1
RESULTS_SEARCH_16_PARAMETERS_MSMS_AUTO_CALIBRATION_OUT_sample	1
RESULTS_SEARCH_16_PARAMETERS_MSMS_AUTO_CALIBRATION_OUT_squareroot	TRUE
RESULTS_SEARCH_16_PARAMETERS_MAX_PRECURSORS_FRAGLET	5
RESULTS_SEARCH_16_PARAMETERS_MAX_PRECURSORS_TAGLET	1
RESULTS_SEARCH_16_PARAMETERS_PRECURSORS_DR_FRAGLET	1900-01-10
RESULTS_SEARCH_16_PARAMETERS_PRECURSORS_DR_TAGLET	1900-01-03
RESULTS_SEARCH_16_PARAMETERS_DEFAULT_CHARGE_STATE_1_charge	2
RESULTS_SEARCH_16_PARAMETERS_DEFAULT_CHARGE_STATE_1_probability	1
RESULTS_SEARCH_16_PARAMETERS_DEFAULT_CHARGE_STATE_2_charge	3
RESULTS_SEARCH_16_PARAMETERS_DEFAULT_CHARGE_STATE_2_probability	1
RESULTS_SEARCH_16_PARAMETERS_DEFAULT_CHARGE_STATE_3_charge	4
RESULTS_SEARCH_16_PARAMETERS_DEFAULT_CHARGE_STATE_3_probability	1
RESULTS_SEARCH_16_PARAMETERS_VERSION	5.0.1.0, 4895
RESULTS_SEARCH_16_PARAMETERS_PARAGON_VERSION	5.0.1.0, 4874
RESULTS_SEARCH_16_PARAMETERS_APPLICATION	ProteinPilot(tm) Software
RESULTS_SEARCH_16_PARAMETERS_PROGROUP_alternativedispositionmaximumfoldprobabilitydrop	100
RESULTS_SEARCH_16_PARAMETERS_PROGROUP_alternativedispositionmaximumfoldscoredrop	2
RESULTS_SEARCH_16_PARAMETERS_PROGROUP_autodiscordantpeptidethreshold	0.3
RESULTS_SEARCH_16_PARAMETERS_PROGROUP_bayesconfidencecalclulation	TRUE
RESULTS_SEARCH_16_PARAMETERS_PROGROUP_calibrateconfidence	TRUE
RESULTS_SEARCH_16_PARAMETERS_PROGROUP_compresspeptides	FALSE
RESULTS_SEARCH_16_PARAMETERS_PROGROUP_confidencepercentthresholdforexcludingothersfromquant	15
RESULTS_SEARCH_16_PARAMETERS_PROGROUP_confidencepercentthresholdforincludingselfinquant	15
RESULTS_SEARCH_16_PARAMETERS_PROGROUP_donotstoremspeaklists	FALSE
RESULTS_SEARCH_16_PARAMETERS_PROGROUP_fasta	C:\AB SCIEX\ProteinPilot Data\SearchDatabases\20220920_mouse.fasta
RESULTS_SEARCH_16_PARAMETERS_PROGROUP_featuregroupminpepconf	0.66
RESULTS_SEARCH_16_PARAMETERS_PROGROUP_featuregroupminups	0.47
RESULTS_SEARCH_16_PARAMETERS_PROGROUP_focusingintersection	4
RESULTS_SEARCH_16_PARAMETERS_PROGROUP_focusingminimummatchconfidence	0.1
RESULTS_SEARCH_16_PARAMETERS_PROGROUP_focusingminunusedprotscore	0.1
RESULTS_SEARCH_16_PARAMETERS_PROGROUP_focusingsubsetcutoff	6
RESULTS_SEARCH_16_PARAMETERS_PROGROUP_intersection	1.3
RESULTS_SEARCH_16_PARAMETERS_PROGROUP_minimummatchconfidencecutoff	0.001
RESULTS_SEARCH_16_PARAMETERS_PROGROUP_minunusedprotscore	0.0458
RESULTS_SEARCH_16_PARAMETERS_PROGROUP_subsetcutoff	2
RESULTS_SEARCH_16_PARAMETERS_PROGROUP_unusedprotscorethresholdforexcludingothersfromquant	1.3
RESULTS_SEARCH_16_PARAMETERS_PEAKLIST_count	2140
RESULTS_SEARCH_16_PARAMETERS_PEAKLIST_filenumber	6
RESULTS_SEARCH_16_PARAMETERS_PEAKLIST_original_count	2140
RESULTS_SEARCH_16_PARAMETERS_PEAKLIST_originalfilename	G:\??????\5600+\Data\Data\Hip-6.wiff
RESULTS_SEARCH_16_PARAMETERS_PEAKLIST_partnumber	8
RESULTS_SEARCH_16_PARAMETERS_QUANT_TYPE_background_correction	FALSE
RESULTS_SEARCH_16_PARAMETERS_QUANT_TYPE_bias_correction	TRUE
RESULTS_SEARCH_16_PARAMETERS_QUANT_TYPE_keep_extreme_peptides_over_fraction	0
RESULTS_SEARCH_16_PARAMETERS_QUANT_TYPE_low_confidence_check	TRUE
RESULTS_SEARCH_16_PARAMETERS_QUANT_TYPE_low_intensity_check	TRUE
RESULTS_SEARCH_16_PARAMETERS_QUANT_TYPE_median_statistic	TRUE
RESULTS_SEARCH_16_PARAMETERS_QUANT_TYPE_mod_check	TRUE
RESULTS_SEARCH_16_PARAMETERS_QUANT_TYPE_quant_threshold	-1
RESULTS_SEARCH_16_PARAMETERS_QUANT_TYPE_quant_threshold_sn	9
RESULTS_SEARCH_16_PARAMETERS_QUANT_TYPE_separate_searches	FALSE
RESULTS_SEARCH_16_PARAMETERS_QUANT_TYPE_shared_msms_check	TRUE
RESULTS_SEARCH_16_PARAMETERS_PARAGON_METHOD_SETTINGS_UI_SAMPLE_TYPE	Identification
RESULTS_SEARCH_16_PARAMETERS_PARAGON_METHOD_SETTINGS_UI_CYS_ALKYLATION	Iodoacetamide
RESULTS_SEARCH_16_PARAMETERS_PARAGON_METHOD_SETTINGS_UI_DIGESTION	Trypsin
RESULTS_SEARCH_16_PARAMETERS_PARAGON_METHOD_SETTINGS_UI_INSTRUMENT	TripleTOF 5600
RESULTS_SEARCH_16_PARAMETERS_PARAGON_METHOD_SETTINGS_UI_SEARCH_EFFORT	Thorough
RESULTS_SEARCH_16_PARAMETERS_PARAGON_METHOD_SETTINGS_UI_ID_FOCUS	Biological modifications
RESULTS_SEARCH_16_PARAMETERS_PARAGON_METHOD_SETTINGS_UI_USER_NAME	5600-PC\5600
RESULTS_SEARCH_16_PARAMETERS_PARAGON_METHOD_SETTINGS_UI_MACHINE_NAME	5600-PC
RESULTS_SEARCH_16_PARAMETERS_PARAGON_METHOD_SETTINGS_UI_SEARCH_ID	6.37994e+17
RESULTS_SEARCH_16_PARAMETERS_PARAGON_METHOD_SETTINGS_UI_START_TIME	2022-09-21 22:30:20
RESULTS_SEARCH_16_PARAMETERS_PARAGON_METHOD_SETTINGS_UI_MIN_UNUSED_PROTSCORE	0.0458
RESULTS_SEARCH_16_PARAMETERS_PARAGON_METHOD_SETTINGS_UI_PSPEP	TRUE
RESULTS_SEARCH_17_time_cpu	8424
RESULTS_SEARCH_17_time_duration	11018
RESULTS_SEARCH_17_version	5.0.1.4874
RESULTS_SEARCH_17_xml:id	SEARCH:1:637993962207131162_8
RESULTS_SEARCH_17_PARAMETERS_chemical_data_edited	FALSE
RESULTS_SEARCH_17_PARAMETERS_do_multiprecursor_search	TRUE
RESULTS_SEARCH_17_PARAMETERS_do_reverse_search	TRUE
RESULTS_SEARCH_17_PARAMETERS_max_quant_labels	35
RESULTS_SEARCH_17_PARAMETERS_maxresults	15
RESULTS_SEARCH_17_PARAMETERS_separate_searches	FALSE
RESULTS_SEARCH_17_PARAMETERS_MSTOLERANCE_type	dalton
RESULTS_SEARCH_17_PARAMETERS_MSTOLERANCE_value	0.05
RESULTS_SEARCH_17_PARAMETERS_MSMSTOLERANCE_type	dalton
RESULTS_SEARCH_17_PARAMETERS_MSMSTOLERANCE_value	0.1
RESULTS_SEARCH_17_PARAMETERS_MS_STANDARD_DEVIATION_type	dalton
RESULTS_SEARCH_17_PARAMETERS_MS_STANDARD_DEVIATION_value	0.0011
RESULTS_SEARCH_17_PARAMETERS_MSMS_STANDARD_DEVIATION_type	dalton
RESULTS_SEARCH_17_PARAMETERS_MSMS_STANDARD_DEVIATION_value	0.01
RESULTS_SEARCH_17_PARAMETERS_FASTA_filename	C:\AB SCIEX\ProteinPilot Data\SearchDatabases\20220920_mouse.fasta
RESULTS_SEARCH_17_PARAMETERS_AUTO_CALIBRATION_ms	TRUE
RESULTS_SEARCH_17_PARAMETERS_AUTO_CALIBRATION_msexport	FALSE
RESULTS_SEARCH_17_PARAMETERS_AUTO_CALIBRATION_msms	TRUE
RESULTS_SEARCH_17_PARAMETERS_AUTO_CALIBRATION_msmstolsdratio	2.75
RESULTS_SEARCH_17_PARAMETERS_AUTO_CALIBRATION_mstolsdratio	7
RESULTS_SEARCH_17_PARAMETERS_AUTO_CALIBRATION_squareroot	TRUE
RESULTS_SEARCH_17_PARAMETERS_AUTO_CALIBRATION_type	dalton
RESULTS_SEARCH_17_PARAMETERS_AUTO_CALIBRATION_MCP_d_s_s_f	0.0666667
RESULTS_SEARCH_17_PARAMETERS_AUTO_CALIBRATION_MCP_d_s_w_f	3
RESULTS_SEARCH_17_PARAMETERS_AUTO_CALIBRATION_MCP_m_f_r_mbc	200
RESULTS_SEARCH_17_PARAMETERS_AUTO_CALIBRATION_MCP_m_m_c	10
RESULTS_SEARCH_17_PARAMETERS_AUTO_CALIBRATION_MCP_m_m_f_s	0.25
RESULTS_SEARCH_17_PARAMETERS_AUTO_CALIBRATION_MCP_m_m_p_f	0.33
RESULTS_SEARCH_17_PARAMETERS_AUTO_CALIBRATION_MCP_m_m_p_rms_f	1
RESULTS_SEARCH_17_PARAMETERS_AUTO_CALIBRATION_MCP_m_p_t_f	1
RESULTS_SEARCH_17_PARAMETERS_AUTO_CALIBRATION_MCP_m_r_h_n_b	15
RESULTS_SEARCH_17_PARAMETERS_AUTO_CALIBRATION_MCP_m_z_n_s	99
RESULTS_SEARCH_17_PARAMETERS_AUTO_CALIBRATION_MCP_m_z_s_mn_f_r	0.0666667
RESULTS_SEARCH_17_PARAMETERS_AUTO_CALIBRATION_MCP_m_z_s_mx_f_r	0.1
RESULTS_SEARCH_17_PARAMETERS_MS_AUTO_CALIBRATION_OUT_avres	-9.06502e-11
RESULTS_SEARCH_17_PARAMETERS_MS_AUTO_CALIBRATION_OUT_c0	-3.70074e-05
RESULTS_SEARCH_17_PARAMETERS_MS_AUTO_CALIBRATION_OUT_c1minus1	2.08975e-06
RESULTS_SEARCH_17_PARAMETERS_MS_AUTO_CALIBRATION_OUT_c2	0
RESULTS_SEARCH_17_PARAMETERS_MS_AUTO_CALIBRATION_OUT_file	6
RESULTS_SEARCH_17_PARAMETERS_MS_AUTO_CALIBRATION_OUT_partnumber	9
RESULTS_SEARCH_17_PARAMETERS_MS_AUTO_CALIBRATION_OUT_polyorder	1
RESULTS_SEARCH_17_PARAMETERS_MS_AUTO_CALIBRATION_OUT_sample	1900-01-01
RESULTS_SEARCH_17_PARAMETERS_MS_AUTO_CALIBRATION_OUT_squareroot	TRUE
RESULTS_SEARCH_17_PARAMETERS_MSMS_AUTO_CALIBRATION_OUT_avres	-6.52464e-08
RESULTS_SEARCH_17_PARAMETERS_MSMS_AUTO_CALIBRATION_OUT_c0	-9.80613e-06
RESULTS_SEARCH_17_PARAMETERS_MSMS_AUTO_CALIBRATION_OUT_c1minus1	3.64236e-08
RESULTS_SEARCH_17_PARAMETERS_MSMS_AUTO_CALIBRATION_OUT_c2	0
RESULTS_SEARCH_17_PARAMETERS_MSMS_AUTO_CALIBRATION_OUT_file	6
RESULTS_SEARCH_17_PARAMETERS_MSMS_AUTO_CALIBRATION_OUT_partnumber	9
RESULTS_SEARCH_17_PARAMETERS_MSMS_AUTO_CALIBRATION_OUT_polyorder	1
RESULTS_SEARCH_17_PARAMETERS_MSMS_AUTO_CALIBRATION_OUT_sample	1
RESULTS_SEARCH_17_PARAMETERS_MSMS_AUTO_CALIBRATION_OUT_squareroot	TRUE
RESULTS_SEARCH_17_PARAMETERS_MAX_PRECURSORS_FRAGLET	5
RESULTS_SEARCH_17_PARAMETERS_MAX_PRECURSORS_TAGLET	1
RESULTS_SEARCH_17_PARAMETERS_PRECURSORS_DR_FRAGLET	10
RESULTS_SEARCH_17_PARAMETERS_PRECURSORS_DR_TAGLET	3
RESULTS_SEARCH_17_PARAMETERS_DEFAULT_CHARGE_STATE_1_charge	2
RESULTS_SEARCH_17_PARAMETERS_DEFAULT_CHARGE_STATE_1_probability	1
RESULTS_SEARCH_17_PARAMETERS_DEFAULT_CHARGE_STATE_2_charge	3
RESULTS_SEARCH_17_PARAMETERS_DEFAULT_CHARGE_STATE_2_probability	1
RESULTS_SEARCH_17_PARAMETERS_DEFAULT_CHARGE_STATE_3_charge	4
RESULTS_SEARCH_17_PARAMETERS_DEFAULT_CHARGE_STATE_3_probability	1
RESULTS_SEARCH_17_PARAMETERS_VERSION	5.0.1.0, 4895
RESULTS_SEARCH_17_PARAMETERS_PARAGON_VERSION	5.0.1.0, 4874
RESULTS_SEARCH_17_PARAMETERS_APPLICATION	ProteinPilot(tm) Software
RESULTS_SEARCH_17_PARAMETERS_PROGROUP_alternativedispositionmaximumfoldprobabilitydrop	100
RESULTS_SEARCH_17_PARAMETERS_PROGROUP_alternativedispositionmaximumfoldscoredrop	2
RESULTS_SEARCH_17_PARAMETERS_PROGROUP_autodiscordantpeptidethreshold	0.3
[truncated: 42,792 more rows]

## Sheet: Metadata Calculations
	Subsearch	Search string	present		File index down	Part number	Spectra - 'original'	Spectra 'count' - non-empty?	max original Spectra for part	Max non-empty spectra for part	File Index for first only
	1	RESULTS_SEARCH_1_PARAMETERS_PEAKLIST_rawdatafilename		G:\??????\5600+\Data\Data\Hip-1.wiff	1	1	3336	3336	3336	3336	1
	2	RESULTS_SEARCH_2_PARAMETERS_PEAKLIST_rawdatafilename		G:\??????\5600+\Data\Data\Hip-1.wiff	1	1	3336	3336
	3	RESULTS_SEARCH_3_PARAMETERS_PEAKLIST_rawdatafilename		G:\??????\5600+\Data\Data\Hip-1.wiff	1	2	3324	3324	3324	3324
1 if Rapid, 2 if Thor	4	RESULTS_SEARCH_4_PARAMETERS_PEAKLIST_rawdatafilename		G:\??????\5600+\Data\Data\Hip-1.wiff	1	2	3324	3324
2	5	RESULTS_SEARCH_5_PARAMETERS_PEAKLIST_rawdatafilename		G:\??????\5600+\Data\Data\Hip-2.wiff	2	3	2429	2429	2429	2429	2
	6	RESULTS_SEARCH_6_PARAMETERS_PEAKLIST_rawdatafilename		G:\??????\5600+\Data\Data\Hip-2.wiff	2	3	2429	2429
# Segments	7	RESULTS_SEARCH_7_PARAMETERS_PEAKLIST_rawdatafilename		G:\??????\5600+\Data\Data\Hip-2.wiff	2	4	2422	2422	2422	2422
380	8	RESULTS_SEARCH_8_PARAMETERS_PEAKLIST_rawdatafilename		G:\??????\5600+\Data\Data\Hip-2.wiff	2	4	2422	2422
(max is 1000 segments)	9	RESULTS_SEARCH_9_PARAMETERS_PEAKLIST_rawdatafilename		G:\??????\5600+\Data\Data\Hip-3.wiff	3	5	2526	2526	2526	2526	3
	10	RESULTS_SEARCH_10_PARAMETERS_PEAKLIST_rawdatafilename		G:\??????\5600+\Data\Data\Hip-3.wiff	3	5	2526	2526
	11	RESULTS_SEARCH_11_PARAMETERS_PEAKLIST_rawdatafilename		G:\??????\5600+\Data\Data\Hip-4.wiff	4	6	3895	3895	3895	3895	4
	12	RESULTS_SEARCH_12_PARAMETERS_PEAKLIST_rawdatafilename		G:\??????\5600+\Data\Data\Hip-4.wiff	4	6	3895	3895
	13	RESULTS_SEARCH_13_PARAMETERS_PEAKLIST_rawdatafilename		G:\??????\5600+\Data\Data\Hip-5.wiff	5	7	3673	3673	3673	3673	5
	14	RESULTS_SEARCH_14_PARAMETERS_PEAKLIST_rawdatafilename		G:\??????\5600+\Data\Data\Hip-5.wiff	5	7	3673	3673
	15	RESULTS_SEARCH_15_PARAMETERS_PEAKLIST_rawdatafilename		G:\??????\5600+\Data\Data\Hip-6.wiff	6	8	2140	2140	2140	2140	6
	16	RESULTS_SEARCH_16_PARAMETERS_PEAKLIST_rawdatafilename		G:\??????\5600+\Data\Data\Hip-6.wiff	6	8	2140	2140
	17	RESULTS_SEARCH_17_PARAMETERS_PEAKLIST_rawdatafilename		G:\??????\5600+\Data\Data\Hip-6.wiff	6	9	2139	2139	2139	2139
	18	RESULTS_SEARCH_18_PARAMETERS_PEAKLIST_rawdatafilename		G:\??????\5600+\Data\Data\Hip-6.wiff	6	9	2139	2139
	19	RESULTS_SEARCH_19_PARAMETERS_PEAKLIST_rawdatafilename		G:\??????\5600+\Data\Data\Hip-7.wiff	7	10	2165	2165	2165	2165	7
	20	RESULTS_SEARCH_20_PARAMETERS_PEAKLIST_rawdatafilename		G:\??????\5600+\Data\Data\Hip-7.wiff	7	10	2165	2165
	21	RESULTS_SEARCH_21_PARAMETERS_PEAKLIST_rawdatafilename		G:\??????\5600+\Data\Data\Hip-7.wiff	7	11	2154	2154	2154	2154
	22	RESULTS_SEARCH_22_PARAMETERS_PEAKLIST_rawdatafilename		G:\??????\5600+\Data\Data\Hip-7.wiff	7	11	2154	2154
	23	RESULTS_SEARCH_23_PARAMETERS_PEAKLIST_rawdatafilename		G:\??????\5600+\Data\Data\Hip-8.wiff	8	12	2204	2204	2204	2204	8
	24	RESULTS_SEARCH_24_PARAMETERS_PEAKLIST_rawdatafilename		G:\??????\5600+\Data\Data\Hip-8.wiff	8	12	2204	2204
	25	RESULTS_SEARCH_25_PARAMETERS_PEAKLIST_rawdatafilename		G:\??????\5600+\Data\Data\Hip-8.wiff	8	13	2195	2195	2195	2195
	26	RESULTS_SEARCH_26_PARAMETERS_PEAKLIST_rawdatafilename		G:\??????\5600+\Data\Data\Hip-8.wiff	8	13	2195	2195
	27	RESULTS_SEARCH_27_PARAMETERS_PEAKLIST_rawdatafilename		G:\??????\5600+\Data\Data\Hip-9.wiff	9	14	3022	3022	3022	3022	9
	28	RESULTS_SEARCH_28_PARAMETERS_PEAKLIST_rawdatafilename		G:\??????\5600+\Data\Data\Hip-9.wiff	9	14	3022	3022
	29	RESULTS_SEARCH_29_PARAMETERS_PEAKLIST_rawdatafilename		G:\??????\5600+\Data\Data\Hip-9.wiff	9	15	3006	3006	3006	3006
	30	RESULTS_SEARCH_30_PARAMETERS_PEAKLIST_rawdatafilename		G:\??????\5600+\Data\Data\Hip-9.wiff	9	15	3006	3006
	31	RESULTS_SEARCH_31_PARAMETERS_PEAKLIST_rawdatafilename		G:\??????\5600+\Data\Data\Hip-9.wiff	9	16	3011	3011	3011	3011
	32	RESULTS_SEARCH_32_PARAMETERS_PEAKLIST_rawdatafilename		G:\??????\5600+\Data\Data\Hip-9.wiff	9	16	3011	3011
	33	RESULTS_SEARCH_33_PARAMETERS_PEAKLIST_rawdatafilename		G:\??????\5600+\Data\Data\Hip-10.wiff	10	17	2771	2771	2771	2771	10
	34	RESULTS_SEARCH_34_PARAMETERS_PEAKLIST_rawdatafilename		G:\??????\5600+\Data\Data\Hip-10.wiff	10	17	2771	2771
	35	RESULTS_SEARCH_35_PARAMETERS_PEAKLIST_rawdatafilename		G:\??????\5600+\Data\Data\Hip-10.wiff	10	18	2764	2764	2764	2764
	36	RESULTS_SEARCH_36_PARAMETERS_PEAKLIST_rawdatafilename		G:\??????\5600+\Data\Data\Hip-10.wiff	10	18	2764	2764
	37	RESULTS_SEARCH_37_PARAMETERS_PEAKLIST_rawdatafilename		G:\??????\5600+\Data\Data\Hip-11.wiff	11	19	2773	2773	2773	2773	11
	38	RESULTS_SEARCH_38_PARAMETERS_PEAKLIST_rawdatafilename		G:\??????\5600+\Data\Data\Hip-11.wiff	11	19	2773	2773
	39	RESULTS_SEARCH_39_PARAMETERS_PEAKLIST_rawdatafilename		G:\??????\5600+\Data\Data\Hip-11.wiff	11	20	2765	2765	2765	2765
	40	RESULTS_SEARCH_40_PARAMETERS_PEAKLIST_rawdatafilename		G:\??????\5600+\Data\Data\Hip-11.wiff	11	20	2765	2765
	41	RESULTS_SEARCH_41_PARAMETERS_PEAKLIST_rawdatafilename		G:\??????\5600+\Data\Data\Hip-12.wiff	12	21	2111	2111	2111	2111	12
	42	RESULTS_SEARCH_42_PARAMETERS_PEAKLIST_rawdatafilename		G:\??????\5600+\Data\Data\Hip-12.wiff	12	21	2111	2111
	43	RESULTS_SEARCH_43_PARAMETERS_PEAKLIST_rawdatafilename		G:\??????\5600+\Data\Data\Hip-12.wiff	12	22	2106	2106	2106	2106
	44	RESULTS_SEARCH_44_PARAMETERS_PEAKLIST_rawdatafilename		G:\??????\5600+\Data\Data\Hip-12.wiff	12	22	2106	2106
	45	RESULTS_SEARCH_45_PARAMETERS_PEAKLIST_rawdatafilename		G:\??????\5600+\Data\Data\mPFC-1.wiff	13	23	2750	2750	2750	2750	13
	46	RESULTS_SEARCH_46_PARAMETERS_PEAKLIST_rawdatafilename		G:\??????\5600+\Data\Data\mPFC-1.wiff	13	23	2750	2750
	47	RESULTS_SEARCH_47_PARAMETERS_PEAKLIST_rawdatafilename		G:\??????\5600+\Data\Data\mPFC-2.wiff	14	24	2130	2130	2130	2130	14
	48	RESULTS_SEARCH_48_PARAMETERS_PEAKLIST_rawdatafilename		G:\??????\5600+\Data\Data\mPFC-2.wiff	14	24	2130	2130
	49	RESULTS_SEARCH_49_PARAMETERS_PEAKLIST_rawdatafilename		G:\??????\5600+\Data\Data\mPFC-3.wiff	15	25	2451	2451	2451	2451	15
	50	RESULTS_SEARCH_50_PARAMETERS_PEAKLIST_rawdatafilename		G:\??????\5600+\Data\Data\mPFC-3.wiff	15	25	2451	2451
	51	RESULTS_SEARCH_51_PARAMETERS_PEAKLIST_rawdatafilename		G:\??????\5600+\Data\Data\mPFC-4.wiff	16	26	2415	2415	2415	2415	16
	52	RESULTS_SEARCH_52_PARAMETERS_PEAKLIST_rawdatafilename		G:\??????\5600+\Data\Data\mPFC-4.wiff	16	26	2415	2415
	53	RESULTS_SEARCH_53_PARAMETERS_PEAKLIST_rawdatafilename		G:\??????\5600+\Data\Data\mPFC-5.wiff	17	27	1829	1829	1829	1829	17
	54	RESULTS_SEARCH_54_PARAMETERS_PEAKLIST_rawdatafilename		G:\??????\5600+\Data\Data\mPFC-5.wiff	17	27	1829	1829
	55	RESULTS_SEARCH_55_PARAMETERS_PEAKLIST_rawdatafilename		G:\??????\5600+\Data\Data\mPFC-6.wiff	18	28	2590	2590	2590	2590	18
	56	RESULTS_SEARCH_56_PARAMETERS_PEAKLIST_rawdatafilename		G:\??????\5600+\Data\Data\mPFC-6.wiff	18	28	2590	2590
	57	RESULTS_SEARCH_57_PARAMETERS_PEAKLIST_rawdatafilename		G:\??????\5600+\Data\Data\mPFC-7.wiff	19	29	2316	2316	2316	2316	19
	58	RESULTS_SEARCH_58_PARAMETERS_PEAKLIST_rawdatafilename		G:\??????\5600+\Data\Data\mPFC-7.wiff	19	29	2316	2316
	59	RESULTS_SEARCH_59_PARAMETERS_PEAKLIST_rawdatafilename		G:\??????\5600+\Data\Data\mPFC-8.wiff	20	30	2149	2149	2149	2149	20
	60	RESULTS_SEARCH_60_PARAMETERS_PEAKLIST_rawdatafilename		G:\??????\5600+\Data\Data\mPFC-8.wiff	20	30	2149	2149
	61	RESULTS_SEARCH_61_PARAMETERS_PEAKLIST_rawdatafilename		G:\??????\5600+\Data\Data\mPFC-9.wiff	21	31	2242	2242	2242	2242	21
	62	RESULTS_SEARCH_62_PARAMETERS_PEAKLIST_rawdatafilename		G:\??????\5600+\Data\Data\mPFC-9.wiff	21	31	2242	2242
	63	RESULTS_SEARCH_63_PARAMETERS_PEAKLIST_rawdatafilename		G:\??????\5600+\Data\Data\mPFC-9.wiff	21	32	2235	2235	2235	2235
	64	RESULTS_SEARCH_64_PARAMETERS_PEAKLIST_rawdatafilename		G:\??????\5600+\Data\Data\mPFC-9.wiff	21	32	2235	2235
	65	RESULTS_SEARCH_65_PARAMETERS_PEAKLIST_rawdatafilename		G:\??????\5600+\Data\Data\mPFC-10.wiff	22	33	1959	1959	1959	1959	22
	66	RESULTS_SEARCH_66_PARAMETERS_PEAKLIST_rawdatafilename		G:\??????\5600+\Data\Data\mPFC-10.wiff	22	33	1959	1959
	67	RESULTS_SEARCH_67_PARAMETERS_PEAKLIST_rawdatafilename		G:\??????\5600+\Data\Data\mPFC-11.wiff	23	34	1878	1878	1878	1878	23
	68	RESULTS_SEARCH_68_PARAMETERS_PEAKLIST_rawdatafilename		G:\??????\5600+\Data\Data\mPFC-11.wiff	23	34	1878	1878
	69	RESULTS_SEARCH_69_PARAMETERS_PEAKLIST_rawdatafilename		G:\??????\5600+\Data\Data\mPFC-12.wiff	24	35	2532	2532	2532	2532	24
	70	RESULTS_SEARCH_70_PARAMETERS_PEAKLIST_rawdatafilename		G:\??????\5600+\Data\Data\mPFC-12.wiff	24	35	2532	2532
	71	RESULTS_SEARCH_71_PARAMETERS_PEAKLIST_rawdatafilename		G:\??????\5600+\Data\Data\NAc-1.wiff	25	36	3716	3716	3716	3716	25
	72	RESULTS_SEARCH_72_PARAMETERS_PEAKLIST_rawdatafilename		G:\??????\5600+\Data\Data\NAc-1.wiff	25	36	3716	3716
	73	RESULTS_SEARCH_73_PARAMETERS_PEAKLIST_rawdatafilename		G:\??????\5600+\Data\Data\NAc-2.wiff	26	37	1873	1873	1873	1873	26
	74	RESULTS_SEARCH_74_PARAMETERS_PEAKLIST_rawdatafilename		G:\??????\5600+\Data\Data\NAc-2.wiff	26	37	1873	1873
	75	RESULTS_SEARCH_75_PARAMETERS_PEAKLIST_rawdatafilename		G:\??????\5600+\Data\Data\NAc-3.wiff	27	38	2738	2738	2738	2738	27
	76	RESULTS_SEARCH_76_PARAMETERS_PEAKLIST_rawdatafilename		G:\??????\5600+\Data\Data\NAc-3.wiff	27	38	2738	2738
	77	RESULTS_SEARCH_77_PARAMETERS_PEAKLIST_rawdatafilename		G:\??????\5600+\Data\Data\NAc-4.wiff	28	39	1284	1284	1284	1284	28
	78	RESULTS_SEARCH_78_PARAMETERS_PEAKLIST_rawdatafilename		G:\??????\5600+\Data\Data\NAc-4.wiff	28	39	1284	1284
	79	RESULTS_SEARCH_79_PARAMETERS_PEAKLIST_rawdatafilename		G:\??????\5600+\Data\Data\NAc-5.wiff	29	40	1076	1076	1076	1076	29
	80	RESULTS_SEARCH_80_PARAMETERS_PEAKLIST_rawdatafilename		G:\??????\5600+\Data\Data\NAc-5.wiff	29	40	1076	1076
	81	RESULTS_SEARCH_81_PARAMETERS_PEAKLIST_rawdatafilename		G:\??????\5600+\Data\Data\NAc-6.wiff	30	41	1282	1282	1282	1282	30
	82	RESULTS_SEARCH_82_PARAMETERS_PEAKLIST_rawdatafilename		G:\??????\5600+\Data\Data\NAc-6.wiff	30	41	1282	1282
	83	RESULTS_SEARCH_83_PARAMETERS_PEAKLIST_rawdatafilename		G:\??????\5600+\Data\Data\NAc-7.wiff	31	42	1700	1700	1700	1700	31
	84	RESULTS_SEARCH_84_PARAMETERS_PEAKLIST_rawdatafilename		G:\??????\5600+\Data\Data\NAc-7.wiff	31	42	1700	1700
	85	RESULTS_SEARCH_85_PARAMETERS_PEAKLIST_rawdatafilename		G:\??????\5600+\Data\Data\NAc-8.wiff	32	43	1284	1284	1284	1284	32
	86	RESULTS_SEARCH_86_PARAMETERS_PEAKLIST_rawdatafilename		G:\??????\5600+\Data\Data\NAc-8.wiff	32	43	1284	1284
	87	RESULTS_SEARCH_87_PARAMETERS_PEAKLIST_rawdatafilename		G:\??????\5600+\Data\Data\NAc-9.wiff	33	44	2724	2724	2724	2724	33
	88	RESULTS_SEARCH_88_PARAMETERS_PEAKLIST_rawdatafilename		G:\??????\5600+\Data\Data\NAc-9.wiff	33	44	2724	2724
	89	RESULTS_SEARCH_89_PARAMETERS_PEAKLIST_rawdatafilename		G:\??????\5600+\Data\Data\NAc-10.wiff	34	45	1655	1655	1655	1655	34
	90	RESULTS_SEARCH_90_PARAMETERS_PEAKLIST_rawdatafilename		G:\??????\5600+\Data\Data\NAc-10.wiff	34	45	1655	1655
	91	RESULTS_SEARCH_91_PARAMETERS_PEAKLIST_rawdatafilename		G:\??????\5600+\Data\Data\NAc-11.wiff	35	46	1274	1274	1274	1274	35
	92	RESULTS_SEARCH_92_PARAMETERS_PEAKLIST_rawdatafilename		G:\??????\5600+\Data\Data\NAc-11.wiff	35	46	1274	1274
	93	RESULTS_SEARCH_93_PARAMETERS_PEAKLIST_rawdatafilename		G:\??????\5600+\Data\Data\NAc-12.wiff	36	47	1406	1406	1406	1406	36
	94	RESULTS_SEARCH_94_PARAMETERS_PEAKLIST_rawdatafilename		G:\??????\5600+\Data\Data\NAc-12.wiff	36	47	1406	1406
	95	RESULTS_SEARCH_95_PARAMETERS_PEAKLIST_rawdatafilename		D:\zhangjing\???\SCAN_IDA\DRN_QC1.wiff	37	48	3944	3944	3944	3944	37
	96	RESULTS_SEARCH_96_PARAMETERS_PEAKLIST_rawdatafilename		D:\zhangjing\???\SCAN_IDA\DRN_QC1.wiff	37	48	3944	3944
	97	RESULTS_SEARCH_97_PARAMETERS_PEAKLIST_rawdatafilename		D:\zhangjing\???\SCAN_IDA\DRN_QC1.wiff	37	49	3964	3963	3964	3963
	98	RESULTS_SEARCH_98_PARAMETERS_PEAKLIST_rawdatafilename		D:\zhangjing\???\SCAN_IDA\DRN_QC1.wiff	37	49	3964	3963
	99	RESULTS_SEARCH_99_PARAMETERS_PEAKLIST_rawdatafilename		D:\zhangjing\???\SCAN_IDA\DRN_QC1.wiff	37	50	3923	3920	3923	3920
	100	RESULTS_SEARCH_100_PARAMETERS_PEAKLIST_rawdatafilename		D:\zhangjing\???\SCAN_IDA\DRN_QC1.wiff	37	50	3923	3920
	101	RESULTS_SEARCH_101_PARAMETERS_PEAKLIST_rawdatafilename		D:\zhangjing\???\SCAN_IDA\DRN_QC1.wiff	37	51	3930	3929	3930	3929
	102	RESULTS_SEARCH_102_PARAMETERS_PEAKLIST_rawdatafilename		D:\zhangjing\???\SCAN_IDA\DRN_QC1.wiff	37	51	3930	3929
	103	RESULTS_SEARCH_103_PARAMETERS_PEAKLIST_rawdatafilename		D:\zhangjing\???\SCAN_IDA\DRN_QC1.wiff	37	52	3960	3959	3960	3959
	104	RESULTS_SEARCH_104_PARAMETERS_PEAKLIST_rawdatafilename		D:\zhangjing\???\SCAN_IDA\DRN_QC1.wiff	37	52	3960	3959
	105	RESULTS_SEARCH_105_PARAMETERS_PEAKLIST_rawdatafilename		D:\zhangjing\???\SCAN_IDA\DRN_QC1.wiff	37	53	3950	3950	3950	3950
	106	RESULTS_SEARCH_106_PARAMETERS_PEAKLIST_rawdatafilename		D:\zhangjing\???\SCAN_IDA\DRN_QC1.wiff	37	53	3950	3950
	107	RESULTS_SEARCH_107_PARAMETERS_PEAKLIST_rawdatafilename		D:\zhangjing\???\SCAN_IDA\DRN_QC1.wiff	37	54	3924	3924	3924	3924
	108	RESULTS_SEARCH_108_PARAMETERS_PEAKLIST_rawdatafilename		D:\zhangjing\???\SCAN_IDA\DRN_QC1.wiff	37	54	3924	3924
	109	RESULTS_SEARCH_109_PARAMETERS_PEAKLIST_rawdatafilename		D:\zhangjing\???\SCAN_IDA\DRN_QC1.wiff	37	55	3928	3928	3928	3928
	110	RESULTS_SEARCH_110_PARAMETERS_PEAKLIST_rawdatafilename		D:\zhangjing\???\SCAN_IDA\DRN_QC1.wiff	37	55	3928	3928
	111	RESULTS_SEARCH_111_PARAMETERS_PEAKLIST_rawdatafilename		D:\zhangjing\???\SCAN_IDA\DRN_QC1.wiff	37	56	3935	3935	3935	3935
	112	RESULTS_SEARCH_112_PARAMETERS_PEAKLIST_rawdatafilename		D:\zhangjing\???\SCAN_IDA\DRN_QC1.wiff	37	56	3935	3935
	113	RESULTS_SEARCH_113_PARAMETERS_PEAKLIST_rawdatafilename		D:\zhangjing\???\SCAN_IDA\Hip_QC1.wiff	38	57	3798	3798	3798	3798	38
	114	RESULTS_SEARCH_114_PARAMETERS_PEAKLIST_rawdatafilename		D:\zhangjing\???\SCAN_IDA\Hip_QC1.wiff	38	57	3798	3798
	115	RESULTS_SEARCH_115_PARAMETERS_PEAKLIST_rawdatafilename		D:\zhangjing\???\SCAN_IDA\Hip_QC1.wiff	38	58	3792	3792	3792	3792
	116	RESULTS_SEARCH_116_PARAMETERS_PEAKLIST_rawdatafilename		D:\zhangjing\???\SCAN_IDA\Hip_QC1.wiff	38	58	3792	3792
	117	RESULTS_SEARCH_117_PARAMETERS_PEAKLIST_rawdatafilename		D:\zhangjing\???\SCAN_IDA\Hip_QC1.wiff	38	59	3812	3812	3812	3812
	118	RESULTS_SEARCH_118_PARAMETERS_PEAKLIST_rawdatafilename		D:\zhangjing\???\SCAN_IDA\Hip_QC1.wiff	38	59	3812	3812
	119	RESULTS_SEARCH_119_PARAMETERS_PEAKLIST_rawdatafilename		D:\zhangjing\???\SCAN_IDA\Hip_QC1.wiff	38	60	3799	3799	3799	3799
	120	RESULTS_SEARCH_120_PARAMETERS_PEAKLIST_rawdatafilename		D:\zhangjing\???\SCAN_IDA\Hip_QC1.wiff	38	60	3799	3799
	121	RESULTS_SEARCH_121_PARAMETERS_PEAKLIST_rawdatafilename		D:\zhangjing\???\SCAN_IDA\Hip_QC1.wiff	38	61	3784	3784	3784	3784
	122	RESULTS_SEARCH_122_PARAMETERS_PEAKLIST_rawdatafilename		D:\zhangjing\???\SCAN_IDA\Hip_QC1.wiff	38	61	3784	3784
	123	RESULTS_SEARCH_123_PARAMETERS_PEAKLIST_rawdatafilename		D:\zhangjing\???\SCAN_IDA\Hip_QC1.wiff	38	62	3813	3813	3813	3813
	124	RESULTS_SEARCH_124_PARAMETERS_PEAKLIST_rawdatafilename		D:\zhangjing\???\SCAN_IDA\Hip_QC1.wiff	38	62	3813	3813
	125	RESULTS_SEARCH_125_PARAMETERS_PEAKLIST_rawdatafilename		D:\zhangjing\???\SCAN_IDA\Hip_QC1.wiff	38	63	3781	3781	3781	3781
	126	RESULTS_SEARCH_126_PARAMETERS_PEAKLIST_rawdatafilename		D:\zhangjing\???\SCAN_IDA\Hip_QC1.wiff	38	63	3781	3781
	127	RESULTS_SEARCH_127_PARAMETERS_PEAKLIST_rawdatafilename		D:\zhangjing\???\SCAN_IDA\Hip_QC1.wiff	38	64	3816	3816	3816	3816
	128	RESULTS_SEARCH_128_PARAMETERS_PEAKLIST_rawdatafilename		D:\zhangjing\???\SCAN_IDA\Hip_QC1.wiff	38	64	3816	3816
	129	RESULTS_SEARCH_129_PARAMETERS_PEAKLIST_rawdatafilename		D:\zhangjing\???\SCAN_IDA\Hip_QC1.wiff	38	65	3789	3789	3789	3789
	130	RESULTS_SEARCH_130_PARAMETERS_PEAKLIST_rawdatafilename		D:\zhangjing\???\SCAN_IDA\Hip_QC1.wiff	38	65	3789	3789
	131	RESULTS_SEARCH_131_PARAMETERS_PEAKLIST_rawdatafilename		D:\zhangjing\???\SCAN_IDA\Hip_QC1.wiff	38	66	3797	3797	3797	3797
	132	RESULTS_SEARCH_132_PARAMETERS_PEAKLIST_rawdatafilename		D:\zhangjing\???\SCAN_IDA\Hip_QC1.wiff	38	66	3797	3797
	133	RESULTS_SEARCH_133_PARAMETERS_PEAKLIST_rawdatafilename		D:\zhangjing\???\SCAN_IDA\Hip_QC1.wiff	38	67	3784	3784	3784	3784
	134	RESULTS_SEARCH_134_PARAMETERS_PEAKLIST_rawdatafilename		D:\zhangjing\???\SCAN_IDA\Hip_QC1.wiff	38	67	3784	3784
	135	RESULTS_SEARCH_135_PARAMETERS_PEAKLIST_rawdatafilename		D:\zhangjing\???\SCAN_IDA\Hip_QC1.wiff	38	68	3776	3776	3776	3776
	136	RESULTS_SEARCH_136_PARAMETERS_PEAKLIST_rawdatafilename		D:\zhangjing\???\SCAN_IDA\Hip_QC1.wiff	38	68	3776	3776
	137	RESULTS_SEARCH_137_PARAMETERS_PEAKLIST_rawdatafilename		D:\zhangjing\???\SCAN_IDA\Hip_QC1.wiff	38	69	3799	3799	3799	3799
	138	RESULTS_SEARCH_138_PARAMETERS_PEAKLIST_rawdatafilename		D:\zhangjing\???\SCAN_IDA\Hip_QC1.wiff	38	69	3799	3799
	139	RESULTS_SEARCH_139_PARAMETERS_PEAKLIST_rawdatafilename		D:\zhangjing\???\SCAN_IDA\Hip_QC1.wiff	38	70	3789	3789	3789	3789
	140	RESULTS_SEARCH_140_PARAMETERS_PEAKLIST_rawdatafilename		D:\zhangjing\???\SCAN_IDA\Hip_QC1.wiff	38	70	3789	3789
	141	RESULTS_SEARCH_141_PARAMETERS_PEAKLIST_rawdatafilename		D:\zhangjing\???\SCAN_IDA\Hip-IDA.wiff	39	71	3779	3779	3779	3779	39
	142	RESULTS_SEARCH_142_PARAMETERS_PEAKLIST_rawdatafilename		D:\zhangjing\???\SCAN_IDA\Hip-IDA.wiff	39	71	3779	3779
	143	RESULTS_SEARCH_143_PARAMETERS_PEAKLIST_rawdatafilename		D:\zhangjing\???\SCAN_IDA\Hip-IDA.wiff	39	72	3735	3735	3735	3735
	144	RESULTS_SEARCH_144_PARAMETERS_PEAKLIST_rawdatafilename		D:\zhangjing\???\SCAN_IDA\Hip-IDA.wiff	39	72	3735	3735
	145	RESULTS_SEARCH_145_PARAMETERS_PEAKLIST_rawdatafilename		D:\zhangjing\???\SCAN_IDA\Hip-IDA.wiff	39	73	3735	3735	3735	3735
	146	RESULTS_SEARCH_146_PARAMETERS_PEAKLIST_rawdatafilename		D:\zhangjing\???\SCAN_IDA\Hip-IDA.wiff	39	73	3735	3735
	147	RESULTS_SEARCH_147_PARAMETERS_PEAKLIST_rawdatafilename		D:\zhangjing\???\SCAN_IDA\Hip-IDA.wiff	39	74	3786	3786	3786	3786
	148	RESULTS_SEARCH_148_PARAMETERS_PEAKLIST_rawdatafilename		D:\zhangjing\???\SCAN_IDA\Hip-IDA.wiff	39	74	3786	3786
	149	RESULTS_SEARCH_149_PARAMETERS_PEAKLIST_rawdatafilename		D:\zhangjing\???\SCAN_IDA\Hip-IDA.wiff	39	75	3720	3720	3720	3720
	150	RESULTS_SEARCH_150_PARAMETERS_PEAKLIST_rawdatafilename		D:\zhangjing\???\SCAN_IDA\Hip-IDA.wiff	39	75	3720	3720
	151	RESULTS_SEARCH_151_PARAMETERS_PEAKLIST_rawdatafilename		D:\zhangjing\???\SCAN_IDA\Hip-IDA.wiff	39	76	3756	3756	3756	3756
	152	RESULTS_SEARCH_152_PARAMETERS_PEAKLIST_rawdatafilename		D:\zhangjing\???\SCAN_IDA\Hip-IDA.wiff	39	76	3756	3756
	153	RESULTS_SEARCH_153_PARAMETERS_PEAKLIST_rawdatafilename		D:\zhangjing\???\SCAN_IDA\Hip-IDA.wiff	39	77	3747	3747	3747	3747
	154	RESULTS_SEARCH_154_PARAMETERS_PEAKLIST_rawdatafilename		D:\zhangjing\???\SCAN_IDA\Hip-IDA.wiff	39	77	3747	3747
	155	RESULTS_SEARCH_155_PARAMETERS_PEAKLIST_rawdatafilename		D:\zhangjing\???\SCAN_IDA\Hip-IDA.wiff	39	78	3750	3750	3750	3750
	156	RESULTS_SEARCH_156_PARAMETERS_PEAKLIST_rawdatafilename		D:\zhangjing\???\SCAN_IDA\Hip-IDA.wiff	39	78	3750	3750
	157	RESULTS_SEARCH_157_PARAMETERS_PEAKLIST_rawdatafilename		D:\zhangjing\???\SCAN_IDA\Hip-IDA.wiff	39	79	3741	3741	3741	3741
	158	RESULTS_SEARCH_158_PARAMETERS_PEAKLIST_rawdatafilename		D:\zhangjing\???\SCAN_IDA\Hip-IDA.wiff	39	79	3741	3741
	159	RESULTS_SEARCH_159_PARAMETERS_PEAKLIST_rawdatafilename		D:\zhangjing\???\SCAN_IDA\Hip-IDA.wiff	39	80	3750	3750	3750	3750
	160	RESULTS_SEARCH_160_PARAMETERS_PEAKLIST_rawdatafilename		D:\zhangjing\???\SCAN_IDA\Hip-IDA.wiff	39	80	3750	3750
	161	RESULTS_SEARCH_161_PARAMETERS_PEAKLIST_rawdatafilename		D:\zhangjing\???\SCAN_IDA\Hip-IDA.wiff	39	81	3744	3744	3744	3744
	162	RESULTS_SEARCH_162_PARAMETERS_PEAKLIST_rawdatafilename		D:\zhangjing\???\SCAN_IDA\Hip-IDA.wiff	39	81	3744	3744
	163	RESULTS_SEARCH_163_PARAMETERS_PEAKLIST_rawdatafilename		D:\zhangjing\???\SCAN_IDA\Hip-IDA.wiff	39	82	3740	3740	3740	3740
	164	RESULTS_SEARCH_164_PARAMETERS_PEAKLIST_rawdatafilename		D:\zhangjing\???\SCAN_IDA\Hip-IDA.wiff	39	82	3740	3740
	165	RESULTS_SEARCH_165_PARAMETERS_PEAKLIST_rawdatafilename		D:\zhangjing\???\SCAN_IDA\P_QC1.wiff	40	83	3785	3785	3785	3785	40
	166	RESULTS_SEARCH_166_PARAMETERS_PEAKLIST_rawdatafilename		D:\zhangjing\???\SCAN_IDA\P_QC1.wiff	40	83	3785	3785
	167	RESULTS_SEARCH_167_PARAMETERS_PEAKLIST_rawdatafilename		D:\zhangjing\???\SCAN_IDA\P_QC1.wiff	40	84	3766	3766	3766	3766
	168	RESULTS_SEARCH_168_PARAMETERS_PEAKLIST_rawdatafilename		D:\zhangjing\???\SCAN_IDA\P_QC1.wiff	40	84	3766	3766
	169	RESULTS_SEARCH_169_PARAMETERS_PEAKLIST_rawdatafilename		D:\zhangjing\???\SCAN_IDA\PFC_IDA.wiff	41	85	3018	3018	3018	3018	41
	170	RESULTS_SEARCH_170_PARAMETERS_PEAKLIST_rawdatafilename		D:\zhangjing\???\SCAN_IDA\PFC_IDA.wiff	41	85	3018	3018
	171	RESULTS_SEARCH_171_PARAMETERS_PEAKLIST_rawdatafilename		D:\zhangjing\???\SCAN_IDA\PFC_IDA.wiff	41	86	3024	3024	3024	3024
	172	RESULTS_SEARCH_172_PARAMETERS_PEAKLIST_rawdatafilename		D:\zhangjing\???\SCAN_IDA\PFC_IDA.wiff	41	86	3024	3024
	173	RESULTS_SEARCH_173_PARAMETERS_PEAKLIST_rawdatafilename		D:\zhangjing\???\SCAN_IDA\PFC_IDA.wiff	41	87	3017	3017	3017	3017
	174	RESULTS_SEARCH_174_PARAMETERS_PEAKLIST_rawdatafilename		D:\zhangjing\???\SCAN_IDA\PFC_IDA.wiff	41	87	3017	3017
	175	RESULTS_SEARCH_175_PARAMETERS_PEAKLIST_rawdatafilename		D:\zhangjing\???\SCAN_IDA\PFC_IDA.wiff	41	88	3013	3013	3013	3013
	176	RESULTS_SEARCH_176_PARAMETERS_PEAKLIST_rawdatafilename		D:\zhangjing\???\SCAN_IDA\PFC_IDA.wiff	41	88	3013	3013
	177	RESULTS_SEARCH_177_PARAMETERS_PEAKLIST_rawdatafilename		D:\zhangjing\???\SCAN_IDA\PFC_QC1.wiff	42	89	3486	3486	3486	3486	42
	178	RESULTS_SEARCH_178_PARAMETERS_PEAKLIST_rawdatafilename		D:\zhangjing\???\SCAN_IDA\PFC_QC1.wiff	42	89	3486	3486
	179	RESULTS_SEARCH_179_PARAMETERS_PEAKLIST_rawdatafilename		D:\zhangjing\???\SCAN_IDA\PFC_QC1.wiff	42	90	3482	3482	3482	3482
	180	RESULTS_SEARCH_180_PARAMETERS_PEAKLIST_rawdatafilename		D:\zhangjing\???\SCAN_IDA\PFC_QC1.wiff	42	90	3482	3482
	181	RESULTS_SEARCH_181_PARAMETERS_PEAKLIST_rawdatafilename		D:\zhangjing\???\SCAN_IDA\S_QC1_1.wiff	43	91	2910	2910	2910	2910	43
	182	RESULTS_SEARCH_182_PARAMETERS_PEAKLIST_rawdatafilename		D:\zhangjing\???\SCAN_IDA\S_QC1_1.wiff	43	91	2910	2910
	183	RESULTS_SEARCH_183_PARAMETERS_PEAKLIST_rawdatafilename		D:\zhangjing\???\SCAN_IDA\S_QC1_1.wiff	43	92	2909	2909	2909	2909
	184	RESULTS_SEARCH_184_PARAMETERS_PEAKLIST_rawdatafilename		D:\zhangjing\???\SCAN_IDA\S_QC1_1.wiff	43	92	2909	2909
	185	RESULTS_SEARCH_185_PARAMETERS_PEAKLIST_rawdatafilename		D:\zhangjing\???\SCAN_IDA\S_QC1_1.wiff	43	93	2904	2904	2904	2904
	186	RESULTS_SEARCH_186_PARAMETERS_PEAKLIST_rawdatafilename		D:\zhangjing\???\SCAN_IDA\S_QC1_1.wiff	43	93	2904	2904
	187	RESULTS_SEARCH_187_PARAMETERS_PEAKLIST_rawdatafilename		D:\zhangjing\???\SCAN_IDA\zong.wiff	44	94	3591	3591	3591	3591	44
	188	RESULTS_SEARCH_188_PARAMETERS_PEAKLIST_rawdatafilename		D:\zhangjing\???\SCAN_IDA\zong.wiff	44	94	3591	3591
	189	RESULTS_SEARCH_189_PARAMETERS_PEAKLIST_rawdatafilename		G:\??????\5600+\Data\?????\20220101_???????\C-1.wiff	45	95	2239	2239	2239	2239	45
	190	RESULTS_SEARCH_190_PARAMETERS_PEAKLIST_rawdatafilename		G:\??????\5600+\Data\?????\20220101_???????\C-1.wiff	45	95	2239	2239
	191	RESULTS_SEARCH_191_PARAMETERS_PEAKLIST_rawdatafilename		G:\??????\5600+\Data\?????\20220101_???????\C-1.wiff	45	96	2224	2224	2224	2224
	192	RESULTS_SEARCH_192_PARAMETERS_PEAKLIST_rawdatafilename		G:\??????\5600+\Data\?????\20220101_???????\C-1.wiff	45	96	2224	2224
	193	RESULTS_SEARCH_193_PARAMETERS_PEAKLIST_rawdatafilename		G:\??????\5600+\Data\?????\20220101_???????\C-2.wiff	46	97	2209	2209	2209	2209	46
	194	RESULTS_SEARCH_194_PARAMETERS_PEAKLIST_rawdatafilename		G:\??????\5600+\Data\?????\20220101_???????\C-2.wiff	46	97	2209	2209
	195	RESULTS_SEARCH_195_PARAMETERS_PEAKLIST_rawdatafilename		G:\??????\5600+\Data\?????\20220101_???????\C-2.wiff	46	98	2206	2206	2206	2206
	196	RESULTS_SEARCH_196_PARAMETERS_PEAKLIST_rawdatafilename		G:\??????\5600+\Data\?????\20220101_???????\C-2.wiff	46	98	2206	2206
	197	RESULTS_SEARCH_197_PARAMETERS_PEAKLIST_rawdatafilename		G:\??????\5600+\Data\?????\20220101_???????\C-3.wiff	47	99	2985	2985	2985	2985	47
	198	RESULTS_SEARCH_198_PARAMETERS_PEAKLIST_rawdatafilename		G:\??????\5600+\Data\?????\20220101_???????\C-3.wiff	47	99	2985	2985
	199	RESULTS_SEARCH_199_PARAMETERS_PEAKLIST_rawdatafilename		G:\??????\5600+\Data\?????\20220101_???????\C-4.wiff	48	100	3607	3607	3607	3607	48
	200	RESULTS_SEARCH_200_PARAMETERS_PEAKLIST_rawdatafilename		G:\??????\5600+\Data\?????\20220101_???????\C-4.wiff	48	100	3607	3607
	201	RESULTS_SEARCH_201_PARAMETERS_PEAKLIST_rawdatafilename		G:\??????\5600+\Data\?????\20220101_???????\C-5.wiff	49	101	2771	2771	2771	2771	49
	202	RESULTS_SEARCH_202_PARAMETERS_PEAKLIST_rawdatafilename		G:\??????\5600+\Data\?????\20220101_???????\C-5.wiff	49	101	2771	2771
	203	RESULTS_SEARCH_203_PARAMETERS_PEAKLIST_rawdatafilename		G:\??????\5600+\Data\?????\20220101_???????\C-5.wiff	49	102	2769	2769	2769	2769
	204	RESULTS_SEARCH_204_PARAMETERS_PEAKLIST_rawdatafilename		G:\??????\5600+\Data\?????\20220101_???????\C-5.wiff	49	102	2769	2769
	205	RESULTS_SEARCH_205_PARAMETERS_PEAKLIST_rawdatafilename		G:\??????\5600+\Data\?????\20220101_???????\C-6.wiff	50	103	3445	3445	3445	3445	50
	206	RESULTS_SEARCH_206_PARAMETERS_PEAKLIST_rawdatafilename		G:\??????\5600+\Data\?????\20220101_???????\C-6.wiff	50	103	3445	3445
	207	RESULTS_SEARCH_207_PARAMETERS_PEAKLIST_rawdatafilename		G:\??????\5600+\Data\?????\20220101_???????\C-7.wiff	51	104	2445	2445	2445	2445	51
	208	RESULTS_SEARCH_208_PARAMETERS_PEAKLIST_rawdatafilename		G:\??????\5600+\Data\?????\20220101_???????\C-7.wiff	51	104	2445	2445
	209	RESULTS_SEARCH_209_PARAMETERS_PEAKLIST_rawdatafilename		G:\??????\5600+\Data\?????\20220101_???????\C-8.wiff	52	105	3800	3800	3800	3800	52
	210	RESULTS_SEARCH_210_PARAMETERS_PEAKLIST_rawdatafilename		G:\??????\5600+\Data\?????\20220101_???????\C-8.wiff	52	105	3800	3800
	211	RESULTS_SEARCH_211_PARAMETERS_PEAKLIST_rawdatafilename		G:\??????\5600+\Data\?????\20220101_???????\C-9.wiff	53	106	2621	2621	2621	2621	53
	212	RESULTS_SEARCH_212_PARAMETERS_PEAKLIST_rawdatafilename		G:\??????\5600+\Data\?????\20220101_???????\C-9.wiff	53	106	2621	2621
	213	RESULTS_SEARCH_213_PARAMETERS_PEAKLIST_rawdatafilename		G:\??????\5600+\Data\?????\20220101_???????\C-10.wiff	54	107	2163	2163	2163	2163	54
	214	RESULTS_SEARCH_214_PARAMETERS_PEAKLIST_rawdatafilename		G:\??????\5600+\Data\?????\20220101_???????\C-10.wiff	54	107	2163	2163
	215	RESULTS_SEARCH_215_PARAMETERS_PEAKLIST_rawdatafilename		G:\??????\5600+\Data\?????\20220101_???????\C-11.wiff	55	108	2108	2107	2108	2107	55
	216	RESULTS_SEARCH_216_PARAMETERS_PEAKLIST_rawdatafilename		G:\??????\5600+\Data\?????\20220101_???????\C-11.wiff	55	108	2108	2107
	217	RESULTS_SEARCH_217_PARAMETERS_PEAKLIST_rawdatafilename		G:\??????\5600+\Data\?????\20220101_???????\C-12.wiff	56	109	2027	2027	2027	2027	56
	218	RESULTS_SEARCH_218_PARAMETERS_PEAKLIST_rawdatafilename		G:\??????\5600+\Data\?????\20220101_???????\C-12.wiff	56	109	2027	2027
	219	RESULTS_SEARCH_219_PARAMETERS_PEAKLIST_rawdatafilename		G:\??????\5600+\Data\?????\20220101_???????\M-1.wiff	57	110	3466	3466	3466	3466	57
	220	RESULTS_SEARCH_220_PARAMETERS_PEAKLIST_rawdatafilename		G:\??????\5600+\Data\?????\20220101_???????\M-1.wiff	57	110	3466	3466
	221	RESULTS_SEARCH_221_PARAMETERS_PEAKLIST_rawdatafilename		G:\??????\5600+\Data\?????\20220101_???????\M-2.wiff	58	111	2143	2143	2143	2143	58
	222	RESULTS_SEARCH_222_PARAMETERS_PEAKLIST_rawdatafilename		G:\??????\5600+\Data\?????\20220101_???????\M-2.wiff	58	111	2143	2143
	223	RESULTS_SEARCH_223_PARAMETERS_PEAKLIST_rawdatafilename		G:\??????\5600+\Data\?????\20220101_???????\M-2.wiff	58	112	2134	2134	2134	2134
	224	RESULTS_SEARCH_224_PARAMETERS_PEAKLIST_rawdatafilename		G:\??????\5600+\Data\?????\20220101_???????\M-2.wiff	58	112	2134	2134
	225	RESULTS_SEARCH_225_PARAMETERS_PEAKLIST_rawdatafilename		G:\??????\5600+\Data\?????\20220101_???????\M-3.wiff	59	113	3835	3835	3835	3835	59
	226	RESULTS_SEARCH_226_PARAMETERS_PEAKLIST_rawdatafilename		G:\??????\5600+\Data\?????\20220101_???????\M-3.wiff	59	113	3835	3835
	227	RESULTS_SEARCH_227_PARAMETERS_PEAKLIST_rawdatafilename		G:\??????\5600+\Data\?????\20220101_???????\M-4.wiff	60	114	2580	2580	2580	2580	60
	228	RESULTS_SEARCH_228_PARAMETERS_PEAKLIST_rawdatafilename		G:\??????\5600+\Data\?????\20220101_???????\M-4.wiff	60	114	2580	2580
	229	RESULTS_SEARCH_229_PARAMETERS_PEAKLIST_rawdatafilename		G:\??????\5600+\Data\?????\20220101_???????\M-4.wiff	60	115	2570	2570	2570	2570
	230	RESULTS_SEARCH_230_PARAMETERS_PEAKLIST_rawdatafilename		G:\??????\5600+\Data\?????\20220101_???????\M-4.wiff	60	115	2570	2570
	231	RESULTS_SEARCH_231_PARAMETERS_PEAKLIST_rawdatafilename		G:\??????\5600+\Data\?????\20220101_???????\M-5.wiff	61	116	3100	3100	3100	3100	61
	232	RESULTS_SEARCH_232_PARAMETERS_PEAKLIST_rawdatafilename		G:\??????\5600+\Data\?????\20220101_???????\M-5.wiff	61	116	3100	3100
	233	RESULTS_SEARCH_233_PARAMETERS_PEAKLIST_rawdatafilename		G:\??????\5600+\Data\?????\20220101_???????\M-6.wiff	62	117	2467	2467	2467	2467	62
	234	RESULTS_SEARCH_234_PARAMETERS_PEAKLIST_rawdatafilename		G:\??????\5600+\Data\?????\20220101_???????\M-6.wiff	62	117	2467	2467
	235	RESULTS_SEARCH_235_PARAMETERS_PEAKLIST_rawdatafilename		G:\??????\5600+\Data\?????\20220101_???????\M-7.wiff	63	118	3316	3316	3316	3316	63
	236	RESULTS_SEARCH_236_PARAMETERS_PEAKLIST_rawdatafilename		G:\??????\5600+\Data\?????\20220101_???????\M-7.wiff	63	118	3316	3316
	237	RESULTS_SEARCH_237_PARAMETERS_PEAKLIST_rawdatafilename		G:\??????\5600+\Data\?????\20220101_???????\M-10.wiff	64	119	3056	3056	3056	3056	64
	238	RESULTS_SEARCH_238_PARAMETERS_PEAKLIST_rawdatafilename		G:\??????\5600+\Data\?????\20220101_???????\M-10.wiff	64	119	3056	3056
	239	RESULTS_SEARCH_239_PARAMETERS_PEAKLIST_rawdatafilename		G:\??????\5600+\Data\?????\20220101_???????\M-11.wiff	65	120	1124	1124	1124	1124	65
	240	RESULTS_SEARCH_240_PARAMETERS_PEAKLIST_rawdatafilename		G:\??????\5600+\Data\?????\20220101_???????\M-11.wiff	65	120	1124	1124
	241	RESULTS_SEARCH_241_PARAMETERS_PEAKLIST_rawdatafilename		G:\??????\5600+\Data\?????\20220101_???????\M-12.wiff	66	121	2198	2198	2198	2198	66
	242	RESULTS_SEARCH_242_PARAMETERS_PEAKLIST_rawdatafilename		G:\??????\5600+\Data\?????\20220101_???????\M-12.wiff	66	121	2198	2198
	243	RESULTS_SEARCH_243_PARAMETERS_PEAKLIST_rawdatafilename		G:\??????\5600+\Data\?????\20220101_???????\Mix-1.wiff	67	122	2047	2047	2047	2047	67
	244	RESULTS_SEARCH_244_PARAMETERS_PEAKLIST_rawdatafilename		G:\??????\5600+\Data\?????\20220101_???????\Mix-1.wiff	67	122	2047	2047
	245	RESULTS_SEARCH_245_PARAMETERS_PEAKLIST_rawdatafilename		G:\??????\5600+\Data\?????\20220101_???????\Mix-1.wiff	67	123	2041	2041	2041	2041
	246	RESULTS_SEARCH_246_PARAMETERS_PEAKLIST_rawdatafilename		G:\??????\5600+\Data\?????\20220101_???????\Mix-1.wiff	67	123	2041	2041
	247	RESULTS_SEARCH_247_PARAMETERS_PEAKLIST_rawdatafilename		G:\??????\5600+\Data\?????\20220101_???????\Mix-2.wiff	68	124	2311	2311	2311	2311	68
	248	RESULTS_SEARCH_248_PARAMETERS_PEAKLIST_rawdatafilename		G:\??????\5600+\Data\?????\20220101_???????\Mix-2.wiff	68	124	2311	2311
	249	RESULTS_SEARCH_249_PARAMETERS_PEAKLIST_rawdatafilename		G:\??????\5600+\Data\?????\20220101_???????\Mix-2.wiff	68	125	2303	2303	2303	2303
	250	RESULTS_SEARCH_250_PARAMETERS_PEAKLIST_rawdatafilename		G:\??????\5600+\Data\?????\20220101_???????\Mix-2.wiff	68	125	2303	2303
	251	RESULTS_SEARCH_251_PARAMETERS_PEAKLIST_rawdatafilename		G:\??????\5600+\Data\?????\20220101_???????\Mix-3.wiff	69	126	1889	1889	1889	1889	69
	252	RESULTS_SEARCH_252_PARAMETERS_PEAKLIST_rawdatafilename		G:\??????\5600+\Data\?????\20220101_???????\Mix-3.wiff	69	126	1889	1889
	253	RESULTS_SEARCH_253_PARAMETERS_PEAKLIST_rawdatafilename		G:\??????\5600+\Data\?????\20220101_???????\Mix-4.wiff	70	127	3942	3942	3942	3942	70
	254	RESULTS_SEARCH_254_PARAMETERS_PEAKLIST_rawdatafilename		G:\??????\5600+\Data\?????\20220101_???????\Mix-4.wiff	70	127	3942	3942
	255	RESULTS_SEARCH_255_PARAMETERS_PEAKLIST_rawdatafilename		G:\??????\5600+\Data\?????\20220101_???????\Mix-5.wiff	71	128	3737	3737	3737	3737	71
	256	RESULTS_SEARCH_256_PARAMETERS_PEAKLIST_rawdatafilename		G:\??????\5600+\Data\?????\20220101_???????\Mix-5.wiff	71	128	3737	3737
	257	RESULTS_SEARCH_257_PARAMETERS_PEAKLIST_rawdatafilename		G:\??????\5600+\Data\?????\20220101_???????\Mix-6.wiff	72	129	2254	2254	2254	2254	72
	258	RESULTS_SEARCH_258_PARAMETERS_PEAKLIST_rawdatafilename		G:\??????\5600+\Data\?????\20220101_???????\Mix-6.wiff	72	129	2254	2254
	259	RESULTS_SEARCH_259_PARAMETERS_PEAKLIST_rawdatafilename		G:\??????\5600+\Data\?????\20220101_???????\Mix-6.wiff	72	130	2232	2232	2232	2232
	260	RESULTS_SEARCH_260_PARAMETERS_PEAKLIST_rawdatafilename		G:\??????\5600+\Data\?????\20220101_???????\Mix-6.wiff	72	130	2232	2232
	261	RESULTS_SEARCH_261_PARAMETERS_PEAKLIST_rawdatafilename		G:\??????\5600+\Data\?????\20220101_???????\Mix-7.wiff	73	131	2039	2039	2039	2039	73
	262	RESULTS_SEARCH_262_PARAMETERS_PEAKLIST_rawdatafilename		G:\??????\5600+\Data\?????\20220101_???????\Mix-7.wiff	73	131	2039	2039
	263	RESULTS_SEARCH_263_PARAMETERS_PEAKLIST_rawdatafilename		G:\??????\5600+\Data\?????\20220101_???????\Mix-7.wiff	73	132	2025	2025	2025	2025
	264	RESULTS_SEARCH_264_PARAMETERS_PEAKLIST_rawdatafilename		G:\??????\5600+\Data\?????\20220101_???????\Mix-7.wiff	73	132	2025	2025
	265	RESULTS_SEARCH_265_PARAMETERS_PEAKLIST_rawdatafilename		G:\??????\5600+\Data\?????\20220101_???????\Mix-10.wiff	74	133	3364	3364	3364	3364	74
	266	RESULTS_SEARCH_266_PARAMETERS_PEAKLIST_rawdatafilename		G:\??????\5600+\Data\?????\20220101_???????\Mix-10.wiff	74	133	3364	3364
	267	RESULTS_SEARCH_267_PARAMETERS_PEAKLIST_rawdatafilename		G:\??????\5600+\Data\?????\20220101_???????\Mix-10.wiff	74	134	3353	3353	3353	3353
	268	RESULTS_SEARCH_268_PARAMETERS_PEAKLIST_rawdatafilename		G:\??????\5600+\Data\?????\20220101_???????\Mix-10.wiff	74	134	3353	3353
	269	RESULTS_SEARCH_269_PARAMETERS_PEAKLIST_rawdatafilename		G:\??????\5600+\Data\?????\20220101_???????\Mix-11.wiff	75	135	2073	2073	2073	2073	75
	270	RESULTS_SEARCH_270_PARAMETERS_PEAKLIST_rawdatafilename		G:\??????\5600+\Data\?????\20220101_???????\Mix-11.wiff	75	135	2073	2073
	271	RESULTS_SEARCH_271_PARAMETERS_PEAKLIST_rawdatafilename		G:\??????\5600+\Data\?????\20220101_???????\Mix-11.wiff	75	136	2069	2069	2069	2069
	272	RESULTS_SEARCH_272_PARAMETERS_PEAKLIST_rawdatafilename		G:\??????\5600+\Data\?????\20220101_???????\Mix-11.wiff	75	136	2069	2069
	273	RESULTS_SEARCH_273_PARAMETERS_PEAKLIST_rawdatafilename		G:\??????\5600+\Data\?????\20220101_???????\Mix-12.wiff	76	137	3539	3539	3539	3539	76
	274	RESULTS_SEARCH_274_PARAMETERS_PEAKLIST_rawdatafilename		G:\??????\5600+\Data\?????\20220101_???????\Mix-12.wiff	76	137	3539	3539
	275	RESULTS_SEARCH_275_PARAMETERS_PEAKLIST_rawdatafilename		G:\??????\5600+\Data\?????\20220104_???????\C_1.wiff	77	138	3231	3231	3231	3231	77
	276	RESULTS_SEARCH_276_PARAMETERS_PEAKLIST_rawdatafilename		G:\??????\5600+\Data\?????\20220104_???????\C_1.wiff	77	138	3231	3231
	277	RESULTS_SEARCH_277_PARAMETERS_PEAKLIST_rawdatafilename		G:\??????\5600+\Data\?????\20220104_???????\C_2.wiff	78	139	3648	3647	3648	3647	78
	278	RESULTS_SEARCH_278_PARAMETERS_PEAKLIST_rawdatafilename		G:\??????\5600+\Data\?????\20220104_???????\C_2.wiff	78	139	3648	3647
	279	RESULTS_SEARCH_279_PARAMETERS_PEAKLIST_rawdatafilename		G:\??????\5600+\Data\?????\20220104_???????\C_3.wiff	79	140	2072	2072	2072	2072	79
	280	RESULTS_SEARCH_280_PARAMETERS_PEAKLIST_rawdatafilename		G:\??????\5600+\Data\?????\20220104_???????\C_3.wiff	79	140	2072	2072
	281	RESULTS_SEARCH_281_PARAMETERS_PEAKLIST_rawdatafilename		G:\??????\5600+\Data\?????\20220104_???????\C_3.wiff	79	141	2072	2072	2072	2072
	282	RESULTS_SEARCH_282_PARAMETERS_PEAKLIST_rawdatafilename		G:\??????\5600+\Data\?????\20220104_???????\C_3.wiff	79	141	2072	2072
	283	RESULTS_SEARCH_283_PARAMETERS_PEAKLIST_rawdatafilename		G:\??????\5600+\Data\?????\20220104_???????\C_4.wiff	80	142	3194	3194	3194	3194	80
	284	RESULTS_SEARCH_284_PARAMETERS_PEAKLIST_rawdatafilename		G:\??????\5600+\Data\?????\20220104_???????\C_4.wiff	80	142	3194	3194
	285	RESULTS_SEARCH_285_PARAMETERS_PEAKLIST_rawdatafilename		G:\??????\5600+\Data\?????\20220104_???????\C_5.wiff	81	143	3043	3043	3043	3043	81
	286	RESULTS_SEARCH_286_PARAMETERS_PEAKLIST_rawdatafilename		G:\??????\5600+\Data\?????\20220104_???????\C_5.wiff	81	143	3043	3043
	287	RESULTS_SEARCH_287_PARAMETERS_PEAKLIST_rawdatafilename		G:\??????\5600+\Data\?????\20220104_???????\C_6.wiff	82	144	2080	2080	2080	2080	82
	288	RESULTS_SEARCH_288_PARAMETERS_PEAKLIST_rawdatafilename		G:\??????\5600+\Data\?????\20220104_???????\C_6.wiff	82	144	2080	2080
	289	RESULTS_SEARCH_289_PARAMETERS_PEAKLIST_rawdatafilename		G:\??????\5600+\Data\?????\20220104_???????\C_7.wiff	83	145	2331	2331	2331	2331	83
	290	RESULTS_SEARCH_290_PARAMETERS_PEAKLIST_rawdatafilename		G:\??????\5600+\Data\?????\20220104_???????\C_7.wiff	83	145	2331	2331
	291	RESULTS_SEARCH_291_PARAMETERS_PEAKLIST_rawdatafilename		G:\??????\5600+\Data\?????\20220104_???????\C_8.wiff	84	146	1205	1205	1205	1205	84
	292	RESULTS_SEARCH_292_PARAMETERS_PEAKLIST_rawdatafilename		G:\??????\5600+\Data\?????\20220104_???????\C_8.wiff	84	146	1205	1205
	293	RESULTS_SEARCH_293_PARAMETERS_PEAKLIST_rawdatafilename		G:\??????\5600+\Data\?????\20220104_???????\C_9.wiff	85	147	1469	1469	1469	1469	85
	294	RESULTS_SEARCH_294_PARAMETERS_PEAKLIST_rawdatafilename		G:\??????\5600+\Data\?????\20220104_???????\C_9.wiff	85	147	1469	1469
	295	RESULTS_SEARCH_295_PARAMETERS_PEAKLIST_rawdatafilename		G:\??????\5600+\Data\?????\20220104_???????\C_10.wiff	86	148	3220	3220	3220	3220	86
	296	RESULTS_SEARCH_296_PARAMETERS_PEAKLIST_rawdatafilename		G:\??????\5600+\Data\?????\20220104_???????\C_10.wiff	86	148	3220	3220
	297	RESULTS_SEARCH_297_PARAMETERS_PEAKLIST_rawdatafilename		G:\??????\5600+\Data\?????\20220104_???????\C_11.wiff	87	149	3443	3443	3443	3443	87
	298	RESULTS_SEARCH_298_PARAMETERS_PEAKLIST_rawdatafilename		G:\??????\5600+\Data\?????\20220104_???????\C_11.wiff	87	149	3443	3443
	299	RESULTS_SEARCH_299_PARAMETERS_PEAKLIST_rawdatafilename		G:\??????\5600+\Data\?????\20220104_???????\C_12.wiff	88	150	2056	2056	2056	2056	88
	300	RESULTS_SEARCH_300_PARAMETERS_PEAKLIST_rawdatafilename		G:\??????\5600+\Data\?????\20220104_???????\C_12.wiff	88	150	2056	2056
	301	RESULTS_SEARCH_301_PARAMETERS_PEAKLIST_rawdatafilename		G:\??????\5600+\Data\?????\20220104_???????\C_12.wiff	88	151	2056	2056	2056	2056
	302	RESULTS_SEARCH_302_PARAMETERS_PEAKLIST_rawdatafilename		G:\??????\5600+\Data\?????\20220104_???????\C_12.wiff	88	151	2056	2056
	303	RESULTS_SEARCH_303_PARAMETERS_PEAKLIST_rawdatafilename		G:\??????\5600+\Data\?????\20220104_???????\M_1.wiff	89	152	2460	2460	2460	2460	89
	304	RESULTS_SEARCH_304_PARAMETERS_PEAKLIST_rawdatafilename		G:\??????\5600+\Data\?????\20220104_???????\M_1.wiff	89	152	2460	2460
	305	RESULTS_SEARCH_305_PARAMETERS_PEAKLIST_rawdatafilename		G:\??????\5600+\Data\?????\20220104_???????\M_1.wiff	89	153	2454	2454	2454	2454
	306	RESULTS_SEARCH_306_PARAMETERS_PEAKLIST_rawdatafilename		G:\??????\5600+\Data\?????\20220104_???????\M_1.wiff	89	153	2454	2454
	307	RESULTS_SEARCH_307_PARAMETERS_PEAKLIST_rawdatafilename		G:\??????\5600+\Data\?????\20220104_???????\M_2.wiff	90	154	2824	2823	2824	2823	90
	308	RESULTS_SEARCH_308_PARAMETERS_PEAKLIST_rawdatafilename		G:\??????\5600+\Data\?????\20220104_???????\M_2.wiff	90	154	2824	2823
	309	RESULTS_SEARCH_309_PARAMETERS_PEAKLIST_rawdatafilename		G:\??????\5600+\Data\?????\20220104_???????\M_3.wiff	91	155	3612	3612	3612	3612	91
	310	RESULTS_SEARCH_310_PARAMETERS_PEAKLIST_rawdatafilename		G:\??????\5600+\Data\?????\20220104_???????\M_3.wiff	91	155	3612	3612
	311	RESULTS_SEARCH_311_PARAMETERS_PEAKLIST_rawdatafilename		G:\??????\5600+\Data\?????\20220104_???????\M_4.wiff	92	156	2807	2807	2807	2807	92
	312	RESULTS_SEARCH_312_PARAMETERS_PEAKLIST_rawdatafilename		G:\??????\5600+\Data\?????\20220104_???????\M_4.wiff	92	156	2807	2807
	313	RESULTS_SEARCH_313_PARAMETERS_PEAKLIST_rawdatafilename		G:\??????\5600+\Data\?????\20220104_???????\M_4.wiff	92	157	2799	2799	2799	2799
	314	RESULTS_SEARCH_314_PARAMETERS_PEAKLIST_rawdatafilename		G:\??????\5600+\Data\?????\20220104_???????\M_4.wiff	92	157	2799	2799
	315	RESULTS_SEARCH_315_PARAMETERS_PEAKLIST_rawdatafilename		G:\??????\5600+\Data\?????\20220104_???????\M_5.wiff	93	158	3112	3112	3112	3112	93
	316	RESULTS_SEARCH_316_PARAMETERS_PEAKLIST_rawdatafilename		G:\??????\5600+\Data\?????\20220104_???????\M_5.wiff	93	158	3112	3112
	317	RESULTS_SEARCH_317_PARAMETERS_PEAKLIST_rawdatafilename		G:\??????\5600+\Data\?????\20220104_???????\M_6.wiff	94	159	3143	3143	3143	3143	94
	318	RESULTS_SEARCH_318_PARAMETERS_PEAKLIST_rawdatafilename		G:\??????\5600+\Data\?????\20220104_???????\M_6.wiff	94	159	3143	3143
	319	RESULTS_SEARCH_319_PARAMETERS_PEAKLIST_rawdatafilename		G:\??????\5600+\Data\?????\20220104_???????\M_7.wiff	95	160	3208	3206	3208	3206	95
	320	RESULTS_SEARCH_320_PARAMETERS_PEAKLIST_rawdatafilename		G:\??????\5600+\Data\?????\20220104_???????\M_7.wiff	95	160	3208	3206
	321	RESULTS_SEARCH_321_PARAMETERS_PEAKLIST_rawdatafilename		G:\??????\5600+\Data\?????\20220104_???????\M_8.wiff	96	161	0	0	0	0	96
	322	RESULTS_SEARCH_322_PARAMETERS_PEAKLIST_rawdatafilename		G:\??????\5600+\Data\?????\20220104_???????\M_8.wiff	96	161	0	0
	323	RESULTS_SEARCH_323_PARAMETERS_PEAKLIST_rawdatafilename		G:\??????\5600+\Data\?????\20220104_???????\M_9.wiff	97	162	2018	2018	2018	2018	97
	324	RESULTS_SEARCH_324_PARAMETERS_PEAKLIST_rawdatafilename		G:\??????\5600+\Data\?????\20220104_???????\M_9.wiff	97	162	2018	2018
	325	RESULTS_SEARCH_325_PARAMETERS_PEAKLIST_rawdatafilename		G:\??????\5600+\Data\?????\20220104_???????\M_10.wiff	98	163	2087	2087	2087	2087	98
	326	RESULTS_SEARCH_326_PARAMETERS_PEAKLIST_rawdatafilename		G:\??????\5600+\Data\?????\20220104_???????\M_10.wiff	98	163	2087	2087
	327	RESULTS_SEARCH_327_PARAMETERS_PEAKLIST_rawdatafilename		G:\??????\5600+\Data\?????\20220104_???????\M_11.wiff	99	164	2551	2545	2551	2545	99
	328	RESULTS_SEARCH_328_PARAMETERS_PEAKLIST_rawdatafilename		G:\??????\5600+\Data\?????\20220104_???????\M_11.wiff	99	164	2551	2545
	329	RESULTS_SEARCH_329_PARAMETERS_PEAKLIST_rawdatafilename		G:\??????\5600+\Data\?????\20220104_???????\M_12.wiff	100	165	2348	2346	2348	2346	100
	330	RESULTS_SEARCH_330_PARAMETERS_PEAKLIST_rawdatafilename		G:\??????\5600+\Data\?????\20220104_???????\M_12.wiff	100	165	2348	2346
	331	RESULTS_SEARCH_331_PARAMETERS_PEAKLIST_rawdatafilename		G:\??????\5600+\Data\?????\20220104_???????\Mix_1.wiff	101	166	3299	3299	3299	3299	101
	332	RESULTS_SEARCH_332_PARAMETERS_PEAKLIST_rawdatafilename		G:\??????\5600+\Data\?????\20220104_???????\Mix_1.wiff	101	166	3299	3299
	333	RESULTS_SEARCH_333_PARAMETERS_PEAKLIST_rawdatafilename		G:\??????\5600+\Data\?????\20220104_???????\Mix_2.wiff	102	167	2264	2264	2264	2264	102
	334	RESULTS_SEARCH_334_PARAMETERS_PEAKLIST_rawdatafilename		G:\??????\5600+\Data\?????\20220104_???????\Mix_2.wiff	102	167	2264	2264
	335	RESULTS_SEARCH_335_PARAMETERS_PEAKLIST_rawdatafilename		G:\??????\5600+\Data\?????\20220104_???????\Mix_2.wiff	102	168	2252	2250	2252	2250
	336	RESULTS_SEARCH_336_PARAMETERS_PEAKLIST_rawdatafilename		G:\??????\5600+\Data\?????\20220104_???????\Mix_2.wiff	102	168	2252	2250
	337	RESULTS_SEARCH_337_PARAMETERS_PEAKLIST_rawdatafilename		G:\??????\5600+\Data\?????\20220104_???????\Mix_3.wiff	103	169	2295	2295	2295	2295	103
	338	RESULTS_SEARCH_338_PARAMETERS_PEAKLIST_rawdatafilename		G:\??????\5600+\Data\?????\20220104_???????\Mix_3.wiff	103	169	2295	2295
	339	RESULTS_SEARCH_339_PARAMETERS_PEAKLIST_rawdatafilename		G:\??????\5600+\Data\?????\20220104_???????\Mix_3.wiff	103	170	2294	2294	2294	2294
	340	RESULTS_SEARCH_340_PARAMETERS_PEAKLIST_rawdatafilename		G:\??????\5600+\Data\?????\20220104_???????\Mix_3.wiff	103	170	2294	2294
	341	RESULTS_SEARCH_341_PARAMETERS_PEAKLIST_rawdatafilename		G:\??????\5600+\Data\?????\20220104_???????\MIx4.wiff	104	171	3893	3893	3893	3893	104
	342	RESULTS_SEARCH_342_PARAMETERS_PEAKLIST_rawdatafilename		G:\??????\5600+\Data\?????\20220104_???????\MIx4.wiff	104	171	3893	3893
	343	RESULTS_SEARCH_343_PARAMETERS_PEAKLIST_rawdatafilename		G:\??????\5600+\Data\?????\20220104_???????\MIx5.wiff	105	172	3037	3037	3037	3037	105
	344	RESULTS_SEARCH_344_PARAMETERS_PEAKLIST_rawdatafilename		G:\??????\5600+\Data\?????\20220104_???????\MIx5.wiff	105	172	3037	3037
	345	RESULTS_SEARCH_345_PARAMETERS_PEAKLIST_rawdatafilename		G:\??????\5600+\Data\?????\20220104_???????\MIx5.wiff	105	173	3025	3025	3025	3025
	346	RESULTS_SEARCH_346_PARAMETERS_PEAKLIST_rawdatafilename		G:\??????\5600+\Data\?????\20220104_???????\MIx5.wiff	105	173	3025	3025
	347	RESULTS_SEARCH_347_PARAMETERS_PEAKLIST_rawdatafilename		G:\??????\5600+\Data\?????\20220104_???????\MIx6.wiff	106	174	2646	2646	2646	2646	106
	348	RESULTS_SEARCH_348_PARAMETERS_PEAKLIST_rawdatafilename		G:\??????\5600+\Data\?????\20220104_???????\MIx6.wiff	106	174	2646	2646
	349	RESULTS_SEARCH_349_PARAMETERS_PEAKLIST_rawdatafilename		G:\??????\5600+\Data\?????\20220104_???????\MIx6.wiff	106	175	2643	2642	2643	2642
	350	RESULTS_SEARCH_350_PARAMETERS_PEAKLIST_rawdatafilename		G:\??????\5600+\Data\?????\20220104_???????\MIx6.wiff	106	175	2643	2642
	351	RESULTS_SEARCH_351_PARAMETERS_PEAKLIST_rawdatafilename		G:\??????\5600+\Data\?????\20220104_???????\MIx7.wiff	107	176	2879	2879	2879	2879	107
	352	RESULTS_SEARCH_352_PARAMETERS_PEAKLIST_rawdatafilename		G:\??????\5600+\Data\?????\20220104_???????\MIx7.wiff	107	176	2879	2879
	353	RESULTS_SEARCH_353_PARAMETERS_PEAKLIST_rawdatafilename		G:\??????\5600+\Data\?????\20220104_???????\MIx7.wiff	107	177	2875	2875	2875	2875
	354	RESULTS_SEARCH_354_PARAMETERS_PEAKLIST_rawdatafilename		G:\??????\5600+\Data\?????\20220104_???????\MIx7.wiff	107	177	2875	2875
	355	RESULTS_SEARCH_355_PARAMETERS_PEAKLIST_rawdatafilename		G:\??????\5600+\Data\?????\20220104_???????\MIx8.wiff	108	178	2122	2122	2122	2122	108
	356	RESULTS_SEARCH_356_PARAMETERS_PEAKLIST_rawdatafilename		G:\??????\5600+\Data\?????\20220104_???????\MIx8.wiff	108	178	2122	2122
	357	RESULTS_SEARCH_357_PARAMETERS_PEAKLIST_rawdatafilename		G:\??????\5600+\Data\?????\20220104_???????\MIx8.wiff	108	179	2119	2118	2119	2118
	358	RESULTS_SEARCH_358_PARAMETERS_PEAKLIST_rawdatafilename		G:\??????\5600+\Data\?????\20220104_???????\MIx8.wiff	108	179	2119	2118
	359	RESULTS_SEARCH_359_PARAMETERS_PEAKLIST_rawdatafilename		G:\??????\5600+\Data\?????\20220104_???????\MIx9.wiff	109	180	2932	2930	2932	2930	109
	360	RESULTS_SEARCH_360_PARAMETERS_PEAKLIST_rawdatafilename		G:\??????\5600+\Data\?????\20220104_???????\MIx9.wiff	109	180	2932	2930
	361	RESULTS_SEARCH_361_PARAMETERS_PEAKLIST_rawdatafilename		G:\??????\5600+\Data\?????\20220104_???????\MIx10.wiff	110	181	3240	3240	3240	3240	110
	362	RESULTS_SEARCH_362_PARAMETERS_PEAKLIST_rawdatafilename		G:\??????\5600+\Data\?????\20220104_???????\MIx10.wiff	110	181	3240	3240
	363	RESULTS_SEARCH_363_PARAMETERS_PEAKLIST_rawdatafilename		G:\??????\5600+\Data\?????\20220104_???????\MIx10.wiff	110	182	3234	3234	3234	3234
	364	RESULTS_SEARCH_364_PARAMETERS_PEAKLIST_rawdatafilename		G:\??????\5600+\Data\?????\20220104_???????\MIx10.wiff	110	182	3234	3234
	365	RESULTS_SEARCH_365_PARAMETERS_PEAKLIST_rawdatafilename		G:\??????\5600+\Data\?????\20220104_???????\MIx10.wiff	110	183	3232	3232	3232	3232
	366	RESULTS_SEARCH_366_PARAMETERS_PEAKLIST_rawdatafilename		G:\??????\5600+\Data\?????\20220104_???????\MIx10.wiff	110	183	3232	3232
	367	RESULTS_SEARCH_367_PARAMETERS_PEAKLIST_rawdatafilename		G:\??????\5600+\Data\?????\20220104_???????\MIx11.wiff	111	184	2750	2750	2750	2750	111
	368	RESULTS_SEARCH_368_PARAMETERS_PEAKLIST_rawdatafilename		G:\??????\5600+\Data\?????\20220104_???????\MIx11.wiff	111	184	2750	2750
	369	RESULTS_SEARCH_369_PARAMETERS_PEAKLIST_rawdatafilename		G:\??????\5600+\Data\?????\20220104_???????\MIx11.wiff	111	185	2745	2745	2745	2745
	370	RESULTS_SEARCH_370_PARAMETERS_PEAKLIST_rawdatafilename		G:\??????\5600+\Data\?????\20220104_???????\MIx11.wiff	111	185	2745	2745
	371	RESULTS_SEARCH_371_PARAMETERS_PEAKLIST_rawdatafilename		G:\??????\5600+\Data\?????\20220104_???????\MIx11.wiff	111	186	2745	2745	2745	2745
	372	RESULTS_SEARCH_372_PARAMETERS_PEAKLIST_rawdatafilename		G:\??????\5600+\Data\?????\20220104_???????\MIx11.wiff	111	186	2745	2745
	373	RESULTS_SEARCH_373_PARAMETERS_PEAKLIST_rawdatafilename		G:\??????\5600+\Data\?????\20220104_???????\MIx12.wiff	112	187	3806	3806	3806	3806	112
	374	RESULTS_SEARCH_374_PARAMETERS_PEAKLIST_rawdatafilename		G:\??????\5600+\Data\?????\20220104_???????\MIx12.wiff	112	187	3806	3806
	375	RESULTS_SEARCH_375_PARAMETERS_PEAKLIST_rawdatafilename		G:\??????\5600+\Data\?????\20220104_???????\MIx12.wiff	112	188	3795	3795	3795	3795
	376	RESULTS_SEARCH_376_PARAMETERS_PEAKLIST_rawdatafilename		G:\??????\5600+\Data\?????\20220104_???????\MIx12.wiff	112	188	3795	3795
	377	RESULTS_SEARCH_377_PARAMETERS_PEAKLIST_rawdatafilename		G:\??????\5600+\Data\?????\20220104_???????\MIx12.wiff	112	189	3799	3799	3799	3799
	378	RESULTS_SEARCH_378_PARAMETERS_PEAKLIST_rawdatafilename		G:\??????\5600+\Data\?????\20220104_???????\MIx12.wiff	112	189	3799	3799
	379	RESULTS_SEARCH_379_PARAMETERS_PEAKLIST_rawdatafilename		G:\??????\5600+\Data\?????\20220104_???????\zong.wiff	113	190	3591	3591	3591	3591	113
	380	RESULTS_SEARCH_380_PARAMETERS_PEAKLIST_rawdatafilename		G:\??????\5600+\Data\?????\20220104_???????\zong.wiff	113	190	3591	3591

## Sheet: Curated Metadata
Group file metadata term	Metadata Description (of raw extracted item)	Use Partial Match	Term in Stream	Derived (Calculated)	Value	Validation check/comments	Conversion type, if done	Conversion factor		Metadata Category	Metadata Description of Final Metadata Item (converted manually, if applicable)	Value
	Group filename			1						Attributes - General	Group filename	supporting table S6.group
RESULTS_SEARCH_1_PARAMETERS_PARAGON_METHOD_SETTINGS_UI_START_TIME	Start date		1		2022-09-21 22:30:20					Attributes - General	Start date	2022-09-21 22:30:20
RESULTS_SEARCH_STAT_search_begin_time_clock	Start time		1		09/21/2022 22:30:20					Attributes - General	Start time	09/21/2022 22:30:20
RESULTS_SEARCH_1_PARAMETERS_PARAGON_METHOD_SETTINGS_UI_USER_NAME	User name		1		5600-PC\5600					Attributes - General	User name	5600-PC\5600
RESULTS_SEARCH_1_xml:id	Internal search identifier number		1	1						Attributes - General	Internal search identifier number
PARAMETERS_PEAKLIST_original_count				1						Attributes - Input data	Number of spectra in search	539775
PARAMETERS_PEAKLIST_count				1						Attributes - Input data	Number of non-empty spectra in search	539750
PARAMETERS_PEAKLIST_filenumber	Number of input files	1	1	1	113					Attributes - Input data	Number of input files	113
RESULTS_SEARCH_1_PARAMETERS_PARAGON_METHOD_SETTINGS_UI_SAMPLE_TYPE	Sample Type		1		Identification					Parameters - User settings	Sample Type	Identification
RESULTS_SEARCH_1_PARAMETERS_PARAGON_METHOD_SETTINGS_UI_CYS_ALKYLATION	Cysteine Alkylation		1		Iodoacetamide					Parameters - User settings	Cysteine Alkylation	Iodoacetamide
RESULTS_SEARCH_1_PARAMETERS_PARAGON_METHOD_SETTINGS_UI_DIGESTION	Digestion		1		Trypsin					Parameters - User settings	Digestion	Trypsin
RESULTS_SEARCH_1_PARAMETERS_PARAGON_METHOD_SETTINGS_UI_SPECIAL_FACTOR	Special Factors									Parameters - User settings	Special Factors
RESULTS_SEARCH_1_PARAMETERS_PARAGON_METHOD_SETTINGS_UI_INSTRUMENT	Instrument		1		TripleTOF 5600					Parameters - User settings	Instrument	TripleTOF 5600
RESULTS_SEARCH_1_PARAMETERS_PARAGON_METHOD_SETTINGS_UI_SPECIES	Species									Parameters - User settings	Species
RESULTS_SEARCH_1_PARAMETERS_PARAGON_METHOD_SETTINGS_UI_SEARCH_EFFORT	Search Effort		1		Thorough					Parameters - User settings	Search Effort	Thorough
RESULTS_SEARCH_1_PARAMETERS_PARAGON_METHOD_SETTINGS_UI_ID_FOCUS	ID Focus		1		Biological modifications					Parameters - User settings	ID Focus	Biological modifications
RESULTS_SEARCH_1_PARAMETERS_PARAGON_METHOD_SETTINGS_UI_MIN_UNUSED_PROTSCORE	Minimum Unused ProtScore		1		0.0458					Parameters - User settings	Minimum Unused ProtScore	0.0458
RESULTS_SEARCH_1_PARAMETERS_PARAGON_METHOD_SETTINGS_UI_PSPEP	FDR Analysis		1		TRUE		Logical to English			Parameters - User settings	FDR Analysis	Yes
	Quantitation						Logical to English			Parameters - User settings	Quantitation
RESULTS_SEARCH_1_PARAMETERS_QUANT_TYPE_background_correction	Background Correction		1		FALSE		Logical to English			Parameters - User settings	Background Correction	No
RESULTS_SEARCH_1_PARAMETERS_QUANT_TYPE_bias_correction	Bias Correction		1		TRUE		Logical to English			Parameters - User settings	Bias Correction	Yes
	Channel to use as denominator in ratios									Parameters - User settings	Channel to use as denominator in ratios
RESULTS_SEARCH_1_PARAMETERS_chemical_data_edited	Modified Data Dictionary or Parameter Translation		1		FALSE		Logical to English			Parameters - User settings	Modified Data Dictionary or Parameter Translation	No
RESULTS_SEARCH_1_PARAMETERS_FASTA_filename	Database filename		1		C:\AB SCIEX\ProteinPilot Data\SearchDatabases\20220920_mouse.fasta					Attributes - Search database	Database filename	C:\AB SCIEX\ProteinPilot Data\SearchDatabases\20220920_mouse.fasta
				1						Attributes - Search database	Number of Proteins in Database	17125
RESULTS_SEARCH_STAT_num_proteins	Number of proteins searched		1		34250					Attributes - Search database	Number of proteins searched	34250
				1						Attributes - Search database	Number of Residues in Database	9707242
RESULTS_SEARCH_STAT_num_residues	Number of residues searched		1		19414484					Attributes - Search database	Number of residues searched	19414484
RESULTS_SEARCH_STAT_computer_memory	RAM (MB)		1		8099					Attributes - Hardware	RAM (MB)	8099
RESULTS_SEARCH_STAT_computer_name	Computer name		1		5600-PC					Attributes - Hardware	Computer name	5600-PC
RESULTS_SEARCH_STAT_number_cores	Number of cores in computer		1		4					Attributes - Hardware	Number of cores in computer	4
RESULTS_SEARCH_STAT_number_processors	Number of threads (double cores if hyperthreading on)		1		4					Attributes - Hardware	Number of threads (double cores if hyperthreading on)	4
RESULTS_SEARCH_STAT_number_licensed_tasks	Number of cores licensed to use		1		16					Attributes - Software environment	Number of cores licensed to use	16
RESULTS_SEARCH_STAT_os	Operating system		1		Windows 7 Professional Service Pack 1 (6.1.7601)					Attributes - Software environment	Operating system	Windows 7 Professional Service Pack 1 (6.1.7601)
RESULTS_SEARCH_1_PARAMETERS_VERSION	ProteinPilot Software Version		1		5.0.1.0, 4895					Attributes - Software environment	ProteinPilot Software Version	5.0.1.0, 4895
RESULTS_SEARCH_1_PARAMETERS_PARAGON_VERSION	Paragon Algorithm Version		1		5.0.1.0, 4874					Attributes - Software environment	Paragon Algorithm Version	5.0.1.0, 4874
RESULTS_SEARCH_1_PARAMETERS_APPLICATION	Application name		1		ProteinPilot(tm) Software					Attributes - Software environment	Application name	ProteinPilot(tm) Software
RESULTS_GROUPRESULTSUMMARY_1_confidence	Confidence of first row in summary statistics ID statistics		1		0.99		Fraction to %	100		Statistics - Protein Summary Table	Percent Confidence of first row in Summary Statistics ID Statistics	99
RESULTS_GROUPRESULTSUMMARY_1_distinctpeptides	Distinct peptides associated with 99% confidence proteins		1		51171					Statistics - Protein Summary Table	Distinct peptides associated with 99% confidence proteins	51171
RESULTS_GROUPRESULTSUMMARY_1_proteinsbeforegroupping	Proteins before grouping (99% confidence)		1		3685					Statistics - Protein Summary Table	Proteins before grouping (99% confidence)	3685
RESULTS_GROUPRESULTSUMMARY_1_proteinsidentified	Proteins detected (99% confidence)		1		2837					Statistics - Protein Summary Table	Proteins detected (99% confidence)	2837
RESULTS_GROUPRESULTSUMMARY_1_spectraidentified	Spectra associated with 99% confidence proteins		1		331525					Statistics - Protein Summary Table	Spectra associated with 99% confidence proteins	331525
RESULTS_GROUPRESULTSUMMARY_2_confidence	Confidence of second row in Summary Statistics ID statistics		1		0.95		Fraction to %	100		Statistics - Protein Summary Table	Percent Confidence of first row in Summary Statistics ID Statistics	95
RESULTS_GROUPRESULTSUMMARY_2_distinctpeptides	Distinct peptides associated with 95% confidence proteins		1		51881					Statistics - Protein Summary Table	Distinct peptides associated with 95% confidence proteins	51881
RESULTS_GROUPRESULTSUMMARY_2_proteinsbeforegroupping	Proteins before grouping (95% confidence)		1		4221					Statistics - Protein Summary Table	Proteins before grouping (95% confidence)	4221
RESULTS_GROUPRESULTSUMMARY_2_proteinsidentified	Proteins detected (95% confidence)		1		3157					Statistics - Protein Summary Table	Proteins detected (95% confidence)	3157
RESULTS_GROUPRESULTSUMMARY_2_spectraidentified	Spectra associated with 95% confidence proteins		1		333122					Statistics - Protein Summary Table	Spectra associated with 95% confidence proteins	333122
RESULTS_GROUPRESULTSUMMARY_3_confidence	Confidence of third row in summary statistics ID statistics		1		0.66		Fraction to %	100		Statistics - Protein Summary Table	Percent Confidence of first row in Summary Statistics ID Statistics	66
RESULTS_GROUPRESULTSUMMARY_3_distinctpeptides	Distinct peptides associated with 66% confidence proteins		1		52829					Statistics - Protein Summary Table	Distinct peptides associated with 66% confidence proteins	52829
RESULTS_GROUPRESULTSUMMARY_3_proteinsbeforegroupping	Proteins before grouping (66% confidence)		1		4893					Statistics - Protein Summary Table	Proteins before grouping (66% confidence)	4893
RESULTS_GROUPRESULTSUMMARY_3_proteinsidentified	Proteins detected (66% confidence)		1		3464					Statistics - Protein Summary Table	Proteins detected (66% confidence)	3464
RESULTS_GROUPRESULTSUMMARY_3_spectraidentified	Spectra associated with 66% confidence proteins		1		334834					Statistics - Protein Summary Table	Spectra associated with 66% confidence proteins	334834
RESULTS_GROUPRESULTSUMMARY_4_confidence	Confidence of fourth row in Summary Statistics ID statistics		1		0.100088		Fraction to %	100		Statistics - Protein Summary Table	Percent Confidence of first row in Summary Statistics ID Statistics	10.0088
RESULTS_GROUPRESULTSUMMARY_4_distinctpeptides	Distinct peptides associated with 10% confidence proteins		1		56502					Statistics - Protein Summary Table	Distinct peptides associated with 10% confidence proteins	56502
RESULTS_GROUPRESULTSUMMARY_4_proteinsbeforegroupping	Proteins before grouping (10% confidence)		1		8506					Statistics - Protein Summary Table	Proteins before grouping (10% confidence)	8506
RESULTS_GROUPRESULTSUMMARY_4_proteinsidentified	Proteins detected (10% confidence)		1		4783					Statistics - Protein Summary Table	Proteins detected (10% confidence)	4783
RESULTS_GROUPRESULTSUMMARY_4_spectraidentified	Spectra associated with 10% confidence proteins		1		340367					Statistics - Protein Summary Table	Spectra associated with 10% confidence proteins	340367
PARAMETERS_PEAKLIST_partnumber	Number of segments the input data are broken into	1	1	1	190					Parameters - Search Dimension Factors	Number of segments the input data are broken into	190
				1						Parameters - Search Dimension Factors	Number of searches per segment (2 for Thorough, 1 for Rapid)	2
				1						Parameters - Search Dimension Factors	Number of apparent sub-searches in group file	380
RESULTS_SEARCH_1_PARAMETERS_do_reverse_search	Do reversed search		1		TRUE					Parameters - Search Dimension Factors	Do reversed search	TRUE
RESULTS_SEARCH_1_PARAMETERS_QUANT_TYPE_separate_searches	Do separate searches for each plex in MS1 quantitation		1		FALSE					Parameters - Search Dimension Factors	Do separate searches for each plex in MS1 quantitation	FALSE
RESULTS_SEARCH_1_PARAMETERS_maxresults	Maximum number of hypotheses to keep per spectrum		1		15					Parameters - Search Dimension Factors	Maximum number of hypotheses to keep per spectrum	15
RESULTS_SEARCH_1_PARAMETERS_MSTOLERANCE_type	MS1 initial mass error tolerance type		1		dalton					Parameters - Identification - Mass accuracy	MS1 initial mass error tolerance type	dalton
RESULTS_SEARCH_1_PARAMETERS_MSTOLERANCE_value	MS1 initial mass error tolerance value		1		0.05					Parameters - Identification - Mass accuracy	MS1 initial mass error tolerance value	0.05
RESULTS_SEARCH_1_PARAMETERS_MSMSTOLERANCE_type	MS2 initial mass error tolerance type		1		dalton					Parameters - Identification - Mass accuracy	MS2 initial mass error tolerance type	dalton
RESULTS_SEARCH_1_PARAMETERS_MSMSTOLERANCE_value	MS2 initial mass error tolerance value		1		0.1					Parameters - Identification - Mass accuracy	MS2 initial mass error tolerance value	0.1
RESULTS_SEARCH_1_PARAMETERS_MS_STANDARD_DEVIATION_type	MS1 final mass error standard deviation type		1		dalton					Parameters - Identification - Mass accuracy	MS1 final mass error standard deviation type	dalton
RESULTS_SEARCH_1_PARAMETERS_MS_STANDARD_DEVIATION_value	MS1 final mass error standard deviation value		1		0.0011					Parameters - Identification - Mass accuracy	MS1 final mass error standard deviation value	0.0011
RESULTS_SEARCH_1_PARAMETERS_MSMS_STANDARD_DEVIATION_type	MS2 final mass error standard deviation type		1		dalton					Parameters - Identification - Mass accuracy	MS2 final mass error standard deviation type	dalton
RESULTS_SEARCH_1_PARAMETERS_MSMS_STANDARD_DEVIATION_value	MS2 final mass error standard deviation value		1		0.01					Parameters - Identification - Mass accuracy	MS2 final mass error standard deviation value	0.01
RESULTS_SEARCH_1_PARAMETERS_do_multiprecursor_search	Use multi-precursor search function		1		TRUE					Parameters - Identification - Multi-precursor search	Use multi-precursor search function	TRUE
RESULTS_SEARCH_1_PARAMETERS_MAX_PRECURSORS_FRAGLET	Maximum number of different precursor masses to try to match to in the Fraglet stage when doing multi-precursor search		1		5					Parameters - Identification - Multi-precursor search	Maximum number of different precursor masses to try to match to in the Fraglet stage when doing multi-precursor search	5
RESULTS_SEARCH_1_PARAMETERS_PRECURSORS_DR_FRAGLET	Maximum dynamic range gap of secondary precursors vs primary precursor in the Fraglet stage when doing multi-precursor search		1		10					Parameters - Identification - Multi-precursor search	Maximum dynamic range gap of secondary precursors vs primary precursor in the Fraglet stage when doing multi-precursor search	10
RESULTS_SEARCH_1_PARAMETERS_MAX_PRECURSORS_TAGLET	Maximum number of different precursor masses to try to match to in the Taglet stage when doing multi-precursor search		1		1					Parameters - Identification - Multi-precursor search	Maximum number of different precursor masses to try to match to in the Taglet stage when doing multi-precursor search	1
RESULTS_SEARCH_1_PARAMETERS_PRECURSORS_DR_TAGLET	Maximum dynamic range gap of secondary precursors vs primary precursor in the Taglet stage when doing multi-precursor search		1		3					Parameters - Identification - Multi-precursor search	Maximum dynamic range gap of secondary precursors vs primary precursor in the Taglet stage when doing multi-precursor search	3
RESULTS_SEARCH_1_PARAMETERS_DEFAULT_CHARGE_STATE_1_charge	First charge state to consider when precursor z is not determined		1		2					Parameters - Identification - Charge ambiguity	First charge state to consider when precursor z is not determined	2
RESULTS_SEARCH_1_PARAMETERS_DEFAULT_CHARGE_STATE_1_probability	Probability of first charge state to consider when precursor z is not determined		1		1					Parameters - Identification - Charge ambiguity	Probability of first charge state to consider when precursor z is not determined	1
RESULTS_SEARCH_1_PARAMETERS_DEFAULT_CHARGE_STATE_2_charge	Second charge state to consider when precursor z is not determined		1		3					Parameters - Identification - Charge ambiguity	Second charge state to consider when precursor z is not determined	3
RESULTS_SEARCH_1_PARAMETERS_DEFAULT_CHARGE_STATE_2_probability	Probability of second charge state to consider when precursor z is not determined		1		1					Parameters - Identification - Charge ambiguity	Probability of second charge state to consider when precursor z is not determined	1
RESULTS_SEARCH_1_PARAMETERS_DEFAULT_CHARGE_STATE_3_charge	Third charge state to consider when precursor z is not determined		1		4					Parameters - Identification - Charge ambiguity	Third charge state to consider when precursor z is not determined	4
RESULTS_SEARCH_1_PARAMETERS_DEFAULT_CHARGE_STATE_3_probability	Probability of third charge state to consider when precursor z is not determined		1		1					Parameters - Identification - Charge ambiguity	Probability of third charge state to consider when precursor z is not determined	1
RESULTS_SEARCH_1_PARAMETERS_DEFAULT_CHARGE_STATE_4_charge	Fourth charge state to consider when precursor z is not determined									Parameters - Identification - Charge ambiguity	Fourth charge state to consider when precursor z is not determined
RESULTS_SEARCH_1_PARAMETERS_DEFAULT_CHARGE_STATE_4_probability	Probability of fourth charge state to consider when precursor z is not determined									Parameters - Identification - Charge ambiguity	Probability of fourth charge state to consider when precursor z is not determined
RESULTS_SEARCH_1_PARAMETERS_PROGROUP_bayesconfidencecalclulation	Use Bayesian protein confidence calculation		1		TRUE					Parameters - Protein Grouping	Use Bayesian protein confidence calculation	TRUE
RESULTS_SEARCH_1_PARAMETERS_PROGROUP_calibrateconfidence	Use peptide FDR analysis to recalibrate peptide confidences		1		TRUE					Parameters - Protein Grouping	Use peptide FDR analysis to recalibrate peptide confidences	TRUE
RESULTS_SEARCH_1_PARAMETERS_PROGROUP_focusingintersection	In mid-Pro Group, minimum Intersection ProtScore to be in Same Group		1		4					Parameters - Protein Grouping	In mid-Pro Group, minimum Intersection ProtScore to be in Same Group	4
RESULTS_SEARCH_1_PARAMETERS_PROGROUP_focusingminunusedprotscore	In mid-Pro Group, minimum Unused ProtScore to keep a Group		1		0.1					Parameters - Protein Grouping	In mid-Pro Group, minimum Unused ProtScore to keep a Group	0.1
RESULTS_SEARCH_1_PARAMETERS_PROGROUP_focusingsubsetcutoff	In mid-Pro Group, keep competitor proteins with ProtScore units from winner		1		6					Parameters - Protein Grouping	In mid-Pro Group, keep competitor proteins with ProtScore units from winner	6
RESULTS_SEARCH_1_PARAMETERS_PROGROUP_intersection	In final Pro Group, minimum Intersection ProtScore to be in same group		1		1.3					Parameters - Protein Grouping	In final Pro Group, minimum Intersection ProtScore to be in same group	1.3
RESULTS_SEARCH_1_PARAMETERS_PROGROUP_minunusedprotscore	In final Pro Group, minimum Unused ProtScore to keep a group		1		0.0458					Parameters - Protein Grouping	In final Pro Group, minimum Unused ProtScore to keep a group	0.0458
RESULTS_SEARCH_1_PARAMETERS_PROGROUP_subsetcutoff	In final Pro Group, keep competitor proteins with ProtScore units from winner		1		2					Parameters - Protein Grouping	In final Pro Group, keep competitor proteins with ProtScore units from winner	2
RESULTS_SEARCH_1_PARAMETERS_QUANT_TYPE_background_correction	Do isobaric quant background correction algorithm		1		FALSE					Parameters - Quantitation - processing	Do isobaric quant background correction algorithm	FALSE
RESULTS_SEARCH_1_PARAMETERS_QUANT_TYPE_bias_correction	Normalize the central tendency of protein ratios to be unity		1		TRUE					Parameters - Quantitation - processing	Normalize the central tendency of protein ratios to be unity	TRUE
RESULTS_SEARCH_1_PARAMETERS_QUANT_TYPE_median_statistic	Compute protein-level ratios from the median of peptide ratios		1		TRUE					Parameters - Quantitation - processing	Compute protein-level ratios from the median of peptide ratios	TRUE
RESULTS_SEARCH_1_PARAMETERS_QUANT_TYPE_quant_threshold	Quant threshold setting no longer used		1		-1					Parameters - Quantitation - processing	Quant threshold setting no longer used	-1
RESULTS_SEARCH_1_PARAMETERS_QUANT_TYPE_quant_threshold_sn	Use measures for quantitation if signal to noise is greater than		1		9					Parameters - Quantitation - processing	Use measures for quantitation if signal to noise is greater than	9
RESULTS_SEARCH_1_PARAMETERS_max_quant_labels	Maximum number of labels allowed on a peptide for it to be used for quantitation		1		35					Parameters - Quantitation - curation	Maximum number of labels allowed on a peptide for it to be used for quantitation	35
RESULTS_SEARCH_1_PARAMETERS_QUANT_TYPE_keep_extreme_peptides_over_fraction	Include extreme ratios in the protein ratio calculation if the fraction of peptides from a protein having extreme ratios is greater than		1		0					Parameters - Quantitation - curation	Include extreme ratios in the protein ratio calculation if the fraction of peptides from a protein having extreme ratios is greater than	0
RESULTS_SEARCH_1_PARAMETERS_QUANT_TYPE_low_confidence_check	Exclude quantitation data if identification confidence does not pass a threshold value		1		TRUE					Parameters - Quantitation - curation	Exclude quantitation data if identification confidence does not pass a threshold value	TRUE
RESULTS_SEARCH_1_PARAMETERS_QUANT_TYPE_low_intensity_check	Exclude quantitation data if a minimum intensity is not passed		1		TRUE					Parameters - Quantitation - curation	Exclude quantitation data if a minimum intensity is not passed	TRUE
RESULTS_SEARCH_1_PARAMETERS_QUANT_TYPE_mod_check	Exclude quantitation data based on discordant peptide logic		1		TRUE					Parameters - Quantitation - curation	Exclude quantitation data based on discordant peptide logic	TRUE
RESULTS_SEARCH_1_PARAMETERS_QUANT_TYPE_shared_msms_check	Exclude quantitation data using sharing logic		1		TRUE					Parameters - Quantitation - curation	Exclude quantitation data using sharing logic	TRUE
RESULTS_SEARCH_1_PARAMETERS_PROGROUP_unusedprotscorethresholdforexcludingothersfromquant	Minimum protein confidence to consider a protein confident and capable of excluding spectra as shared		1		1.3					Parameters - Quantitation - curation	Minimum protein confidence to consider a protein confident and capable of excluding spectra as shared	1.3
RESULTS_SEARCH_1_PARAMETERS_PROGROUP_confidencepercentthresholdforexcludingothersfromquant	Minimum peptide percent confidence from a confident protein to consider a spectrum shared		1		15					Parameters - Quantitation - curation	Minimum peptide percent confidence from a confident protein to consider a spectrum shared	15
RESULTS_SEARCH_1_PARAMETERS_PROGROUP_confidencepercentthresholdforincludingselfinquant	Minimum peptide confidence to be used for quantitation		1		15					Parameters - Quantitation - curation	Minimum peptide confidence to be used for quantitation	15
RESULTS_SEARCH_1_PARAMETERS_PROGROUP_autodiscordantpeptidethreshold	Consider a peptide discordant if joint feature probability less than		1		0.3					Parameters - Quantitation - curation	Consider a peptide discordant if joint feature probability less than	0.3
RESULTS_SEARCH_1_PARAMETERS_PROGROUP_compresspeptides	Show results only for distinct peptides, suppressing redundancy		1		FALSE					Parameters - Non-functional	Show results only for distinct peptides, suppressing redundancy	FALSE
RESULTS_SEARCH_1_PARAMETERS_PROGROUP_donotstoremspeaklists	Do not store MS1 level data		1		FALSE					Parameters - Non-functional	Do not store MS1 level data	FALSE
RESULTS_SEARCH_STAT_search_begin_time_clock	Start time - Search		1		09/21/2022 22:30:20					Statistics - Processing Times - Start&Stop Clock Times	Start time - Search	09/21/2022 22:30:20
RESULTS_SEARCH_STAT_search_end_time_clock	End time - Search		1		09/23/2022 00:41:25					Statistics - Processing Times - Start&Stop Clock Times	End time - Search	09/23/2022 00:41:25
RESULTS_SEARCH_STAT_stage_searching_begin_time_clock	Start time - Identification algorithm stages		1		09/22/2022 18:30:37					Statistics - Processing Times - Start&Stop Clock Times	Start time - Identification algorithm stages	09/22/2022 18:30:37
RESULTS_SEARCH_STAT_stage_searching_end_time_clock	End time - Identification algorithm stages		1		09/23/2022 00:30:15					Statistics - Processing Times - Start&Stop Clock Times	End time - Identification algorithm stages	09/23/2022 00:30:15
RESULTS_SEARCH_STAT_stage_signal_processing_begin_time_clock	Start time - Signal processing stage		1		09/21/2022 22:30:20					Statistics - Processing Times - Start&Stop Clock Times	Start time - Signal processing stage	09/21/2022 22:30:20
RESULTS_SEARCH_STAT_stage_signal_processing_end_time_clock	End time - Signal processing stage		1		09/22/2022 18:29:57					Statistics - Processing Times - Start&Stop Clock Times	End time - Signal processing stage	09/22/2022 18:29:57
RESULTS_SEARCH_STAT_stage_waiting_begin_time_clock	Start time - Waiting stage		1		09/22/2022 18:29:57					Statistics - Processing Times - Start&Stop Clock Times	Start time - Waiting stage	09/22/2022 18:29:57
RESULTS_SEARCH_STAT_stage_waiting_end_time_clock	End time - Waiting stage		1		09/22/2022 18:30:37					Statistics - Processing Times - Start&Stop Clock Times	End time - Waiting stage	09/22/2022 18:30:37
RESULTS_SEARCH_STAT_task_fraglet_exe_begin_time_clock	Start time - Fraglet Algorithm search stage		1		09/22/2022 18:29:59					Statistics - Processing Times - Start&Stop Clock Times	Start time - Fraglet Algorithm search stage	09/22/2022 18:29:59
RESULTS_SEARCH_STAT_task_fraglet_exe_end_time_clock	End time - Fraglet Algorithm search stage		1		09/22/2022 18:45:58					Statistics - Processing Times - Start&Stop Clock Times	End time - Fraglet Algorithm search stage	09/22/2022 18:45:58
RESULTS_SEARCH_STAT_task_focusing_begin_time_clock	Start time - Mid-Pro Group Algorithm stage		1		09/22/2022 18:45:58					Statistics - Processing Times - Start&Stop Clock Times	Start time - Mid-Pro Group Algorithm stage	09/22/2022 18:45:58
RESULTS_SEARCH_STAT_task_focusing_end_time_clock	End time - Mid-Pro Group Algorithm stage		1		09/22/2022 19:08:12					Statistics - Processing Times - Start&Stop Clock Times	End time - Mid-Pro Group Algorithm stage	09/22/2022 19:08:12
RESULTS_SEARCH_STAT_task_taglet_exe_begin_time_clock	Start time - Taglet Algorithm search stage		1		09/22/2022 19:08:12					Statistics - Processing Times - Start&Stop Clock Times	Start time - Taglet Algorithm search stage	09/22/2022 19:08:12
RESULTS_SEARCH_STAT_task_taglet_exe_end_time_clock	End time - Taglet Algorithm search stage		1		09/22/2022 23:48:58					Statistics - Processing Times - Start&Stop Clock Times	End time - Taglet Algorithm search stage	09/22/2022 23:48:58
RESULTS_SEARCH_STAT_task_progroup_begin_time_clock	Start time - Final Pro Group Algorithm stage		1		09/22/2022 23:48:58					Statistics - Processing Times - Start&Stop Clock Times	Start time - Final Pro Group Algorithm stage	09/22/2022 23:48:58
RESULTS_SEARCH_STAT_task_progroup_end_time_clock	End time - Final Pro Group Algorithm stage		1		09/23/2022 00:30:15					Statistics - Processing Times - Start&Stop Clock Times	End time - Final Pro Group Algorithm stage	09/23/2022 00:30:15
RESULTS_SEARCH_STAT_stage_fdr_begin_time_clock	Start time - FDR analysis stage		1		09/23/2022 00:30:16					Statistics - Processing Times - Start&Stop Clock Times	Start time - FDR analysis stage	09/23/2022 00:30:16
RESULTS_SEARCH_STAT_stage_fdr_end_time_clock	End time - FDR analysis stage		1		09/23/2022 00:41:25					Statistics - Processing Times - Start&Stop Clock Times	End time - FDR analysis stage	09/23/2022 00:41:25
RESULTS_SEARCH_STAT_search_time_duration	Clock Time Duration for Full Search (ms)		1		94264695		msec to min	1.66667e-05		Statistics - Processing Times - Duration in Real Clock Times	Clock time duration - Full search (min)	1571.08
RESULTS_SEARCH_STAT_stage_searching_time_duration	Clock Time Duration for Identification Algorithm Stages (ms)		1		21578438		msec to min	1.66667e-05		Statistics - Processing Times - Duration in Real Clock Times	Clock time duration - Identification algorithm stages (min)	359.641
RESULTS_SEARCH_STAT_stage_signal_processing_time_duration	Clock Time Duration for Waiting Stage (ms)		1		71976835		msec to min	1.66667e-05		Statistics - Processing Times - Duration in Real Clock Times	Clock time duration - Signal processing stage (min)	1199.61
RESULTS_SEARCH_STAT_stage_waiting_time_duration	Clock Time Duration for Signal Processing Stage (ms)		1		39716		msec to min	1.66667e-05		Statistics - Processing Times - Duration in Real Clock Times	Clock time duration - Waiting stage (min)	0.661933
RESULTS_SEARCH_STAT_task_fraglet_exe_time_duration	Clock Time Duration for Fraglet Algorithm Stage (ms)		1		959622		msec to min	1.66667e-05		Statistics - Processing Times - Duration in Real Clock Times	Clock time duration - Fraglet Algorithm stage (min)	15.9937
RESULTS_SEARCH_STAT_task_focusing_time_duration	Clock Time Duration for Mid-Pro Group Algorithm Stage (ms)		1		1333247		msec to min	1.66667e-05		Statistics - Processing Times - Duration in Real Clock Times	Clock time duration - Mid-Pro Group Algorithm stage (min)	22.2208
RESULTS_SEARCH_STAT_task_taglet_exe_time_duration	Clock Time Duration for Taglet Algorithm Stage (ms)		1		16846779		msec to min	1.66667e-05		Statistics - Processing Times - Duration in Real Clock Times	Clock time duration - Taglet Algorithm stage (min)	280.78
RESULTS_SEARCH_STAT_task_progroup_time_duration	Clock Time Duration for Pro Group Algorithm Stage (ms)		1		2476976		msec to min	1.66667e-05		Statistics - Processing Times - Duration in Real Clock Times	Clock time duration - Pro Group Algorithm stage (min)	41.2829
RESULTS_SEARCH_STAT_stage_fdr_time_duration	Clock Time Duration for FDR Analysis (ms)		1		669024		msec to min	1.66667e-05		Statistics - Processing Times - Duration in Real Clock Times	Clock time duration - FDR Analysis (min)	11.1504
				1						Statistics - Processing Times - Duration in Real Clock Times	Clock time not accounted for in measured stages	-0.625067
	CPU Time Duration for Signal Processing Stage (ms)						msec to min	1.66667e-05		Statistics - Processing Times - Duration in CPU Time	CPU time duration - Signal Processing stage (min)
RESULTS_SEARCH_STAT_task_fraglet_exe_time_cpu	CPU Time Duration for Fraglet Algorithm Stage (ms)		1		3593420		msec to min	1.66667e-05		Statistics - Processing Times - Duration in CPU Time	CPU time duration - Fraglet Algorithm stage (min)	59.8903
RESULTS_SEARCH_STAT_task_focusing_time_cpu	CPU Time Duration for Mid-Pro Group Algorithm Stage (ms)		1		2483348		msec to min	1.66667e-05		Statistics - Processing Times - Duration in CPU Time	CPU time duration - Mid-Pro Group Algorithm stage (min)	41.3891
RESULTS_SEARCH_STAT_task_taglet_exe_time_cpu	CPU Time Duration for Taglet Algorithm Stage (ms)		1		65239274		msec to min	1.66667e-05		Statistics - Processing Times - Duration in CPU Time	CPU time duration - Taglet Algorithm stage (min)	1087.32
RESULTS_SEARCH_STAT_task_progroup_time_cpu	CPU Time Duration for Pro Group Algorithm Stage (ms)		1		3901912		msec to min	1.66667e-05		Statistics - Processing Times - Duration in CPU Time	CPU time duration - Pro Group Algorithm stage (min)	65.0319
				1						Statistics - Processing Times - Percent by Stage	Percent of clock time - Identification Algorithm stages	0.228913
				1						Statistics - Processing Times - Percent by Stage	Percent of clock time - Signal Processing stage	0.763561
				1						Statistics - Processing Times - Percent by Stage	Percent of clock time - Waiting stage	0.000421324
				1						Statistics - Processing Times - Percent by Stage	Percent of clock time - Fraglet Algorithm stage	0.0101801
				1						Statistics - Processing Times - Percent by Stage	Percent of clock time - Mid-Pro Group Algorithm stage	0.0141437
				1						Statistics - Processing Times - Percent by Stage	Percent of clock time - Taglet Algorithm stage	0.178718
				1						Statistics - Processing Times - Percent by Stage	Percent of clock time - Pro Group Algorithm stage	0.0262768
				1						Statistics - Processing Times - Percent by Stage	Percent of clock time - FDR Analysis	0.00709729
				1						Statistics - Processing Rate - Clock (Sec/Spectrum)	Clock time rate (sec/spect) - Full Search	0.174637
				1						Statistics - Processing Rate - Clock (Sec/Spectrum)	Clock time rate (sec/spect) - Identification Algorithm stages	0.0399767
				1						Statistics - Processing Rate - Clock (Sec/Spectrum)	Clock time rate (sec/spect) - Signal processing stage	0.133346
				1						Statistics - Processing Rate - Clock (Sec/Spectrum)	Clock time rate (sec/spect) - Waiting stage	7.35788e-05
				1						Statistics - Processing Rate - Clock (Sec/Spectrum)	Clock time rate (sec/spect) - Fraglet Algorithm stage	0.00177782
				1						Statistics - Processing Rate - Clock (Sec/Spectrum)	Clock time rate (sec/spect) - Mid-Pro Group Algorithm stage	0.00247001
				1						Statistics - Processing Rate - Clock (Sec/Spectrum)	Clock time rate (sec/spect) - Taglet Algorithm stage	0.0312107
				1						Statistics - Processing Rate - Clock (Sec/Spectrum)	Clock time rate (sec/spect) - Pro Group Algorithm stage	0.0045889
				1						Statistics - Processing Rate - Clock (Sec/Spectrum)	Clock time rate (sec/spect) - FDR Analysis	0.00123945
				1						Statistics - Processing Rate - CPU (Sec/Spectrum)	CPU time rate (sec/spect) - Signal processing stage
				1						Statistics - Processing Rate - CPU (Sec/Spectrum)	CPU time rate (sec/spect) - Fraglet Algorithm stage	0.00665726
				1						Statistics - Processing Rate - CPU (Sec/Spectrum)	CPU time rate (sec/spect) - Mid-Pro Group Algorithm stage	0.00460071
				1						Statistics - Processing Rate - CPU (Sec/Spectrum)	CPU time rate (sec/spect) - Taglet Algorithm stage	0.120864
				1						Statistics - Processing Rate - CPU (Sec/Spectrum)	CPU time rate (sec/spect) - Pro Group Algorithm stage	0.00722877
				1						Statistics - Processing Rate - Clock (Sec/Spectrum/DB Protein)	Clock time rate (sec/spect/DB protein) - Full search	5.09889e-06
				1						Statistics - Processing Rate - Clock (Sec/Spectrum/DB Protein)	Clock time rate (sec/spect/DB protein) - Identification algorithm stages	1.1672e-06
				1						Statistics - Processing Rate - Clock (Sec/Spectrum/DB Protein)	Clock time rate (sec/spect/DB protein) - Signal processing stage	3.89331e-06
				1						Statistics - Processing Rate - Clock (Sec/Spectrum/DB Protein)	Clock time rate (sec/spect/DB protein) - Waiting stage	2.14829e-09
				1						Statistics - Processing Rate - Clock (Sec/Spectrum/DB Protein)	Clock time rate (sec/spect/DB protein) - Fraglet Algorithm stage	5.19071e-08
				1						Statistics - Processing Rate - Clock (Sec/Spectrum/DB Protein)	Clock time rate (sec/spect/DB protein) - Mid-Pro Group Algorithm stage	7.21169e-08
				1						Statistics - Processing Rate - Clock (Sec/Spectrum/DB Protein)	Clock time rate (sec/spect/DB protein) - Taglet Algorithm stage	9.11263e-07
				1						Statistics - Processing Rate - Clock (Sec/Spectrum/DB Protein)	Clock time rate (sec/spect/DB protein) - Pro Group Algorithm stage	1.33983e-07
				1						Statistics - Processing Rate - Clock (Sec/Spectrum/DB Protein)	Clock time rate (sec/spect/DB protein) - FDR Analysis	3.61883e-08
				1						Statistics - Processing Rate - CPU (Sec/Spectrum/DB Protein)	CPU time rate (sec/spect/DB protein) - Signal processing stage
				1						Statistics - Processing Rate - CPU (Sec/Spectrum/DB Protein)	CPU time rate (sec/spect/DB protein) - Fraglet Algorithm stage	1.94372e-07
				1						Statistics - Processing Rate - CPU (Sec/Spectrum/DB Protein)	CPU time rate (sec/spect/DB protein) - Mid-Pro Group Algorithm stage	1.34327e-07
				1						Statistics - Processing Rate - CPU (Sec/Spectrum/DB Protein)	CPU time rate (sec/spect/DB protein) - Taglet Algorithm stage	3.52887e-06
				1						Statistics - Processing Rate - CPU (Sec/Spectrum/DB Protein)	CPU time rate (sec/spect/DB protein) - Pro Group Algorithm stage	2.11059e-07
				1						Statistics - Extent of Distribution - Fundamental	Distribution factor - CPU vs. clock time - Signal processing stage
				1						Statistics - Extent of Distribution - Fundamental	Distribution factor - CPU vs. clock time - Fraglet Algorithm stage	3.74462
				1						Statistics - Extent of Distribution - Fundamental	Distribution factor - CPU vs. clock time - Mid-Pro Group Algorithm stage	1.86263
				1						Statistics - Extent of Distribution - Fundamental	Distribution factor - CPU vs. clock time - Taglet Algorithm stage	3.87251
				1						Statistics - Extent of Distribution - Fundamental	Distribution factor - CPU vs. clock time - Pro Group Algorithm stage	1.57527
				1						Statistics - Extent of Distribution - vs Segments	Ratio of distribution factor to number of search segments - Signal processing stage
				1						Statistics - Extent of Distribution - vs Segments	Ratio of distribution factor to number of search segments - Fraglet Algorithm stage	0.0197085
				1						Statistics - Extent of Distribution - vs Segments	Ratio of distribution factor to number of search segments - Mid-Pro Group Algorithm stage	0.00980332
				1						Statistics - Extent of Distribution - vs Segments	Ratio of distribution factor to number of search segments - Taglet Algorithm stage	0.0203816
				1						Statistics - Extent of Distribution - vs Segments	Ratio of distribution factor to number of search segments - Pro Group Algorithm stage	0.00829091
				1						Statistics - Extent of Distribution - vs Licensed Cores	Ratio of distribution factor to number of licensed cores - Signal processing stage
				1						Statistics - Extent of Distribution - vs Licensed Cores	Ratio of distribution factor to number of licensed cores - Fraglet Algorithm stage	0.234039
				1						Statistics - Extent of Distribution - vs Licensed Cores	Ratio of distribution factor to number of licensed cores - Mid-Pro Group Algorithm stage	0.116414
				1						Statistics - Extent of Distribution - vs Licensed Cores	Ratio of distribution factor to number of licensed cores - Taglet Algorithm stage	0.242032
				1						Statistics - Extent of Distribution - vs Licensed Cores	Ratio of distribution factor to number of licensed cores - Pro Group Algorithm stage	0.0984545
PARAMETERS_PEAKLIST_original_count	Average number of spectra per segment	1	1	1	2840.92					Statistics - Search Segmentation	Average number of spectra per segment	2840.92
PARAMETERS_PEAKLIST_original_count	Standard deviation of number of spectra per segment	1	1	1	783.622					Statistics - Search Segmentation	Standard deviation of number of spectra per segment	783.622
PARAMETERS_PEAKLIST_original_count	Maximum number of spectra per segment	1	1	1	3964					Statistics - Search Segmentation	Maximum number of spectra per segment	3964
PARAMETERS_PEAKLIST_original_count	Minimum number of spectra per segment	1	1	1	0					Statistics - Search Segmentation	Minimum number of spectra per segment	0
										Attributes - Input data filenames	Filename of Input File 1	G:\??????\5600+\Data\Data\Hip-1.wiff
										Attributes - Input data filenames	Filename of Input File 2	G:\??????\5600+\Data\Data\Hip-2.wiff
										Attributes - Input data filenames	Filename of Input File 3	G:\??????\5600+\Data\Data\Hip-3.wiff
										Attributes - Input data filenames	Filename of Input File 4	G:\??????\5600+\Data\Data\Hip-4.wiff
										Attributes - Input data filenames	Filename of Input File 5	G:\??????\5600+\Data\Data\Hip-5.wiff
										Attributes - Input data filenames	Filename of Input File 6	G:\??????\5600+\Data\Data\Hip-6.wiff
										Attributes - Input data filenames	Filename of Input File 7	G:\??????\5600+\Data\Data\Hip-7.wiff
										Attributes - Input data filenames	Filename of Input File 8	G:\??????\5600+\Data\Data\Hip-8.wiff
										Attributes - Input data filenames	Filename of Input File 9	G:\??????\5600+\Data\Data\Hip-9.wiff
										Attributes - Input data filenames	Filename of Input File 10	G:\??????\5600+\Data\Data\Hip-10.wiff
										Attributes - Input data filenames	Filename of Input File 11	G:\??????\5600+\Data\Data\Hip-11.wiff
										Attributes - Input data filenames	Filename of Input File 12	G:\??????\5600+\Data\Data\Hip-12.wiff
										Attributes - Input data filenames	Filename of Input File 13	G:\??????\5600+\Data\Data\mPFC-1.wiff
										Attributes - Input data filenames	Filename of Input File 14	G:\??????\5600+\Data\Data\mPFC-2.wiff
										Attributes - Input data filenames	Filename of Input File 15	G:\??????\5600+\Data\Data\mPFC-3.wiff
										Attributes - Input data filenames	Filename of Input File 16	G:\??????\5600+\Data\Data\mPFC-4.wiff
										Attributes - Input data filenames	Filename of Input File 17	G:\??????\5600+\Data\Data\mPFC-5.wiff
										Attributes - Input data filenames	Filename of Input File 18	G:\??????\5600+\Data\Data\mPFC-6.wiff
										Attributes - Input data filenames	Filename of Input File 19	G:\??????\5600+\Data\Data\mPFC-7.wiff
										Attributes - Input data filenames	Filename of Input File 20	G:\??????\5600+\Data\Data\mPFC-8.wiff
										Attributes - Input data filenames	Filename of Input File 21	G:\??????\5600+\Data\Data\mPFC-9.wiff
										Attributes - Input data filenames	Filename of Input File 22	G:\??????\5600+\Data\Data\mPFC-10.wiff
										Attributes - Input data filenames	Filename of Input File 23	G:\??????\5600+\Data\Data\mPFC-11.wiff
										Attributes - Input data filenames	Filename of Input File 24	G:\??????\5600+\Data\Data\mPFC-12.wiff
										Attributes - Input data filenames	Filename of Input File 25	G:\??????\5600+\Data\Data\NAc-1.wiff
										Attributes - Input data filenames	Filename of Input File 26	G:\??????\5600+\Data\Data\NAc-2.wiff
										Attributes - Input data filenames	Filename of Input File 27	G:\??????\5600+\Data\Data\NAc-3.wiff
										Attributes - Input data filenames	Filename of Input File 28	G:\??????\5600+\Data\Data\NAc-4.wiff
										Attributes - Input data filenames	Filename of Input File 29	G:\??????\5600+\Data\Data\NAc-5.wiff
										Attributes - Input data filenames	Filename of Input File 30	G:\??????\5600+\Data\Data\NAc-6.wiff
										Attributes - Input data filenames	Filename of Input File 31	G:\??????\5600+\Data\Data\NAc-7.wiff
										Attributes - Input data filenames	Filename of Input File 32	G:\??????\5600+\Data\Data\NAc-8.wiff
										Attributes - Input data filenames	Filename of Input File 33	G:\??????\5600+\Data\Data\NAc-9.wiff
										Attributes - Input data filenames	Filename of Input File 34	G:\??????\5600+\Data\Data\NAc-10.wiff
										Attributes - Input data filenames	Filename of Input File 35	G:\??????\5600+\Data\Data\NAc-11.wiff
										Attributes - Input data filenames	Filename of Input File 36	G:\??????\5600+\Data\Data\NAc-12.wiff
										Attributes - Input data filenames	Filename of Input File 37	D:\zhangjing\???\SCAN_IDA\DRN_QC1.wiff
										Attributes - Input data filenames	Filename of Input File 38	D:\zhangjing\???\SCAN_IDA\Hip_QC1.wiff
										Attributes - Input data filenames	Filename of Input File 39	D:\zhangjing\???\SCAN_IDA\Hip-IDA.wiff
										Attributes - Input data filenames	Filename of Input File 40	D:\zhangjing\???\SCAN_IDA\P_QC1.wiff
										Attributes - Input data filenames	Filename of Input File 41	D:\zhangjing\???\SCAN_IDA\PFC_IDA.wiff
										Attributes - Input data filenames	Filename of Input File 42	D:\zhangjing\???\SCAN_IDA\PFC_QC1.wiff
										Attributes - Input data filenames	Filename of Input File 43	D:\zhangjing\???\SCAN_IDA\S_QC1_1.wiff
										Attributes - Input data filenames	Filename of Input File 44	D:\zhangjing\???\SCAN_IDA\zong.wiff
										Attributes - Input data filenames	Filename of Input File 45	G:\??????\5600+\Data\?????\20220101_???????\C-1.wiff
										Attributes - Input data filenames	Filename of Input File 46	G:\??????\5600+\Data\?????\20220101_???????\C-2.wiff
										Attributes - Input data filenames	Filename of Input File 47	G:\??????\5600+\Data\?????\20220101_???????\C-3.wiff
										Attributes - Input data filenames	Filename of Input File 48	G:\??????\5600+\Data\?????\20220101_???????\C-4.wiff
										Attributes - Input data filenames	Filename of Input File 49	G:\??????\5600+\Data\?????\20220101_???????\C-5.wiff
										Attributes - Input data filenames	Filename of Input File 50	G:\??????\5600+\Data\?????\20220101_???????\C-6.wiff
										Attributes - Input data filenames	Filename of Input File 51	G:\??????\5600+\Data\?????\20220101_???????\C-7.wiff
										Attributes - Input data filenames	Filename of Input File 52	G:\??????\5600+\Data\?????\20220101_???????\C-8.wiff
										Attributes - Input data filenames	Filename of Input File 53	G:\??????\5600+\Data\?????\20220101_???????\C-9.wiff
										Attributes - Input data filenames	Filename of Input File 54	G:\??????\5600+\Data\?????\20220101_???????\C-10.wiff
										Attributes - Input data filenames	Filename of Input File 55	G:\??????\5600+\Data\?????\20220101_???????\C-11.wiff
										Attributes - Input data filenames	Filename of Input File 56	G:\??????\5600+\Data\?????\20220101_???????\C-12.wiff
										Attributes - Input data filenames	Filename of Input File 57	G:\??????\5600+\Data\?????\20220101_???????\M-1.wiff
										Attributes - Input data filenames	Filename of Input File 58	G:\??????\5600+\Data\?????\20220101_???????\M-2.wiff
										Attributes - Input data filenames	Filename of Input File 59	G:\??????\5600+\Data\?????\20220101_???????\M-3.wiff
										Attributes - Input data filenames	Filename of Input File 60	G:\??????\5600+\Data\?????\20220101_???????\M-4.wiff
										Attributes - Input data filenames	Filename of Input File 61	G:\??????\5600+\Data\?????\20220101_???????\M-5.wiff
										Attributes - Input data filenames	Filename of Input File 62	G:\??????\5600+\Data\?????\20220101_???????\M-6.wiff
										Attributes - Input data filenames	Filename of Input File 63	G:\??????\5600+\Data\?????\20220101_???????\M-7.wiff
										Attributes - Input data filenames	Filename of Input File 64	G:\??????\5600+\Data\?????\20220101_???????\M-10.wiff
										Attributes - Input data filenames	Filename of Input File 65	G:\??????\5600+\Data\?????\20220101_???????\M-11.wiff
										Attributes - Input data filenames	Filename of Input File 66	G:\??????\5600+\Data\?????\20220101_???????\M-12.wiff
										Attributes - Input data filenames	Filename of Input File 67	G:\??????\5600+\Data\?????\20220101_???????\Mix-1.wiff
										Attributes - Input data filenames	Filename of Input File 68	G:\??????\5600+\Data\?????\20220101_???????\Mix-2.wiff
										Attributes - Input data filenames	Filename of Input File 69	G:\??????\5600+\Data\?????\20220101_???????\Mix-3.wiff
										Attributes - Input data filenames	Filename of Input File 70	G:\??????\5600+\Data\?????\20220101_???????\Mix-4.wiff
										Attributes - Input data filenames	Filename of Input File 71	G:\??????\5600+\Data\?????\20220101_???????\Mix-5.wiff
										Attributes - Input data filenames	Filename of Input File 72	G:\??????\5600+\Data\?????\20220101_???????\Mix-6.wiff
										Attributes - Input data filenames	Filename of Input File 73	G:\??????\5600+\Data\?????\20220101_???????\Mix-7.wiff
										Attributes - Input data filenames	Filename of Input File 74	G:\??????\5600+\Data\?????\20220101_???????\Mix-10.wiff
										Attributes - Input data filenames	Filename of Input File 75	G:\??????\5600+\Data\?????\20220101_???????\Mix-11.wiff
										Attributes - Input data filenames	Filename of Input File 76	G:\??????\5600+\Data\?????\20220101_???????\Mix-12.wiff
										Attributes - Input data filenames	Filename of Input File 77	G:\??????\5600+\Data\?????\20220104_???????\C_1.wiff
										Attributes - Input data filenames	Filename of Input File 78	G:\??????\5600+\Data\?????\20220104_???????\C_2.wiff
										Attributes - Input data filenames	Filename of Input File 79	G:\??????\5600+\Data\?????\20220104_???????\C_3.wiff
										Attributes - Input data filenames	Filename of Input File 80	G:\??????\5600+\Data\?????\20220104_???????\C_4.wiff
										Attributes - Input data filenames	Filename of Input File 81	G:\??????\5600+\Data\?????\20220104_???????\C_5.wiff
										Attributes - Input data filenames	Filename of Input File 82	G:\??????\5600+\Data\?????\20220104_???????\C_6.wiff
										Attributes - Input data filenames	Filename of Input File 83	G:\??????\5600+\Data\?????\20220104_???????\C_7.wiff
										Attributes - Input data filenames	Filename of Input File 84	G:\??????\5600+\Data\?????\20220104_???????\C_8.wiff
										Attributes - Input data filenames	Filename of Input File 85	G:\??????\5600+\Data\?????\20220104_???????\C_9.wiff
										Attributes - Input data filenames	Filename of Input File 86	G:\??????\5600+\Data\?????\20220104_???????\C_10.wiff
										Attributes - Input data filenames	Filename of Input File 87	G:\??????\5600+\Data\?????\20220104_???????\C_11.wiff
										Attributes - Input data filenames	Filename of Input File 88	G:\??????\5600+\Data\?????\20220104_???????\C_12.wiff
										Attributes - Input data filenames	Filename of Input File 89	G:\??????\5600+\Data\?????\20220104_???????\M_1.wiff
										Attributes - Input data filenames	Filename of Input File 90	G:\??????\5600+\Data\?????\20220104_???????\M_2.wiff
										Attributes - Input data filenames	Filename of Input File 91	G:\??????\5600+\Data\?????\20220104_???????\M_3.wiff
										Attributes - Input data filenames	Filename of Input File 92	G:\??????\5600+\Data\?????\20220104_???????\M_4.wiff
										Attributes - Input data filenames	Filename of Input File 93	G:\??????\5600+\Data\?????\20220104_???????\M_5.wiff
										Attributes - Input data filenames	Filename of Input File 94	G:\??????\5600+\Data\?????\20220104_???????\M_6.wiff
										Attributes - Input data filenames	Filename of Input File 95	G:\??????\5600+\Data\?????\20220104_???????\M_7.wiff
										Attributes - Input data filenames	Filename of Input File 96	G:\??????\5600+\Data\?????\20220104_???????\M_8.wiff
										Attributes - Input data filenames	Filename of Input File 97	G:\??????\5600+\Data\?????\20220104_???????\M_9.wiff
										Attributes - Input data filenames	Filename of Input File 98	G:\??????\5600+\Data\?????\20220104_???????\M_10.wiff
										Attributes - Input data filenames	Filename of Input File 99	G:\??????\5600+\Data\?????\20220104_???????\M_11.wiff
										Attributes - Input data filenames	Filename of Input File 100	G:\??????\5600+\Data\?????\20220104_???????\M_12.wiff
										Attributes - Input data filenames	Filename of Input File 101	G:\??????\5600+\Data\?????\20220104_???????\Mix_1.wiff
										Attributes - Input data filenames	Filename of Input File 102	G:\??????\5600+\Data\?????\20220104_???????\Mix_2.wiff
										Attributes - Input data filenames	Filename of Input File 103	G:\??????\5600+\Data\?????\20220104_???????\Mix_3.wiff
										Attributes - Input data filenames	Filename of Input File 104	G:\??????\5600+\Data\?????\20220104_???????\MIx4.wiff
										Attributes - Input data filenames	Filename of Input File 105	G:\??????\5600+\Data\?????\20220104_???????\MIx5.wiff
										Attributes - Input data filenames	Filename of Input File 106	G:\??????\5600+\Data\?????\20220104_???????\MIx6.wiff
										Attributes - Input data filenames	Filename of Input File 107	G:\??????\5600+\Data\?????\20220104_???????\MIx7.wiff
										Attributes - Input data filenames	Filename of Input File 108	G:\??????\5600+\Data\?????\20220104_???????\MIx8.wiff
										Attributes - Input data filenames	Filename of Input File 109	G:\??????\5600+\Data\?????\20220104_???????\MIx9.wiff
										Attributes - Input data filenames	Filename of Input File 110	G:\??????\5600+\Data\?????\20220104_???????\MIx10.wiff
										Attributes - Input data filenames	Filename of Input File 111	G:\??????\5600+\Data\?????\20220104_???????\MIx11.wiff
										Attributes - Input data filenames	Filename of Input File 112	G:\??????\5600+\Data\?????\20220104_???????\MIx12.wiff
										Attributes - Input data filenames	Filename of Input File 113	G:\??????\5600+\Data\?????\20220104_???????\zong.wiff
										Attributes - Input data filenames	Filename of Input File 114
										Attributes - Input data filenames	Filename of Input File 115
										Attributes - Input data filenames	Filename of Input File 116
										Attributes - Input data filenames	Filename of Input File 117
										Attributes - Input data filenames	Filename of Input File 118
										Attributes - Input data filenames	Filename of Input File 119
										Attributes - Input data filenames	Filename of Input File 120
										Attributes - Input data filenames	Filename of Input File 121
										Attributes - Input data filenames	Filename of Input File 122
										Attributes - Input data filenames	Filename of Input File 123
										Attributes - Input data filenames	Filename of Input File 124
										Attributes - Input data filenames	Filename of Input File 125
										Attributes - Input data filenames	Filename of Input File 126
										Attributes - Input data filenames	Filename of Input File 127
										Attributes - Input data filenames	Filename of Input File 128
										Attributes - Input data filenames	Filename of Input File 129
										Attributes - Input data filenames	Filename of Input File 130
										Attributes - Input data filenames	Filename of Input File 131
										Attributes - Input data filenames	Filename of Input File 132
										Attributes - Input data filenames	Filename of Input File 133
										Attributes - Input data filenames	Filename of Input File 134
										Attributes - Input data filenames	Filename of Input File 135
										Attributes - Input data filenames	Filename of Input File 136
										Attributes - Input data filenames	Filename of Input File 137
										Attributes - Input data filenames	Filename of Input File 138
										Attributes - Input data filenames	Filename of Input File 139
										Attributes - Input data filenames	Filename of Input File 140
										Attributes - Input data filenames	Filename of Input File 141
										Attributes - Input data filenames	Filename of Input File 142
										Attributes - Input data filenames	Filename of Input File 143
										Attributes - Input data filenames	Filename of Input File 144
										Attributes - Input data filenames	Filename of Input File 145
										Attributes - Input data filenames	Filename of Input File 146
										Attributes - Input data filenames	Filename of Input File 147
										Attributes - Input data filenames	Filename of Input File 148
										Attributes - Input data filenames	Filename of Input File 149
										Attributes - Input data filenames	Filename of Input File 150
										Attributes - Input data filenames	Filename of Input File 151
										Attributes - Input data filenames	Filename of Input File 152
										Attributes - Input data filenames	Filename of Input File 153
										Attributes - Input data filenames	Filename of Input File 154
										Attributes - Input data filenames	Filename of Input File 155
										Attributes - Input data filenames	Filename of Input File 156
										Attributes - Input data filenames	Filename of Input File 157
										Attributes - Input data filenames	Filename of Input File 158
										Attributes - Input data filenames	Filename of Input File 159
										Attributes - Input data filenames	Filename of Input File 160
										Attributes - Input data filenames	Filename of Input File 161
										Attributes - Input data filenames	Filename of Input File 162
										Attributes - Input data filenames	Filename of Input File 163
										Attributes - Input data filenames	Filename of Input File 164
										Attributes - Input data filenames	Filename of Input File 165
										Attributes - Input data filenames	Filename of Input File 166
										Attributes - Input data filenames	Filename of Input File 167
										Attributes - Input data filenames	Filename of Input File 168
										Attributes - Input data filenames	Filename of Input File 169
										Attributes - Input data filenames	Filename of Input File 170
										Attributes - Input data filenames	Filename of Input File 171
										Attributes - Input data filenames	Filename of Input File 172
										Attributes - Input data filenames	Filename of Input File 173
										Attributes - Input data filenames	Filename of Input File 174
										Attributes - Input data filenames	Filename of Input File 175
										Attributes - Input data filenames	Filename of Input File 176
										Attributes - Input data filenames	Filename of Input File 177
										Attributes - Input data filenames	Filename of Input File 178
										Attributes - Input data filenames	Filename of Input File 179
										Attributes - Input data filenames	Filename of Input File 180
										Attributes - Input data filenames	Filename of Input File 181
										Attributes - Input data filenames	Filename of Input File 182
										Attributes - Input data filenames	Filename of Input File 183
										Attributes - Input data filenames	Filename of Input File 184
										Attributes - Input data filenames	Filename of Input File 185
										Attributes - Input data filenames	Filename of Input File 186
										Attributes - Input data filenames	Filename of Input File 187
										Attributes - Input data filenames	Filename of Input File 188
										Attributes - Input data filenames	Filename of Input File 189
										Attributes - Input data filenames	Filename of Input File 190
										Attributes - Input data filenames	Filename of Input File 191
										Attributes - Input data filenames	Filename of Input File 192
										Attributes - Input data filenames	Filename of Input File 193
										Attributes - Input data filenames	Filename of Input File 194
										Attributes - Input data filenames	Filename of Input File 195
										Attributes - Input data filenames	Filename of Input File 196
										Attributes - Input data filenames	Filename of Input File 197
										Attributes - Input data filenames	Filename of Input File 198
										Attributes - Input data filenames	Filename of Input File 199
										Attributes - Input data filenames	Filename of Input File 200

## Sheet: Protein Level Data
Protein Level Data	Unused ProtScore Threshold	Confidence Threshold	Forward	Reverse	Correct	Incorrect	Total	Global FDR	q-value	Fit Unused ProtScore Threshold	Fit Confidence Threshold	Fit Forward	Fit Reverse	Fit Correct	Fit Incorrect	Fit Total	Fit Global FDR	Fit Local FDR
	458.37	1	1	0	1	0	1	0	0	458.37	1	0.9999	9.95e-05	0.999801	0.000199	1	0.000199	0.000199003
	391.12	1	2	0	2	0	2	0	0	391.12	1	1.9998	0.000199003	1.9996	0.000398006	2	0.000199003	0.000199006
	334.25	1	3	0	3	0	3	0	0	334.25	1	2.9997	0.000298509	2.9994	0.000597018	3	0.000199006	0.000199012
	236.33	1	4	0	4	0	4	0	0	236.33	1	3.9996	0.000398018	3.9992	0.000796037	4	0.000199009	0.000199018
	216.8	1	5	0	5	0	5	0	0	216.8	1	4.9995	0.000497531	4.999	0.000995062	5	0.000199012	0.000199025
	215.88	1	6	0	6	0	6	0	0	215.88	1	5.9994	0.000597046	5.99881	0.00119409	6	0.000199015	0.000199031
	209.61	1	7	0	7	0	7	0	0	209.61	1	6.9993	0.000696565	6.99861	0.00139313	7	0.000199018	0.000199037
	207.41	1	8	0	8	0	8	0	0	207.41	1	7.9992	0.000796086	7.99841	0.00159217	8	0.000199022	0.000199043
	203.05	1	9	0	9	0	9	0	0	203.05	1	8.9991	0.000895611	8.99821	0.00179122	9	0.000199025	0.000199049
	170.56	1	10	0	10	0	10	0	0	170.56	1	9.999	0.000995138	9.99801	0.00199028	10	0.000199028	0.000199055
	160.97	1	11	0	11	0	11	0	0	160.97	1	10.9989	0.00109467	10.9978	0.00218934	11	0.000199031	0.000199062
	159.97	1	12	0	12	0	12	0	0	159.97	1	11.9988	0.0011942	11.9976	0.00238841	12	0.000199034	0.000199068
	159.32	1	13	0	13	0	13	0	0	159.32	1	12.9987	0.00129374	12.9974	0.00258748	13	0.000199037	0.000199074
	156.68	1	14	0	14	0	14	0	0	156.68	1	13.9986	0.00139328	13.9972	0.00278656	14	0.00019904	0.00019908
	153.75	1	15	0	15	0	15	0	0	153.75	1	14.9985	0.00149282	14.997	0.00298565	15	0.000199043	0.000199086
	150.99	1	16	0	16	0	16	0	0	150.99	1	15.9984	0.00159237	15.9968	0.00318474	16	0.000199046	0.000199092
	147.92	1	17	0	17	0	17	0	0	147.92	1	16.9983	0.00169192	16.9966	0.00338384	17	0.000199049	0.000199098
	147.34	1	18	0	18	0	18	0	0	147.34	1	17.9982	0.00179147	17.9964	0.00358294	18	0.000199052	0.000199105
	141.21	1	19	0	19	0	19	0	0	141.21	1	18.9981	0.00189103	18.9962	0.00378205	19	0.000199055	0.000199111
	140.26	1	20	0	20	0	20	0	0	140.26	1	19.998	0.00199058	19.996	0.00398117	20	0.000199058	0.000199117
	131.81	1	21	0	21	0	21	0	0	131.81	1	20.9979	0.00209015	20.9958	0.00418029	21	0.000199062	0.000199123
	128.93	1	22	0	22	0	22	0	0	128.93	1	21.9978	0.00218971	21.9956	0.00437942	22	0.000199065	0.000199129
	128.89	1	23	0	23	0	23	0	0	128.89	1	22.9977	0.00228928	22.9954	0.00457856	23	0.000199068	0.000199135
	128.45	1	24	0	24	0	24	0	0	128.45	1	23.9976	0.00238885	23.9952	0.0047777	24	0.000199071	0.000199141
	127.53	1	25	0	25	0	25	0	0	127.53	1	24.9975	0.00248842	24.995	0.00497685	25	0.000199074	0.000199148
	126.51	1	26	0	26	0	26	0	0	126.51	1	25.9974	0.002588	25.9948	0.005176	26	0.000199077	0.000199154
	122.43	1	27	0	27	0	27	0	0	122.43	1	26.9973	0.00268758	26.9946	0.00537516	27	0.00019908	0.00019916
	121.47	1	28	0	28	0	28	0	0	121.47	1	27.9972	0.00278716	27.9944	0.00557433	28	0.000199083	0.000199166
	120.83	1	29	0	29	0	29	0	0	120.83	1	28.9971	0.00288675	28.9942	0.0057735	29	0.000199086	0.000199172
	120.43	1	30	0	30	0	30	0	0	120.43	1	29.997	0.00298634	29.994	0.00597268	30	0.000199089	0.000199178
	119.12	1	31	0	31	0	31	0	0	119.12	1	30.9969	0.00308593	30.9938	0.00617186	31	0.000199092	0.000199185
	118.12	1	32	0	32	0	32	0	0	118.12	1	31.9968	0.00318553	31.9936	0.00637105	32	0.000199095	0.000199191
	117.31	1	33	0	33	0	33	0	0	117.31	1	32.9967	0.00328512	32.9934	0.00657025	33	0.000199098	0.000199197
	116.17	1	34	0	34	0	34	0	0	116.17	1	33.9966	0.00338473	33.9932	0.00676945	34	0.000199102	0.000199203
	114.27	1	35	0	35	0	35	0	0	114.27	1	34.9965	0.00348433	34.993	0.00696866	35	0.000199105	0.000199209
	114.02	1	36	0	36	0	36	0	0	114.02	1	35.9964	0.00358394	35.9928	0.00716788	36	0.000199108	0.000199215
	112.8	1	37	0	37	0	37	0	0	112.8	1	36.9963	0.00368355	36.9926	0.0073671	37	0.000199111	0.000199221
	112.74	1	38	0	38	0	38	0	0	112.74	1	37.9962	0.00378316	37.9924	0.00756632	38	0.000199114	0.000199228
	111.04	1	39	0	39	0	39	0	0	111.04	1	38.9961	0.00388278	38.9922	0.00776556	39	0.000199117	0.000199234
	110.62	1	40	0	40	0	40	0	0	110.62	1	39.996	0.0039824	39.992	0.0079648	40	0.00019912	0.00019924
	109.89	1	41	0	41	0	41	0	0	109.89	1	40.9959	0.00408202	40.9918	0.00816404	41	0.000199123	0.000199246
	109.37	1	42	0	42	0	42	0	0	109.37	1	41.9958	0.00418165	41.9916	0.0083633	42	0.000199126	0.000199252
	107.99	1	43	0	43	0	43	0	0	107.99	1	42.9957	0.00428128	42.9914	0.00856256	43	0.000199129	0.000199258
	105.7	1	44	0	44	0	44	0	0	105.7	1	43.9956	0.00438091	43.9912	0.00876182	44	0.000199132	0.000199265
	105	1	45	0	45	0	45	0	0	105	1	44.9955	0.00448055	44.991	0.00896109	45	0.000199135	0.000199271
	103.08	1	46	0	46	0	46	0	0	103.08	1	45.9954	0.00458018	45.9908	0.00916037	46	0.000199138	0.000199277
	102.69	1	47	0	47	0	47	0	0	102.69	1	46.9953	0.00467983	46.9906	0.00935965	47	0.000199142	0.000199283
	102.38	1	48	0	48	0	48	0	0	102.38	1	47.9952	0.00477947	47.9904	0.00955894	48	0.000199145	0.000199289
	101.34	1	49	0	49	0	49	0	0	101.34	1	48.9951	0.00487912	48.9902	0.00975824	49	0.000199148	0.000199295
	100	1	50	0	50	0	50	0	0	100	1	49.995	0.00497877	49.99	0.00995754	50	0.000199151	0.000199302
	99.5	1	51	0	51	0	51	0	0	99.5	1	50.9949	0.00507842	50.9898	0.0101568	51	0.000199154	0.000199308
	99.27	1	52	0	52	0	52	0	0	99.27	1	51.9948	0.00517808	51.9896	0.0103562	52	0.000199157	0.000199314
	97.91	1	53	0	53	0	53	0	0	97.91	1	52.9947	0.00527774	52.9894	0.0105555	53	0.00019916	0.00019932
	96.74	1	54	0	54	0	54	0	0	96.74	1	53.9946	0.0053774	53.9892	0.0107548	54	0.000199163	0.000199326
	95.7	1	55	0	55	0	55	0	0	95.7	1	54.9945	0.00547707	54.989	0.0109541	55	0.000199166	0.000199332
	95.49	1	56	0	56	0	56	0	0	95.49	1	55.9944	0.00557674	55.9888	0.0111535	56	0.000199169	0.000199338
	95.15	1	57	0	57	0	57	0	0	95.15	1	56.9943	0.00567641	56.9886	0.0113528	57	0.000199172	0.000199345
	94.89	1	58	0	58	0	58	0	0	94.89	1	57.9942	0.00577609	57.9884	0.0115522	58	0.000199175	0.000199351
	94.33	1	59	0	59	0	59	0	0	94.33	1	58.9941	0.00587576	58.9882	0.0117515	59	0.000199178	0.000199357
	94.08	1	60	0	60	0	60	0	0	94.08	1	59.994	0.00597545	59.988	0.0119509	60	0.000199182	0.000199363
	92.3	1	61	0	61	0	61	0	0	92.3	1	60.9939	0.00607513	60.9878	0.0121503	61	0.000199185	0.000199369
	92.03	1	62	0	62	0	62	0	0	92.03	1	61.9938	0.00617482	61.9877	0.0123496	62	0.000199188	0.000199375
	91.84	1	63	0	63	0	63	0	0	91.84	1	62.9937	0.00627451	62.9875	0.012549	63	0.000199191	0.000199382
	91.75	1	64	0	64	0	64	0	0	91.75	1	63.9936	0.0063742	63.9873	0.0127484	64	0.000199194	0.000199388
	91.41	1	65	0	65	0	65	0	0	91.41	1	64.9935	0.0064739	64.9871	0.0129478	65	0.000199197	0.000199394
	90.85	1	66	0	66	0	66	0	0	90.85	1	65.9934	0.0065736	65.9869	0.0131472	66	0.0001992	0.0001994
	88.72	1	67	0	67	0	67	0	0	88.72	1	66.9933	0.0066733	66.9867	0.0133466	67	0.000199203	0.000199406
	88.44	1	68	0	68	0	68	0	0	88.44	1	67.9932	0.00677301	67.9865	0.013546	68	0.000199206	0.000199412
	88.1	1	69	0	69	0	69	0	0	88.1	1	68.9931	0.00687272	68.9863	0.0137454	69	0.000199209	0.000199419
	88.01	1	70	0	70	0	70	0	0	88.01	1	69.993	0.00697243	69.9861	0.0139449	70	0.000199212	0.000199425
	87.91	1	71	0	71	0	71	0	0	87.91	1	70.9929	0.00707215	70.9859	0.0141443	71	0.000199215	0.000199431
	87.58	1	72	0	72	0	72	0	0	87.58	1	71.9928	0.00717186	71.9857	0.0143437	72	0.000199218	0.000199437
	87.38	1	73	0	73	0	73	0	0	87.38	1	72.9927	0.00727159	72.9855	0.0145432	73	0.000199222	0.000199443
	87.34	1	74	0	74	0	74	0	0	87.34	1	73.9926	0.00737131	73.9853	0.0147426	74	0.000199225	0.000199449
	87.22	1	75	0	75	0	75	0	0	87.22	1	74.9925	0.00747104	74.9851	0.0149421	75	0.000199228	0.000199455
	86.5	1	76	0	76	0	76	0	0	86.5	1	75.9924	0.00757077	75.9849	0.0151415	76	0.000199231	0.000199462
	86.27	1	77	0	77	0	77	0	0	86.27	1	76.9923	0.0076705	76.9847	0.015341	77	0.000199234	0.000199468
	86.23	1	78	0	78	0	78	0	0	86.23	1	77.9922	0.00777024	77.9845	0.0155405	78	0.000199237	0.000199474
	85.92	1	79	0	79	0	79	0	0	85.92	1	78.9921	0.00786998	78.9843	0.01574	79	0.00019924	0.00019948
	83.98	1	81	0	81	0	81	0	0	83.98	1	79.992	0.00796972	79.9841	0.0159394	80	0.000199243	0.000199489
	83.62	1	82	0	82	0	82	0	0	83.98	1	80.9919	0.00806947	80.9839	0.0161389	81	0.000199246	0.000199489
	80.93	1	83	0	83	0	83	0	0	83.62	1	81.9918	0.00816922	81.9837	0.0163384	82	0.000199249	0.000199499
	80.74	1	84	0	84	0	84	0	0	80.93	1	82.9917	0.00826897	82.9835	0.0165379	83	0.000199252	0.000199505
	80.04	1	85	0	85	0	85	0	0	80.74	1	83.9916	0.00836873	83.9833	0.0167375	84	0.000199255	0.000199511
	79.82	1	86	0	86	0	86	0	0	80.04	1	84.9915	0.00846848	84.9831	0.016937	85	0.000199258	0.000199517
	78.85	1	87	0	87	0	87	0	0	79.82	1	85.9914	0.00856825	85.9829	0.0171365	86	0.000199262	0.000199523
	77.58	1	88	0	88	0	88	0	0	78.85	1	86.9913	0.00866801	86.9827	0.017336	87	0.000199265	0.000199529
	77.57	1	89	0	89	0	89	0	0	77.58	1	87.9912	0.00876778	87.9825	0.0175356	88	0.000199268	0.000199536
	77.29	1	90	0	90	0	90	0	0	77.57	1	88.9911	0.00886755	88.9823	0.0177351	89	0.000199271	0.000199542
	77.16	1	91	0	91	0	91	0	0	77.29	1	89.991	0.00896732	89.9821	0.0179346	90	0.000199274	0.000199548
	76.96	1	92	0	92	0	92	0	0	77.16	1	90.9909	0.0090671	90.9819	0.0181342	91	0.000199277	0.000199554
	76.73	1	93	0	93	0	93	0	0	76.96	1	91.9908	0.00916688	91.9817	0.0183338	92	0.00019928	0.00019956
	76.52	1	94	0	94	0	94	0	0	76.73	1	92.9907	0.00926666	92.9815	0.0185333	93	0.000199283	0.000199566
	76.4	1	95	0	95	0	95	0	0	76.52	1	93.9906	0.00936645	93.9813	0.0187329	94	0.000199286	0.000199573
	75.97	1	96	0	96	0	96	0	0	76.4	1	94.9905	0.00946624	94.9811	0.0189325	95	0.000199289	0.000199579
	75.96	1	97	0	97	0	97	0	0	75.97	1	95.9904	0.00956603	95.9809	0.0191321	96	0.000199292	0.000199585
	75.5	1	98	0	98	0	98	0	0	75.96	1	96.9903	0.00966583	96.9807	0.0193317	97	0.000199295	0.000199591
	75.41	1	99	0	99	0	99	0	0	75.5	1	97.9902	0.00976563	97.9805	0.0195313	98	0.000199298	0.000199597
	75.08	1	100	0	100	0	100	0	0	75.41	1	98.9901	0.00986543	98.9803	0.0197309	99	0.000199302	0.000199603
	75.04	1	101	0	101	0	101	0	0	75.08	1	99.99	0.00996523	99.9801	0.0199305	100	0.000199305	0.00019961
	74.89	1	102	0	102	0	102	0	0	75.04	1	100.99	0.010065	100.98	0.0201301	101	0.000199308	0.000199616
	74.63	1	103	0	103	0	103	0	0	74.89	1	101.99	0.0101649	101.98	0.0203297	102	0.000199311	0.000199622
	74.55	1	104	0	104	0	104	0	0	74.63	1	102.99	0.0102647	102.979	0.0205293	103	0.000199314	0.000199628
	74.51	1	105	0	105	0	105	0	0	74.55	1	103.99	0.0103645	103.979	0.020729	104	0.000199317	0.000199634
	74.47	1	106	0	106	0	106	0	0	74.51	1	104.99	0.0104643	104.979	0.0209286	105	0.00019932	0.00019964
	74.43	1	107	0	107	0	107	0	0	74.47	1	105.989	0.0105641	105.979	0.0211283	106	0.000199323	0.000199647
	73.8	1	108	0	108	0	108	0	0	74.43	1	106.989	0.010664	106.979	0.0213279	107	0.000199326	0.000199653
	73.57	1	109	0	109	0	109	0	0	73.8	1	107.989	0.0107638	107.978	0.0215276	108	0.000199329	0.000199659
	73.52	1	110	0	110	0	110	0	0	73.57	1	108.989	0.0108636	108.978	0.0217272	109	0.000199332	0.000199665
	73.26	1	111	0	111	0	111	0	0	73.52	1	109.989	0.0109635	109.978	0.0219269	110	0.000199335	0.000199671
	72.61	1	112	0	112	0	112	0	0	73.26	1	110.989	0.0110633	110.978	0.0221266	111	0.000199339	0.000199677
	72.4	1	113	0	113	0	113	0	0	72.61	1	111.989	0.0111631	111.978	0.0223263	112	0.000199342	0.000199684
	71.86	1	114	0	114	0	114	0	0	72.4	1	112.989	0.011263	112.977	0.022526	113	0.000199345	0.00019969
	70.9	1	115	0	115	0	115	0	0	71.86	1	113.989	0.0113628	113.977	0.0227256	114	0.000199348	0.000199696
	69.97	1	116	0	116	0	116	0	0	70.9	1	114.989	0.0114627	114.977	0.0229253	115	0.000199351	0.000199702
	69.81	1	117	0	117	0	117	0	0	69.97	1	115.988	0.0115625	115.977	0.0231251	116	0.000199354	0.000199708
	69.22	1	118	0	118	0	118	0	0	69.81	1	116.988	0.0116624	116.977	0.0233248	117	0.000199357	0.000199714
	68.97	1	119	0	119	0	119	0	0	69.22	1	117.988	0.0117622	117.976	0.0235245	118	0.00019936	0.000199721
	68.92	1	120	0	120	0	120	0	0	68.97	1	118.988	0.0118621	118.976	0.0237242	119	0.000199363	0.000199727
	68.66	1	121	0	121	0	121	0	0	68.92	1	119.988	0.011962	119.976	0.023924	120	0.000199366	0.000199733
	68.65	1	122	0	122	0	122	0	0	68.66	1	120.988	0.0120618	120.976	0.0241237	121	0.000199369	0.000199739
	68	1	123	0	123	0	123	0	0	68.65	1	121.988	0.0121617	121.976	0.0243234	122	0.000199372	0.000199745
	67.96	1	124	0	124	0	124	0	0	68	1	122.988	0.0122616	122.975	0.0245232	123	0.000199376	0.000199751
	67.71	1	125	0	125	0	125	0	0	67.96	1	123.988	0.0123615	123.975	0.0247229	124	0.000199379	0.000199758
	67.61	1	126	0	126	0	126	0	0	67.71	1	124.988	0.0124614	124.975	0.0249227	125	0.000199382	0.000199764
	67.5	1	127	0	127	0	127	0	0	67.61	1	125.987	0.0125612	125.975	0.0251225	126	0.000199385	0.00019977
	67.36	1	128	0	128	0	128	0	0	67.5	1	126.987	0.0126611	126.975	0.0253223	127	0.000199388	0.000199776
	66.36	1	129	0	129	0	129	0	0	67.36	1	127.987	0.012761	127.974	0.025522	128	0.000199391	0.000199782
	66.06	1	130	0	130	0	130	0	0	66.36	1	128.987	0.0128609	128.974	0.0257218	129	0.000199394	0.000199788
	65.45	1	131	0	131	0	131	0	0	66.06	1	129.987	0.0129608	129.974	0.0259216	130	0.000199397	0.000199795
	65.31	1	132	0	132	0	132	0	0	65.45	1	130.987	0.0130607	130.974	0.0261214	131	0.0001994	0.000199801
	64.88	1	133	0	133	0	133	0	0	65.31	1	131.987	0.0131606	131.974	0.0263212	132	0.000199403	0.000199807
	64.74	1	134	0	134	0	134	0	0	64.88	1	132.987	0.0132605	132.973	0.026521	133	0.000199406	0.000199813
	64.52	1	135	0	135	0	135	0	0	64.74	1	133.987	0.0133604	133.973	0.0267209	134	0.000199409	0.000199819
	64.46	1	136	0	136	0	136	0	0	64.52	1	134.987	0.0134603	134.973	0.0269207	135	0.000199412	0.000199825
	63.43	1	137	0	137	0	137	0	0	64.46	1	135.986	0.0135603	135.973	0.0271205	136	0.000199416	0.000199832
	63.29	1	138	0	138	0	138	0	0	63.43	1	136.986	0.0136602	136.973	0.0273204	137	0.000199419	0.000199838
	63.14	1	139	0	139	0	139	0	0	63.29	1	137.986	0.0137601	137.972	0.0275202	138	0.000199422	0.000199844
	63.06	1	140	0	140	0	140	0	0	63.14	1	138.986	0.01386	138.972	0.02772	139	0.000199425	0.00019985
	63.01	1	141	0	141	0	141	0	0	63.06	1	139.986	0.01396	139.972	0.0279199	140	0.000199428	0.000199856
	62.76	1	142	0	142	0	142	0	0	63.01	1	140.986	0.0140599	140.972	0.0281198	141	0.000199431	0.000199862
	62.65	1	143	0	143	0	143	0	0	62.76	1	141.986	0.0141598	141.972	0.0283196	142	0.000199434	0.000199869
	62.56	1	144	0	144	0	144	0	0	62.65	1	142.986	0.0142598	142.971	0.0285195	143	0.000199437	0.000199875
	62.44	1	145	0	145	0	145	0	0	62.56	1	143.986	0.0143597	143.971	0.0287194	144	0.00019944	0.000199881
	62.24	1	146	0	146	0	146	0	0	62.44	1	144.986	0.0144596	144.971	0.0289193	145	0.000199443	0.000199887
	62.14	1	147	0	147	0	147	0	0	62.24	1	145.985	0.0145596	145.971	0.0291192	146	0.000199446	0.000199893
	61.84	1	148	0	148	0	148	0	0	62.14	1	146.985	0.0146595	146.971	0.0293191	147	0.000199449	0.000199899
	61.77	1	149	0	149	0	149	0	0	61.84	1	147.985	0.0147595	147.97	0.029519	148	0.000199453	0.000199906
	61.65	1	150	0	150	0	150	0	0	61.77	1	148.985	0.0148594	148.97	0.0297189	149	0.000199456	0.000199912
	61.37	1	151	0	151	0	151	0	0	61.65	1	149.985	0.0149594	149.97	0.0299188	150	0.000199459	0.000199918
	61.27	1	152	0	152	0	152	0	0	61.37	1	150.985	0.0150594	150.97	0.0301187	151	0.000199462	0.000199924
	60.83	1	153	0	153	0	153	0	0	61.27	1	151.985	0.0151593	151.97	0.0303187	152	0.000199465	0.00019993
	60.48	1	154	0	154	0	154	0	0	60.83	1	152.985	0.0152593	152.969	0.0305186	153	0.000199468	0.000199937
	60.29	1	155	0	155	0	155	0	0	60.48	1	153.985	0.0153593	153.969	0.0307185	154	0.000199471	0.000199943
	60.21	1	156	0	156	0	156	0	0	60.29	1	154.985	0.0154592	154.969	0.0309185	155	0.000199474	0.000199949
	59.97	1	157	0	157	0	157	0	0	60.21	1	155.984	0.0155592	155.969	0.0311184	156	0.000199477	0.000199955
	59.85	1	158	0	158	0	158	0	0	59.97	1	156.984	0.0156592	156.969	0.0313184	157	0.00019948	0.000199961
	59.62	1	159	0	159	0	159	0	0	59.85	1	157.984	0.0157592	157.968	0.0315184	158	0.000199483	0.000199967
	59.4	1	160	0	160	0	160	0	0	59.62	1	158.984	0.0158592	158.968	0.0317183	159	0.000199486	0.000199974
	59.24	1	161	0	161	0	161	0	0	59.4	1	159.984	0.0159592	159.968	0.0319183	160	0.00019949	0.00019998
	59.09	1	162	0	162	0	162	0	0	59.24	1	160.984	0.0160592	160.968	0.0321183	161	0.000199493	0.000199986
	59.03	1	163	0	163	0	163	0	0	59.09	1	161.984	0.0161592	161.968	0.0323183	162	0.000199496	0.000199992
	58.62	1	164	0	164	0	164	0	0	59.03	1	162.984	0.0162592	162.967	0.0325183	163	0.000199499	0.000199998
	58.6	1	165	0	165	0	165	0	0	58.62	1	163.984	0.0163592	163.967	0.0327183	164	0.000199502	0.000200004
	58.33	1	166	0	166	0	166	0	0	58.6	1	164.984	0.0164592	164.967	0.0329183	165	0.000199505	0.000200011
	58.28	1	167	0	167	0	167	0	0	58.33	1	165.983	0.0165592	165.967	0.0331183	166	0.000199508	0.000200017
	57.92	1	168	0	168	0	168	0	0	58.28	1	166.983	0.0166592	166.967	0.0333184	167	0.000199511	0.000200023
	57.62	1	169	0	169	0	169	0	0	57.92	1	167.983	0.0167592	167.966	0.0335184	168	0.000199514	0.000200029
	57.47	1	170	0	170	0	170	0	0	57.62	1	168.983	0.0168592	168.966	0.0337184	169	0.000199517	0.000200035
	57.3	1	171	0	171	0	171	0	0	57.47	1	169.983	0.0169592	169.966	0.0339185	170	0.00019952	0.000200041
	57.17	1	172	0	172	0	172	0	0	57.3	1	170.983	0.0170593	170.966	0.0341185	171	0.000199523	0.000200048
	57.16	1	173	0	173	0	173	0	0	57.17	1	171.983	0.0171593	171.966	0.0343186	172	0.000199527	0.000200054
	56.95	1	174	0	174	0	174	0	0	57.16	1	172.983	0.0172593	172.965	0.0345186	173	0.00019953	0.00020006
	56.76	1	175	0	175	0	175	0	0	56.95	1	173.983	0.0173593	173.965	0.0347187	174	0.000199533	0.000200066
	56.62	1	176	0	176	0	176	0	0	56.76	1	174.983	0.0174594	174.965	0.0349188	175	0.000199536	0.000200072
	56.4	1	177	0	177	0	177	0	0	56.62	1	175.982	0.0175594	175.965	0.0351188	176	0.000199539	0.000200079
	56.29	1	178	0	178	0	178	0	0	56.4	1	176.982	0.0176595	176.965	0.0353189	177	0.000199542	0.000200085
	56.03	1	179	0	179	0	179	0	0	56.29	1	177.982	0.0177595	177.964	0.035519	178	0.000199545	0.000200091
	55.59	1	180	0	180	0	180	0	0	56.03	1	178.982	0.0178596	178.964	0.0357191	179	0.000199548	0.000200097
	55.53	1	181	0	181	0	181	0	0	55.59	1	179.982	0.0179596	179.964	0.0359192	180	0.000199551	0.000200103
	55.4	1	182	0	182	0	182	0	0	55.53	1	180.982	0.0180597	180.964	0.0361193	181	0.000199554	0.000200109
	55.33	1	183	0	183	0	183	0	0	55.4	1	181.982	0.0181597	181.964	0.0363194	182	0.000199557	0.000200116
	55.31	1	184	0	184	0	184	0	0	55.33	1	182.982	0.0182598	182.963	0.0365196	183	0.00019956	0.000200122
	54.86	1	185	0	185	0	185	0	0	55.31	1	183.982	0.0183598	183.963	0.0367197	184	0.000199564	0.000200128
	54.84	1	186	0	186	0	186	0	0	54.86	1	184.982	0.0184599	184.963	0.0369198	185	0.000199567	0.000200134
	54.72	1	187	0	187	0	187	0	0	54.84	1	185.981	0.01856	185.963	0.03712	186	0.00019957	0.00020014
	54.55	1	188	0	188	0	188	0	0	54.72	1	186.981	0.0186601	186.963	0.0373201	187	0.000199573	0.000200146
	54.46	1	189	0	189	0	189	0	0	54.55	1	187.981	0.0187601	187.962	0.0375203	188	0.000199576	0.000200153
	54.42	1	190	0	190	0	190	0	0	54.46	1	188.981	0.0188602	188.962	0.0377204	189	0.000199579	0.000200159
	54.24	1	191	0	191	0	191	0	0	54.42	1	189.981	0.0189603	189.962	0.0379206	190	0.000199582	0.000200165
	54.16	1	192	0	192	0	192	0	0	54.24	1	190.981	0.0190604	190.962	0.0381208	191	0.000199585	0.000200171
	54.01	1	193	0	193	0	193	0	0	54.16	1	191.981	0.0191605	191.962	0.0383209	192	0.000199588	0.000200177
	53.99	1	194	0	194	0	194	0	0	54.01	1	192.981	0.0192606	192.961	0.0385211	193	0.000199591	0.000200184
	53.94	1	195	0	195	0	195	0	0	53.99	1	193.981	0.0193607	193.961	0.0387213	194	0.000199594	0.00020019
	53.81	1	196	0	196	0	196	0	0	53.94	1	194.981	0.0194608	194.961	0.0389215	195	0.000199597	0.000200196
	53.7	1	197	0	197	0	197	0	0	53.81	1	195.98	0.0195609	195.961	0.0391217	196	0.000199601	0.000200202
	53.59	1	198	0	198	0	198	0	0	53.7	1	196.98	0.019661	196.961	0.0393219	197	0.000199604	0.000200208
	53.51	1	199	0	199	0	199	0	0	53.59	1	197.98	0.0197611	197.96	0.0395221	198	0.000199607	0.000200214
	53.45	1	200	0	200	0	200	0	0	53.51	1	198.98	0.0198612	198.96	0.0397224	199	0.00019961	0.000200221
	53.38	1	201	0	201	0	201	0	0	53.45	1	199.98	0.0199613	199.96	0.0399226	200	0.000199613	0.000200227
	53.28	1	202	0	202	0	202	0	0	53.38	1	200.98	0.0200614	200.96	0.0401228	201	0.000199616	0.000200233
	53.23	1	203	0	203	0	203	0	0	53.28	1	201.98	0.0201615	201.96	0.0403231	202	0.000199619	0.000200239
	53.07	1	204	0	204	0	204	0	0	53.23	1	202.98	0.0202616	202.959	0.0405233	203	0.000199622	0.000200245
	52.97	1	205	0	205	0	205	0	0	53.07	1	203.98	0.0203618	203.959	0.0407235	204	0.000199625	0.000200252
	52.94	1	206	0	206	0	206	0	0	52.97	1	204.98	0.0204619	204.959	0.0409238	205	0.000199628	0.000200258
	52.89	1	207	0	207	0	207	0	0	52.94	1	205.979	0.020562	205.959	0.0411241	206	0.000199631	0.000200264
	52.88	1	208	0	208	0	208	0	0	52.89	1	206.979	0.0206622	206.959	0.0413243	207	0.000199634	0.00020027
	52.74	1	209	0	209	0	209	0	0	52.88	1	207.979	0.0207623	207.958	0.0415246	208	0.000199638	0.000200276
	52.71	1	210	0	210	0	210	0	0	52.74	1	208.979	0.0208624	208.958	0.0417249	209	0.000199641	0.000200282
	52.59	1	211	0	211	0	211	0	0	52.71	1	209.979	0.0209626	209.958	0.0419252	210	0.000199644	0.000200289
	52.55	1	212	0	212	0	212	0	0	52.59	1	210.979	0.0210627	210.958	0.0421255	211	0.000199647	0.000200295
	52.51	1	213	0	213	0	213	0	0	52.55	1	211.979	0.0211629	211.958	0.0423258	212	0.00019965	0.000200301
	52.43	1	214	0	214	0	214	0	0	52.51	1	212.979	0.021263	212.957	0.0425261	213	0.000199653	0.000200307
	52.41	1	216	0	216	0	216	0	0	52.43	1	213.979	0.0213632	213.957	0.0427264	214	0.000199656	0.000200313
	52.39	1	217	0	217	0	217	0	0	52.41	1	214.979	0.0214634	214.957	0.0429267	215	0.000199659	0.000200323
	52.32	1	218	0	218	0	218	0	0	52.41	1	215.978	0.0215635	215.957	0.0431271	216	0.000199662	0.000200323
	52.2	1	219	0	219	0	219	0	0	52.39	1	216.978	0.0216637	216.957	0.0433274	217	0.000199665	0.000200332
	52.02	1	220	0	220	0	220	0	0	52.32	1	217.978	0.0217639	217.956	0.0435277	218	0.000199668	0.000200338
	51.92	1	221	0	221	0	221	0	0	52.2	1	218.978	0.021864	218.956	0.0437281	219	0.000199672	0.000200344
	51.84	1	222	0	222	0	222	0	0	52.02	1	219.978	0.0219642	219.956	0.0439284	220	0.000199675	0.00020035
	51.75	1	223	0	223	0	223	0	0	51.92	1	220.978	0.0220644	220.956	0.0441288	221	0.000199678	0.000200357
	51.63	1	224	0	224	0	224	0	0	51.84	1	221.978	0.0221646	221.956	0.0443291	222	0.000199681	0.000200363
	51.48	1	225	0	225	0	225	0	0	51.75	1	222.978	0.0222648	222.955	0.0445295	223	0.000199684	0.000200369
	51.44	1	226	0	226	0	226	0	0	51.63	1	223.978	0.0223649	223.955	0.0447299	224	0.000199687	0.000200375
	51.36	1	227	0	227	0	227	0	0	51.48	1	224.978	0.0224651	224.955	0.0449303	225	0.00019969	0.000200381
	51.06	1	228	0	228	0	228	0	0	51.44	1	225.977	0.0225653	225.955	0.0451306	226	0.000199693	0.000200388
	51.03	1	229	0	229	0	229	0	0	51.36	1	226.977	0.0226655	226.955	0.045331	227	0.000199696	0.000200394
	50.98	1	230	0	230	0	230	0	0	51.06	1	227.977	0.0227657	227.954	0.0455314	228	0.000199699	0.0002004
	50.81	1	231	0	231	0	231	0	0	51.03	1	228.977	0.0228659	228.954	0.0457318	229	0.000199702	0.000200406
	50.71	1	232	0	232	0	232	0	0	50.98	1	229.977	0.0229661	229.954	0.0459323	230	0.000199705	0.000200412
	50.58	1	233	0	233	0	233	0	0	50.81	1	230.977	0.0230663	230.954	0.0461327	231	0.000199709	0.000200418
	50.55	1	234	0	234	0	234	0	0	50.71	1	231.977	0.0231666	231.954	0.0463331	232	0.000199712	0.000200425
	50.48	1	235	0	235	0	235	0	0	50.58	1	232.977	0.0232668	232.953	0.0465335	233	0.000199715	0.000200431
	50.32	1	236	0	236	0	236	0	0	50.55	1	233.977	0.023367	233.953	0.046734	234	0.000199718	0.000200437
	50.17	1	237	0	237	0	237	0	0	50.48	1	234.977	0.0234672	234.953	0.0469344	235	0.000199721	0.000200443
	50.16	1	238	0	238	0	238	0	0	50.32	1	235.976	0.0235674	235.953	0.0471349	236	0.000199724	0.000200449
	50.15	1	239	0	239	0	239	0	0	50.17	1	236.976	0.0236677	236.953	0.0473353	237	0.000199727	0.000200456
	50.05	1	240	0	240	0	240	0	0	50.16	1	237.976	0.0237679	237.952	0.0475358	238	0.00019973	0.000200462
	50.04	1	241	0	241	0	241	0	0	50.15	1	238.976	0.0238681	238.952	0.0477362	239	0.000199733	0.000200468
	50	1	242	0	242	0	242	0	0	50.05	1	239.976	0.0239684	239.952	0.0479367	240	0.000199736	0.000200474
	49.95	1	243	0	243	0	243	0	0	50.04	1	240.976	0.0240686	240.952	0.0481372	241	0.000199739	0.00020048
	49.78	1	244	0	244	0	244	0	0	50	1	241.976	0.0241688	241.952	0.0483377	242	0.000199743	0.000200487
	49.72	1	245	0	245	0	245	0	0	49.95	1	242.976	0.0242691	242.951	0.0485382	243	0.000199746	0.000200493
	49.52	1	246	0	246	0	246	0	0	49.78	1	243.976	0.0243693	243.951	0.0487387	244	0.000199749	0.000200499
	49.47	1	247	0	247	0	247	0	0	49.72	1	244.976	0.0244696	244.951	0.0489392	245	0.000199752	0.000200505
	49.39	1	248	0	248	0	248	0	0	49.52	1	245.975	0.0245698	245.951	0.0491397	246	0.000199755	0.000200511
	49.3	1	249	0	249	0	249	0	0	49.47	1	246.975	0.0246701	246.951	0.0493402	247	0.000199758	0.000200517
	49.2	1	250	0	250	0	250	0	0	49.39	1	247.975	0.0247704	247.95	0.0495407	248	0.000199761	0.000200524
	48.72	1	251	0	251	0	251	0	0	49.3	1	248.975	0.0248706	248.95	0.0497413	249	0.000199764	0.00020053
	48.6	1	252	0	252	0	252	0	0	49.2	1	249.975	0.0249709	249.95	0.0499418	250	0.000199767	0.000200536
	48.15	1	253	0	253	0	253	0	0	48.72	1	250.975	0.0250712	250.95	0.0501423	251	0.00019977	0.000200542
	48.03	1	254	0	254	0	254	0	0	48.6	1	251.975	0.0251714	251.95	0.0503429	252	0.000199773	0.000200548
	47.72	1	255	0	255	0	255	0	0	48.15	1	252.975	0.0252717	252.949	0.0505435	253	0.000199776	0.000200555
	47.51	1	256	0	256	0	256	0	0	48.03	1	253.975	0.025372	253.949	0.050744	254	0.00019978	0.000200561
	47.5	1	257	0	257	0	257	0	0	47.72	1	254.975	0.0254723	254.949	0.0509446	255	0.000199783	0.000200567
	47.35	1	258	0	258	0	258	0	0	47.51	1	255.974	0.0255726	255.949	0.0511452	256	0.000199786	0.000200573
	47.26	1	259	0	259	0	259	0	0	47.5	1	256.974	0.0256729	256.949	0.0513457	257	0.000199789	0.000200579
	47.15	1	260	0	260	0	260	0	0	47.35	1	257.974	0.0257732	257.948	0.0515463	258	0.000199792	0.000200586
	47.06	1	261	0	261	0	261	0	0	47.26	1	258.974	0.0258735	258.948	0.0517469	259	0.000199795	0.000200592
	46.96	1	262	0	262	0	262	0	0	47.15	1	259.974	0.0259738	259.948	0.0519475	260	0.000199798	0.000200598
	46.93	1	263	0	263	0	263	0	0	47.06	1	260.974	0.0260741	260.948	0.0521481	261	0.000199801	0.000200604
	46.92	1	265	0	265	0	265	0	0	46.96	1	261.974	0.0261744	261.948	0.0523487	262	0.000199804	0.00020061
	46.76	1	266	0	266	0	266	0	0	46.93	1	262.974	0.0262747	262.947	0.0525493	263	0.000199807	0.000200617
	46.41	1	267	0	267	0	267	0	0	46.92	1	263.974	0.026375	263.947	0.05275	264	0.00019981	0.000200626
	46.4	1	268	0	268	0	268	0	0	46.92	1	264.974	0.0264753	264.947	0.0529506	265	0.000199814	0.000200626
	46.29	1	269	0	269	0	269	0	0	46.76	1	265.973	0.0265756	265.947	0.0531512	266	0.000199817	0.000200635
	46.11	1	270	0	270	0	270	0	0	46.41	1	266.973	0.0266759	266.947	0.0533519	267	0.00019982	0.000200641
	45.98	1	271	0	271	0	271	0	0	46.4	1	267.973	0.0267763	267.946	0.0535525	268	0.000199823	0.000200647
	45.94	1	272	0	272	0	272	0	0	46.29	1	268.973	0.0268766	268.946	0.0537532	269	0.000199826	0.000200654
	45.69	1	273	0	273	0	273	0	0	46.11	1	269.973	0.0269769	269.946	0.0539538	270	0.000199829	0.00020066
	45.63	1	274	0	274	0	274	0	0	45.98	1	270.973	0.0270772	270.946	0.0541545	271	0.000199832	0.000200666
	45.49	1	275	0	275	0	275	0	0	45.94	1	271.973	0.0271776	271.946	0.0543552	272	0.000199835	0.000200672
	45.27	1	276	0	276	0	276	0	0	45.69	1	272.973	0.0272779	272.945	0.0545558	273	0.000199838	0.000200678
	45.22	1	277	0	277	0	277	0	0	45.63	1	273.973	0.0273783	273.945	0.0547565	274	0.000199841	0.000200685
	45.14	1	278	0	278	0	278	0	0	45.49	1	274.973	0.0274786	274.945	0.0549572	275	0.000199844	0.000200691
	44.94	1	279	0	279	0	279	0	0	45.27	1	275.972	0.027579	275.945	0.0551579	276	0.000199848	0.000200697
	44.88	1	280	0	280	0	280	0	0	45.22	1	276.972	0.0276793	276.945	0.0553586	277	0.000199851	0.000200703
	44.75	1	281	0	281	0	281	0	0	45.14	1	277.972	0.0277797	277.944	0.0555593	278	0.000199854	0.000200709
	44.56	1	282	0	282	0	282	0	0	44.94	1	278.972	0.02788	278.944	0.05576	279	0.000199857	0.000200716
	44.48	1	283	0	283	0	283	0	0	44.88	1	279.972	0.0279804	279.944	0.0559608	280	0.00019986	0.000200722
	44.31	1	284	0	284	0	284	0	0	44.75	1	280.972	0.0280807	280.944	0.0561615	281	0.000199863	0.000200728
	44.29	1	285	0	285	0	285	0	0	44.56	1	281.972	0.0281811	281.944	0.0563622	282	0.000199866	0.000200734
	44.1	1	286	0	286	0	286	0	0	44.48	1	282.972	0.0282815	282.943	0.056563	283	0.000199869	0.00020074
	44.05	1	287	0	287	0	287	0	0	44.31	1	283.972	0.0283819	283.943	0.0567637	284	0.000199872	0.000200747
	44.01	1	289	0	289	0	289	0	0	44.29	1	284.972	0.0284822	284.943	0.0569645	285	0.000199875	0.000200753
	43.98	1	290	0	290	0	290	0	0	44.1	1	285.971	0.0285826	285.943	0.0571652	286	0.000199878	0.000200759
	43.87	1	291	0	291	0	291	0	0	44.05	1	286.971	0.028683	286.943	0.057366	287	0.000199881	0.000200765
	43.7	1	292	0	292	0	292	0	0	44.01	1	287.971	0.0287834	287.942	0.0575668	288	0.000199885	0.000200774
	43.69	1	293	0	293	0	293	0	0	44.01	1	288.971	0.0288838	288.942	0.0577675	289	0.000199888	0.000200774
	43.39	1	294	0	294	0	294	0	0	43.98	1	289.971	0.0289842	289.942	0.0579683	290	0.000199891	0.000200784
	43.38	1	295	0	295	0	295	0	0	43.87	1	290.971	0.0290846	290.942	0.0581691	291	0.000199894	0.00020079
	43.36	1	296	0	296	0	296	0	0	43.7	1	291.971	0.029185	291.942	0.0583699	292	0.000199897	0.000200796
	43.25	1	297	0	297	0	297	0	0	43.69	1	292.971	0.0292854	292.941	0.0585707	293	0.0001999	0.000200802
	43.08	1	298	0	298	0	298	0	0	43.39	1	293.971	0.0293858	293.941	0.0587715	294	0.000199903	0.000200808
	42.97	1	299	0	299	0	299	0	0	43.38	1	294.971	0.0294862	294.941	0.0589723	295	0.000199906	0.000200815
	42.83	1	300	0	300	0	300	0	0	43.36	1	295.97	0.0295866	295.941	0.0591732	296	0.000199909	0.000200821
	42.66	1	301	0	301	0	301	0	0	43.25	1	296.97	0.029687	296.941	0.059374	297	0.000199912	0.000200827
	42.54	1	302	0	302	0	302	0	0	43.08	1	297.97	0.0297874	297.94	0.0595748	298	0.000199915	0.000200833
	42.4	1	303	0	303	0	303	0	0	42.97	1	298.97	0.0298878	298.94	0.0597757	299	0.000199919	0.000200839
	42.35	1	304	0	304	0	304	0	0	42.83	1	299.97	0.0299883	299.94	0.0599765	300	0.000199922	0.000200846
	42.19	1	305	0	305	0	305	0	0	42.66	1	300.97	0.0300887	300.94	0.0601774	301	0.000199925	0.000200852
	42.13	1	306	0	306	0	306	0	0	42.54	1	301.97	0.0301891	301.94	0.0603782	302	0.000199928	0.000200858
	42.08	1	307	0	307	0	307	0	0	42.4	1	302.97	0.0302895	302.939	0.0605791	303	0.000199931	0.000200864
	42.06	1	308	0	308	0	308	0	0	42.35	1	303.97	0.03039	303.939	0.0607799	304	0.000199934	0.00020087
	42.03	1	309	0	309	0	309	0	0	42.19	1	304.97	0.0304904	304.939	0.0609808	305	0.000199937	0.000200877
	41.52	1	311	0	311	0	311	0	0	42.13	1	305.969	0.0305909	305.939	0.0611817	306	0.00019994	0.000200883
	41.5	1	312	0	312	0	312	0	0	42.08	1	306.969	0.0306913	306.939	0.0613826	307	0.000199943	0.000200889
	41.45	1	313	0	313	0	313	0	0	42.06	1	307.969	0.0307917	307.938	0.0615835	308	0.000199946	0.000200895
	41.42	1	314	0	314	0	314	0	0	42.03	1	308.969	0.0308922	308.938	0.0617844	309	0.000199949	0.000200901
	41.34	1	315	0	315	0	315	0	0	41.52	1	309.969	0.0309926	309.938	0.0619853	310	0.000199953	0.000200911
	41.28	1	316	0	316	0	316	0	0	41.52	1	310.969	0.0310931	310.938	0.0621862	311	0.000199956	0.000200911
	41.25	1	317	0	317	0	317	0	0	41.5	1	311.969	0.0311936	311.938	0.0623871	312	0.000199959	0.00020092
	41.09	1	318	0	318	0	318	0	0	41.45	1	312.969	0.031294	312.937	0.0625881	313	0.000199962	0.000200926
	40.99	1	319	0	319	0	319	0	0	41.42	1	313.969	0.0313945	313.937	0.062789	314	0.000199965	0.000200932
	40.96	1	320	0	320	0	320	0	0	41.34	1	314.969	0.031495	314.937	0.0629899	315	0.000199968	0.000200939
	40.86	1	321	0	321	0	321	0	0	41.28	1	315.968	0.0315954	315.937	0.0631909	316	0.000199971	0.000200945
	40.84	1	322	0	322	0	322	0	0	41.25	1	316.968	0.0316959	316.937	0.0633918	317	0.000199974	0.000200951
	40.83	1	323	0	323	0	323	0	0	41.09	1	317.968	0.0317964	317.936	0.0635928	318	0.000199977	0.000200957
	40.8	1	324	0	324	0	324	0	0	40.99	1	318.968	0.0318969	318.936	0.0637937	319	0.00019998	0.000200963
	40.78	1	325	0	325	0	325	0	0	40.96	1	319.968	0.0319974	319.936	0.0639947	320	0.000199983	0.00020097
	40.74	1	326	0	326	0	326	0	0	40.86	1	320.968	0.0320978	320.936	0.0641957	321	0.000199987	0.000200976
	40.52	1	327	0	327	0	327	0	0	40.84	1	321.968	0.0321983	321.936	0.0643967	322	0.00019999	0.000200982
	40.32	1	328	0	328	0	328	0	0	40.83	1	322.968	0.0322988	322.935	0.0645977	323	0.000199993	0.000200988
	40.07	1	329	0	329	0	329	0	0	40.8	1	323.968	0.0323993	323.935	0.0647987	324	0.000199996	0.000200994
	40.01	1	330	0	330	0	330	0	0	40.78	1	324.968	0.0324998	324.935	0.0649997	325	0.000199999	0.000201001
	39.99	1	331	0	331	0	331	0	0	40.74	1	325.967	0.0326003	325.935	0.0652007	326	0.000200002	0.000201007
	39.95	1	332	0	332	0	332	0	0	40.52	1	326.967	0.0327008	326.935	0.0654017	327	0.000200005	0.000201013
	39.91	1	333	0	333	0	333	0	0	40.32	1	327.967	0.0328013	327.934	0.0656027	328	0.000200008	0.000201019
	39.86	1	334	0	334	0	334	0	0	40.07	1	328.967	0.0329019	328.934	0.0658037	329	0.000200011	0.000201025
	39.78	1	335	0	335	0	335	0	0	40.01	1	329.967	0.0330024	329.934	0.0660048	330	0.000200014	0.000201032
	39.72	1	336	0	336	0	336	0	0	39.99	1	330.967	0.0331029	330.934	0.0662058	331	0.000200017	0.000201038
	39.71	1	337	0	337	0	337	0	0	39.95	1	331.967	0.0332034	331.934	0.0664068	332	0.000200021	0.000201044
	39.65	1	338	0	338	0	338	0	0	39.91	1	332.967	0.0333039	332.933	0.0666079	333	0.000200024	0.00020105
	39.63	1	339	0	339	0	339	0	0	39.86	1	333.967	0.0334045	333.933	0.0668089	334	0.000200027	0.000201056
	39.49	1	340	0	340	0	340	0	0	39.78	1	334.966	0.033505	334.933	0.06701	335	0.00020003	0.000201063
	39.4	1	341	0	341	0	341	0	0	39.72	1	335.966	0.0336055	335.933	0.0672111	336	0.000200033	0.000201069
	39.37	1	342	0	342	0	342	0	0	39.71	1	336.966	0.0337061	336.933	0.0674121	337	0.000200036	0.000201075
	39.26	1	343	0	343	0	343	0	0	39.65	1	337.966	0.0338066	337.932	0.0676132	338	0.000200039	0.000201081
	39.23	1	344	0	344	0	344	0	0	39.63	1	338.966	0.0339072	338.932	0.0678143	339	0.000200042	0.000201087
	39.19	1	345	0	345	0	345	0	0	39.49	1	339.966	0.0340077	339.932	0.0680154	340	0.000200045	0.000201094
	39.15	1	346	0	346	0	346	0	0	39.4	1	340.966	0.0341083	340.932	0.0682165	341	0.000200048	0.0002011
	39.04	1	347	0	347	0	347	0	0	39.37	1	341.966	0.0342088	341.932	0.0684176	342	0.000200052	0.000201106
	39	1	348	0	348	0	348	0	0	39.26	1	342.966	0.0343094	342.931	0.0686187	343	0.000200055	0.000201112
	38.95	1	349	0	349	0	349	0	0	39.23	1	343.966	0.0344099	343.931	0.0688198	344	0.000200058	0.000201118
	38.92	1	350	0	350	0	350	0	0	39.19	1	344.965	0.0345105	344.931	0.069021	345	0.000200061	0.000201125
	38.86	1	351	0	351	0	351	0	0	39.15	1	345.965	0.0346111	345.931	0.0692221	346	0.000200064	0.000201131
	38.85	1	352	0	352	0	352	0	0	39.04	1	346.965	0.0347116	346.931	0.0694232	347	0.000200067	0.000201137
	38.81	1	353	0	353	0	353	0	0	39	1	347.965	0.0348122	347.93	0.0696244	348	0.00020007	0.000201143
	38.53	1	354	0	354	0	354	0	0	38.95	1	348.965	0.0349128	348.93	0.0698255	349	0.000200073	0.000201149
	38.52	1	355	0	355	0	355	0	0	38.92	1	349.965	0.0350133	349.93	0.0700267	350	0.000200076	0.000201156
	38.44	1	356	0	356	0	356	0	0	38.86	1	350.965	0.0351139	350.93	0.0702278	351	0.000200079	0.000201162
	38.4	1	357	0	357	0	357	0	0	38.85	1	351.965	0.0352145	351.93	0.070429	352	0.000200082	0.000201168
	38.38	1	358	0	358	0	358	0	0	38.81	1	352.965	0.0353151	352.929	0.0706302	353	0.000200086	0.000201174
	38.32	1	359	0	359	0	359	0	0	38.53	1	353.965	0.0354157	353.929	0.0708314	354	0.000200089	0.00020118
	38.19	1	360	0	360	0	360	0	0	38.52	1	354.964	0.0355163	354.929	0.0710326	355	0.000200092	0.000201187
	38.18	1	361	0	361	0	361	0	0	38.44	1	355.964	0.0356169	355.929	0.0712338	356	0.000200095	0.000201193
	38.14	1	362	0	362	0	362	0	0	38.4	1	356.964	0.0357175	356.929	0.071435	357	0.000200098	0.000201199
	38.08	1	363	0	363	0	363	0	0	38.38	1	357.964	0.0358181	357.928	0.0716362	358	0.000200101	0.000201205
	38.03	1	364	0	364	0	364	0	0	38.32	1	358.964	0.0359187	358.928	0.0718374	359	0.000200104	0.000201212
	37.95	1	365	0	365	0	365	0	0	38.19	1	359.964	0.0360193	359.928	0.0720386	360	0.000200107	0.000201218
	37.92	1	366	0	366	0	366	0	0	38.18	1	360.964	0.0361199	360.928	0.0722398	361	0.00020011	0.000201224
	37.89	1	367	0	367	0	367	0	0	38.14	1	361.964	0.0362205	361.928	0.072441	362	0.000200113	0.00020123
	37.79	1	368	0	368	0	368	0	0	38.08	1	362.964	0.0363211	362.927	0.0726423	363	0.000200116	0.000201236
	37.48	1	369	0	369	0	369	0	0	38.03	1	363.964	0.0364218	363.927	0.0728435	364	0.00020012	0.000201243
	37.23	1	370	0	370	0	370	0	0	37.95	1	364.963	0.0365224	364.927	0.0730448	365	0.000200123	0.000201249
	37	1	371	0	371	0	371	0	0	37.92	1	365.963	0.036623	365.927	0.073246	366	0.000200126	0.000201255
	36.98	1	372	0	372	0	372	0	0	37.89	1	366.963	0.0367236	366.927	0.0734473	367	0.000200129	0.000201261
	36.88	1	373	0	373	0	373	0	0	37.79	1	367.963	0.0368243	367.926	0.0736486	368	0.000200132	0.000201267
	36.65	1	374	0	374	0	374	0	0	37.48	1	368.963	0.0369249	368.926	0.0738498	369	0.000200135	0.000201274
	36.58	1	375	0	375	0	375	0	0	37.23	1	369.963	0.0370256	369.926	0.0740511	370	0.000200138	0.00020128
	36.55	1	376	0	376	0	376	0	0	37	1	370.963	0.0371262	370.926	0.0742524	371	0.000200141	0.000201286
	36.51	1	377	0	377	0	377	0	0	36.98	1	371.963	0.0372268	371.926	0.0744537	372	0.000200144	0.000201292
	36.49	1	378	0	378	0	378	0	0	36.88	1	372.963	0.0373275	372.925	0.074655	373	0.000200147	0.000201298
	36.48	1	379	0	379	0	379	0	0	36.65	1	373.963	0.0374281	373.925	0.0748563	374	0.00020015	0.000201305
	36.45	1	380	0	380	0	380	0	0	36.58	1	374.962	0.0375288	374.925	0.0750576	375	0.000200154	0.000201311
	36.38	1	381	0	381	0	381	0	0	36.55	1	375.962	0.0376295	375.925	0.0752589	376	0.000200157	0.000201317
	36.32	1	382	0	382	0	382	0	0	36.51	1	376.962	0.0377301	376.925	0.0754602	377	0.00020016	0.000201323
	36.26	1	383	0	383	0	383	0	0	36.49	1	377.962	0.0378308	377.924	0.0756616	378	0.000200163	0.000201329
	36.24	1	384	0	384	0	384	0	0	36.48	1	378.962	0.0379315	378.924	0.0758629	379	0.000200166	0.000201336
	36.23	1	385	0	385	0	385	0	0	36.45	1	379.962	0.0380321	379.924	0.0760642	380	0.000200169	0.000201342
	36.2	1	386	0	386	0	386	0	0	36.38	1	380.962	0.0381328	380.924	0.0762656	381	0.000200172	0.000201348
	36.15	1	387	0	387	0	387	0	0	36.32	1	381.962	0.0382335	381.924	0.0764669	382	0.000200175	0.000201354
	36.1	1	388	0	388	0	388	0	0	36.26	1	382.962	0.0383342	382.923	0.0766683	383	0.000200178	0.00020136
	36.07	1	389	0	389	0	389	0	0	36.24	1	383.962	0.0384348	383.923	0.0768697	384	0.000200181	0.000201367
	36.01	1	390	0	390	0	390	0	0	36.23	1	384.961	0.0385355	384.923	0.077071	385	0.000200185	0.000201373
	35.97	1	391	0	391	0	391	0	0	36.2	1	385.961	0.0386362	385.923	0.0772724	386	0.000200188	0.000201379
	35.82	1	392	0	392	0	392	0	0	36.15	1	386.961	0.0387369	386.923	0.0774738	387	0.000200191	0.000201385
	35.79	1	393	0	393	0	393	0	0	36.1	1	387.961	0.0388376	387.922	0.0776752	388	0.000200194	0.000201392
	35.54	1	394	0	394	0	394	0	0	36.07	1	388.961	0.0389383	388.922	0.0778766	389	0.000200197	0.000201398
	35.52	1	395	0	395	0	395	0	0	36.01	1	389.961	0.039039	389.922	0.078078	390	0.0002002	0.000201404
	35.41	1	396	0	396	0	396	0	0	35.97	1	390.961	0.0391397	390.922	0.0782794	391	0.000200203	0.00020141
	35.39	1	397	0	397	0	397	0	0	35.82	1	391.961	0.0392404	391.922	0.0784808	392	0.000200206	0.000201416
	35.31	1	398	0	398	0	398	0	0	35.79	1	392.961	0.0393411	392.921	0.0786823	393	0.000200209	0.000201423
	35.28	1	399	0	399	0	399	0	0	35.54	1	393.961	0.0394418	393.921	0.0788837	394	0.000200212	0.000201429
	35.21	1	402	0	402	0	402	0	0	35.52	1	394.96	0.0395426	394.921	0.0790851	395	0.000200215	0.000201435
	35.08	1	403	0	403	0	403	0	0	35.41	1	395.96	0.0396433	395.921	0.0792866	396	0.000200219	0.000201441
	35.01	1	404	0	404	0	404	0	0	35.39	1	396.96	0.039744	396.921	0.079488	397	0.000200222	0.000201447
	34.93	1	405	0	405	0	405	0	0	35.31	1	397.96	0.0398447	397.92	0.0796895	398	0.000200225	0.000201454
	34.92	1	406	0	406	0	406	0	0	35.28	1	398.96	0.0399455	398.92	0.0798909	399	0.000200228	0.00020146
	34.86	1	407	0	407	0	407	0	0	35.21	1	399.96	0.0400462	399.92	0.0800924	400	0.000200231	0.000201472
	34.85	1	408	0	408	0	408	0	0	35.21	1	400.96	0.0401469	400.92	0.0802939	401	0.000200234	0.000201472
	34.83	1	409	0	409	0	409	0	0	35.21	1	401.96	0.0402477	401.92	0.0804953	402	0.000200237	0.000201472
	34.75	1	410	0	410	0	410	0	0	35.08	1	402.96	0.0403484	402.919	0.0806968	403	0.00020024	0.000201485
	34.74	1	411	0	411	0	411	0	0	35.01	1	403.96	0.0404492	403.919	0.0808983	404	0.000200243	0.000201491
	34.73	1	412	0	412	0	412	0	0	34.93	1	404.959	0.0405499	404.919	0.0810998	405	0.000200246	0.000201497
	34.71	1	413	0	413	0	413	0	0	34.92	1	405.959	0.0406507	405.919	0.0813013	406	0.00020025	0.000201503
	34.63	1	414	0	414	0	414	0	0	34.86	1	406.959	0.0407514	406.918	0.0815028	407	0.000200253	0.00020151
	34.58	1	415	0	415	0	415	0	0	34.85	1	407.959	0.0408522	407.918	0.0817043	408	0.000200256	0.000201516
	34.57	1	416	0	416	0	416	0	0	34.83	1	408.959	0.0409529	408.918	0.0819059	409	0.000200259	0.000201522
	34.55	1	418	0	418	0	418	0	0	34.75	1	409.959	0.0410537	409.918	0.0821074	410	0.000200262	0.000201528
	34.5	1	420	0	420	0	420	0	0	34.74	1	410.959	0.0411545	410.918	0.0823089	411	0.000200265	0.000201534
	34.36	1	421	0	421	0	421	0	0	34.73	1	411.959	0.0412552	411.917	0.0825105	412	0.000200268	0.000201541
	34.35	1	422	0	422	0	422	0	0	34.71	1	412.959	0.041356	412.917	0.082712	413	0.000200271	0.000201547
	34.33	1	423	0	423	0	423	0	0	34.63	1	413.959	0.0414568	413.917	0.0829136	414	0.000200274	0.000201553
	34.32	1	424	0	424	0	424	0	0	34.58	1	414.958	0.0415576	414.917	0.0831151	415	0.000200277	0.000201559
	34.28	1	425	0	425	0	425	0	0	34.57	1	415.958	0.0416583	415.917	0.0833167	416	0.00020028	0.000201565
	34.22	1	426	0	426	0	426	0	0	34.55	1	416.958	0.0417591	416.916	0.0835183	417	0.000200284	0.000201575
	34.21	1	427	0	427	0	427	0	0	34.55	1	417.958	0.0418599	417.916	0.0837198	418	0.000200287	0.000201575
	34.18	1	428	0	428	0	428	0	0	34.5	1	418.958	0.0419607	418.916	0.0839214	419	0.00020029	0.000201587
	34.17	1	429	0	429	0	429	0	0	34.5	1	419.958	0.0420615	419.916	0.084123	420	0.000200293	0.000201587
	34.08	1	430	0	430	0	430	0	0	34.36	1	420.958	0.0421623	420.916	0.0843246	421	0.000200296	0.000201597
	34.03	1	431	0	431	0	431	0	0	34.35	1	421.958	0.0422631	421.915	0.0845262	422	0.000200299	0.000201603
	33.99	1	432	0	432	0	432	0	0	34.33	1	422.958	0.0423639	422.915	0.0847278	423	0.000200302	0.000201609
	33.97	1	433	0	433	0	433	0	0	34.32	1	423.958	0.0424647	423.915	0.0849294	424	0.000200305	0.000201615
	33.96	1	434	0	434	0	434	0	0	34.28	1	424.957	0.0425655	424.915	0.0851311	425	0.000200308	0.000201621
	33.76	1	435	0	435	0	435	0	0	34.22	1	425.957	0.0426663	425.915	0.0853327	426	0.000200311	0.000201628
	33.75	1	436	0	436	0	436	0	0	34.21	1	426.957	0.0427672	426.914	0.0855343	427	0.000200315	0.000201634
	33.73	1	437	0	437	0	437	0	0	34.18	1	427.957	0.042868	427.914	0.085736	428	0.000200318	0.00020164
	33.68	1	438	0	438	0	438	0	0	34.17	1	428.957	0.0429688	428.914	0.0859376	429	0.000200321	0.000201646
	33.62	1	439	0	439	0	439	0	0	34.08	1	429.957	0.0430696	429.914	0.0861393	430	0.000200324	0.000201653
	33.49	1	440	0	440	0	440	0	0	34.03	1	430.957	0.0431705	430.914	0.0863409	431	0.000200327	0.000201659
	33.47	1	441	0	441	0	441	0	0	33.99	1	431.957	0.0432713	431.913	0.0865426	432	0.00020033	0.000201665
	33.28	1	442	0	442	0	442	0	0	33.97	1	432.957	0.0433721	432.913	0.0867443	433	0.000200333	0.000201671
	33.25	1	444	0	444	0	444	0	0	33.96	1	433.957	0.043473	433.913	0.0869459	434	0.000200336	0.000201677
	33.21	1	445	0	445	0	445	0	0	33.76	1	434.956	0.0435738	434.913	0.0871476	435	0.000200339	0.000201684
	33.18	1	446	0	446	0	446	0	0	33.75	1	435.956	0.0436747	435.913	0.0873493	436	0.000200342	0.00020169
	32.97	1	447	0	447	0	447	0	0	33.73	1	436.956	0.0437755	436.912	0.087551	437	0.000200346	0.000201696
	32.92	1	448	0	448	0	448	0	0	33.68	1	437.956	0.0438764	437.912	0.0877527	438	0.000200349	0.000201702
	32.9	1	449	0	449	0	449	0	0	33.62	1	438.956	0.0439772	438.912	0.0879544	439	0.000200352	0.000201708
	32.85	1	450	0	450	0	450	0	0	33.49	1	439.956	0.0440781	439.912	0.0881561	440	0.000200355	0.000201715
	32.78	1	451	0	451	0	451	0	0	33.47	1	440.956	0.0441789	440.912	0.0883578	441	0.000200358	0.000201721
	32.76	1	452	0	452	0	452	0	0	33.28	1	441.956	0.0442798	441.911	0.0885596	442	0.000200361	0.000201727
	32.71	1	453	0	453	0	453	0	0	33.25	1	442.956	0.0443807	442.911	0.0887613	443	0.000200364	0.000201736
	32.65	1	454	0	454	0	454	0	0	33.25	1	443.956	0.0444815	443.911	0.088963	444	0.000200367	0.000201736
	32.61	1	455	0	455	0	455	0	0	33.21	1	444.955	0.0445824	444.911	0.0891648	445	0.00020037	0.000201746
	32.56	1	456	0	456	0	456	0	0	33.18	1	445.955	0.0446833	445.911	0.0893665	446	0.000200373	0.000201752
	32.42	1	458	0	458	0	458	0	0	32.97	1	446.955	0.0447842	446.91	0.0895683	447	0.000200377	0.000201758
	32.27	1	459	0	459	0	459	0	0	32.92	1	447.955	0.044885	447.91	0.0897701	448	0.00020038	0.000201764
	32.22	1	460	0	460	0	460	0	0	32.9	1	448.955	0.0449859	448.91	0.0899718	449	0.000200383	0.000201771
	32.21	1	461	0	461	0	461	0	0	32.85	1	449.955	0.0450868	449.91	0.0901736	450	0.000200386	0.000201777
	32.14	1	462	0	462	0	462	0	0	32.78	1	450.955	0.0451877	450.91	0.0903754	451	0.000200389	0.000201783
	32.11	1	463	0	463	0	463	0	0	32.76	1	451.955	0.0452886	451.909	0.0905772	452	0.000200392	0.000201789
	32.03	1	464	0	464	0	464	0	0	32.71	1	452.955	0.0453895	452.909	0.090779	453	0.000200395	0.000201796
	32.02	1	465	0	465	0	465	0	0	32.65	1	453.955	0.0454904	453.909	0.0909808	454	0.000200398	0.000201802
	31.98	1	466	0	466	0	466	0	0	32.61	1	454.954	0.0455913	454.909	0.0911826	455	0.000200401	0.000201808
	31.97	1	467	0	467	0	467	0	0	32.56	1	455.954	0.0456922	455.909	0.0913844	456	0.000200404	0.000201814
	31.96	1	469	0	469	0	469	0	0	32.42	1	456.954	0.0457931	456.908	0.0915862	457	0.000200407	0.000201824
	31.89	1	470	0	470	0	470	0	0	32.42	1	457.954	0.045894	457.908	0.0917881	458	0.000200411	0.000201824
	31.86	1	471	0	471	0	471	0	0	32.27	1	458.954	0.0459949	458.908	0.0919899	459	0.000200414	0.000201833
	31.84	1	472	0	472	0	472	0	0	32.22	1	459.954	0.0460959	459.908	0.0921917	460	0.000200417	0.000201839
	31.75	1	475	0	475	0	475	0	0	32.21	1	460.954	0.0461968	460.908	0.0923936	461	0.00020042	0.000201845
	31.74	1	476	0	476	0	476	0	0	32.14	1	461.954	0.0462977	461.907	0.0925954	462	0.000200423	0.000201852
	31.7	1	477	0	477	0	477	0	0	32.11	1	462.954	0.0463986	462.907	0.0927973	463	0.000200426	0.000201858
	31.67	1	478	0	478	0	478	0	0	32.03	1	463.954	0.0464996	463.907	0.0929991	464	0.000200429	0.000201864
	31.64	1	479	0	479	0	479	0	0	32.02	1	464.953	0.0466005	464.907	0.093201	465	0.000200432	0.00020187
	31.63	1	480	0	480	0	480	0	0	31.98	1	465.953	0.0467014	465.907	0.0934029	466	0.000200435	0.000201876
	31.62	1	481	0	481	0	481	0	0	31.97	1	466.953	0.0468024	466.906	0.0936048	467	0.000200438	0.000201883
	31.54	1	482	0	482	0	482	0	0	31.96	1	467.953	0.0469033	467.906	0.0938067	468	0.000200442	0.000201892
	31.51	1	483	0	483	0	483	0	0	31.96	1	468.953	0.0470043	468.906	0.0940086	469	0.000200445	0.000201892
	31.42	1	485	0	485	0	485	0	0	31.89	1	469.953	0.0471052	469.906	0.0942105	470	0.000200448	0.000201901
	31.4	1	486	0	486	0	486	0	0	31.86	1	470.953	0.0472062	470.906	0.0944124	471	0.000200451	0.000201908
	31.37	1	487	0	487	0	487	0	0	31.84	1	471.953	0.0473071	471.905	0.0946143	472	0.000200454	0.000201914
	31.34	1	488	0	488	0	488	0	0	31.75	1	472.953	0.0474081	472.905	0.0948162	473	0.000200457	0.000201926
	31.31	1	489	0	489	0	489	0	0	31.75	1	473.952	0.0475091	473.905	0.0950181	474	0.00020046	0.000201926
	31.29	1	490	0	490	0	490	0	0	31.75	1	474.952	0.04761	474.905	0.0952201	475	0.000200463	0.000201926
	31.26	1	491	0	491	0	491	0	0	31.74	1	475.952	0.047711	475.905	0.095422	476	0.000200466	0.000201939
	31.21	1	492	0	492	0	492	0	0	31.7	1	476.952	0.047812	476.904	0.0956239	477	0.000200469	0.000201945
	31.19	1	493	0	493	0	493	0	0	31.67	1	477.952	0.0479129	477.904	0.0958259	478	0.000200473	0.000201951
	31.14	1	494	0	494	0	494	0	0	31.64	1	478.952	0.0480139	478.904	0.0960278	479	0.000200476	0.000201957
	31.12	1	495	0	495	0	495	0	0	31.63	1	479.952	0.0481149	479.904	0.0962298	480	0.000200479	0.000201964
	31.09	1	496	0	496	0	496	0	0	31.62	1	480.952	0.0482159	480.904	0.0964318	481	0.000200482	0.00020197
	31.07	1	498	0	498	0	498	0	0	31.54	1	481.952	0.0483169	481.903	0.0966338	482	0.000200485	0.000201976
	30.91	1	499	0	499	0	499	0	0	31.51	1	482.952	0.0484179	482.903	0.0968357	483	0.000200488	0.000201982
	30.89	1	500	0	500	0	500	0	0	31.42	1	483.951	0.0485189	483.903	0.0970377	484	0.000200491	0.000201992
	30.84	1	501	0	501	0	501	0	0	31.42	1	484.951	0.0486199	484.903	0.0972397	485	0.000200494	0.000201992
	30.81	1	502	0	502	0	502	0	0	31.4	1	485.951	0.0487209	485.903	0.0974417	486	0.000200497	0.000202001
	30.79	1	503	0	503	0	503	0	0	31.37	1	486.951	0.0488219	486.902	0.0976437	487	0.0002005	0.000202007
	30.78	1	504	0	504	0	504	0	0	31.34	1	487.951	0.0489229	487.902	0.0978457	488	0.000200504	0.000202013
	30.73	1	505	0	505	0	505	0	0	31.31	1	488.951	0.0490239	488.902	0.0980478	489	0.000200507	0.00020202
	30.71	1	506	0	506	0	506	0	0	31.29	1	489.951	0.0491249	489.902	0.0982498	490	0.00020051	0.000202026
	30.6	1	507	0	507	0	507	0	0	31.26	1	490.951	0.0492259	490.902	0.0984518	491	0.000200513	0.000202032
	30.53	1	508	0	508	0	508	0	0	31.21	1	491.951	0.0493269	491.901	0.0986539	492	0.000200516	0.000202038
	30.52	1	509	0	509	0	509	0	0	31.19	1	492.951	0.049428	492.901	0.0988559	493	0.000200519	0.000202044
	30.46	1	511	0	511	0	511	0	0	31.14	1	493.95	0.049529	493.901	0.099058	494	0.000200522	0.000202051
	30.35	1	512	0	512	0	512	0	0	31.12	1	494.95	0.04963	494.901	0.09926	495	0.000200525	0.000202057
	30.33	1	513	0	513	0	513	0	0	31.09	1	495.95	0.049731	495.901	0.0994621	496	0.000200528	0.000202063
	30.25	1	514	0	514	0	514	0	0	31.07	1	496.95	0.0498321	496.9	0.0996641	497	0.000200531	0.000202073
	30.14	1	515	0	515	0	515	0	0	31.07	1	497.95	0.0499331	497.9	0.0998662	498	0.000200535	0.000202073
	30.11	1	516	0	516	0	516	0	0	30.91	1	498.95	0.0500342	498.9	0.100068	499	0.000200538	0.000202082
	30.06	1	517	0	517	0	517	0	0	30.89	1	499.95	0.0501352	499.9	0.10027	500	0.000200541	0.000202088
	30.05	1	518	0	518	0	518	0	0	30.84	1	500.95	0.0502362	500.9	0.100472	501	0.000200544	0.000202094
	30.03	1	520	0	520	0	520	0	0	30.81	1	501.95	0.0503373	501.899	0.100675	502	0.000200547	0.000202101
	29.96	1	521	0	521	0	521	0	0	30.79	1	502.95	0.0504383	502.899	0.100877	503	0.00020055	0.000202107
	29.84	1	522	0	522	0	522	0	0	30.78	1	503.949	0.0505394	503.899	0.101079	504	0.000200553	0.000202113
	29.81	1	523	0	523	0	523	0	0	30.73	1	504.949	0.0506405	504.899	0.101281	505	0.000200556	0.000202119
	29.8	1	525	0	525	0	525	0	0	30.71	1	505.949	0.0507415	505.899	0.101483	506	0.000200559	0.000202125
	29.65	1	526	0	526	0	526	0	0	30.6	1	506.949	0.0508426	506.898	0.101685	507	0.000200562	0.000202132
	29.62	1	527	0	527	0	527	0	0	30.53	1	507.949	0.0509437	507.898	0.101887	508	0.000200566	0.000202138
	29.6	1	528	0	528	0	528	0	0	30.52	1	508.949	0.0510447	508.898	0.102089	509	0.000200569	0.000202144
	29.56	1	530	0	530	0	530	0	0	30.46	1	509.949	0.0511458	509.898	0.102292	510	0.000200572	0.000202153
	29.5	1	531	0	531	0	531	0	0	30.46	1	510.949	0.0512469	510.898	0.102494	511	0.000200575	0.000202153
	29.49	1	532	0	532	0	532	0	0	30.35	1	511.949	0.051348	511.897	0.102696	512	0.000200578	0.000202163
	29.48	1	533	0	533	0	533	0	0	30.33	1	512.949	0.0514491	512.897	0.102898	513	0.000200581	0.000202169
	29.42	1	534	0	534	0	534	0	0	30.25	1	513.948	0.0515501	513.897	0.1031	514	0.000200584	0.000202175
	29.39	1	535	0	535	0	535	0	0	30.14	1	514.948	0.0516512	514.897	0.103302	515	0.000200587	0.000202182
	29.36	1	536	0	536	0	536	0	0	30.11	1	515.948	0.0517523	515.896	0.103505	516	0.00020059	0.000202188
	29.35	1	539	0	539	0	539	0	0	30.06	1	516.948	0.0518534	516.896	0.103707	517	0.000200594	0.000202194
	29.3	1	540	0	540	0	540	0	0	30.05	1	517.948	0.0519545	517.896	0.103909	518	0.000200597	0.0002022
	29.26	1	541	0	541	0	541	0	0	30.03	1	518.948	0.0520556	518.896	0.104111	519	0.0002006	0.00020221
	29.21	1	542	0	542	0	542	0	0	30.03	1	519.948	0.0521567	519.896	0.104313	520	0.000200603	0.00020221
	29.19	1	543	0	543	0	543	0	0	29.96	1	520.948	0.0522578	520.895	0.104516	521	0.000200606	0.000202219
	29.17	1	544	0	544	0	544	0	0	29.84	1	521.948	0.052359	521.895	0.104718	522	0.000200609	0.000202225
	29.16	1	545	0	545	0	545	0	0	29.81	1	522.948	0.0524601	522.895	0.10492	523	0.000200612	0.000202231
	29.1	1	546	0	546	0	546	0	0	29.8	1	523.947	0.0525612	523.895	0.105122	524	0.000200615	0.000202241
	29.04	1	548	0	548	0	548	0	0	29.8	1	524.947	0.0526623	524.895	0.105325	525	0.000200618	0.000202241
	29.02	1	549	0	549	0	549	0	0	29.65	1	525.947	0.0527634	525.894	0.105527	526	0.000200621	0.00020225
	28.9	1	550	0	550	0	550	0	0	29.62	1	526.947	0.0528646	526.894	0.105729	527	0.000200625	0.000202256
	28.85	1	551	0	551	0	551	0	0	29.6	1	527.947	0.0529657	527.894	0.105931	528	0.000200628	0.000202263
	28.77	1	552	0	552	0	552	0	0	29.56	1	528.947	0.0530668	528.894	0.106134	529	0.000200631	0.000202272
	28.76	1	553	0	553	0	553	0	0	29.56	1	529.947	0.053168	529.894	0.106336	530	0.000200634	0.000202272
	28.72	1	554	0	554	0	554	0	0	29.5	1	530.947	0.0532691	530.893	0.106538	531	0.000200637	0.000202281
	28.7	1	555	0	555	0	555	0	0	29.49	1	531.947	0.0533702	531.893	0.10674	532	0.00020064	0.000202287
	28.62	1	556	0	556	0	556	0	0	29.48	1	532.947	0.0534714	532.893	0.106943	533	0.000200643	0.000202294
	28.58	1	557	0	557	0	557	0	0	29.42	1	533.946	0.0535725	533.893	0.107145	534	0.000200646	0.0002023
	28.56	1	558	0	558	0	558	0	0	29.39	1	534.946	0.0536737	534.893	0.107347	535	0.000200649	0.000202306
	28.55	1	560	0	560	0	560	0	0	29.36	1	535.946	0.0537749	535.892	0.10755	536	0.000200652	0.000202312
	28.49	1	561	0	561	0	561	0	0	29.35	1	536.946	0.053876	536.892	0.107752	537	0.000200656	0.000202325
	28.44	1	562	0	562	0	562	0	0	29.35	1	537.946	0.0539772	537.892	0.107954	538	0.000200659	0.000202325
	28.36	1	564	0	564	0	564	0	0	29.35	1	538.946	0.0540783	538.892	0.108157	539	0.000200662	0.000202325
	28.34	1	565	0	565	0	565	0	0	29.3	1	539.946	0.0541795	539.892	0.108359	540	0.000200665	0.000202337
	28.26	1	566	0	566	0	566	0	0	29.26	1	540.946	0.0542807	540.891	0.108561	541	0.000200668	0.000202344
	28.23	1	567	0	567	0	567	0	0	29.21	1	541.946	0.0543819	541.891	0.108764	542	0.000200671	0.00020235
	28.18	1	568	0	568	0	568	0	0	29.19	1	542.946	0.054483	542.891	0.108966	543	0.000200674	0.000202356
	28.17	1	569	0	569	0	569	0	0	29.17	1	543.945	0.0545842	543.891	0.109168	544	0.000200677	0.000202362
	28.05	1	570	0	570	0	570	0	0	29.16	1	544.945	0.0546854	544.891	0.109371	545	0.00020068	0.000202368
	28	1	572	0	572	0	572	0	0	29.1	1	545.945	0.0547866	545.89	0.109573	546	0.000200683	0.000202375
	27.93	1	573	0	573	0	573	0	0	29.04	1	546.945	0.0548878	546.89	0.109776	547	0.000200687	0.000202384
	27.92	1	574	0	574	0	574	0	0	29.04	1	547.945	0.054989	547.89	0.109978	548	0.00020069	0.000202384
	27.85	1	575	0	575	0	575	0	0	29.02	1	548.945	0.0550902	548.89	0.11018	549	0.000200693	0.000202393
	27.84	1	576	0	576	0	576	0	0	28.9	1	549.945	0.0551914	549.89	0.110383	550	0.000200696	0.0002024
	27.83	1	577	0	577	0	577	0	0	28.85	1	550.945	0.0552926	550.889	0.110585	551	0.000200699	0.000202406
	27.81	1	578	0	578	0	578	0	0	28.77	1	551.945	0.0553938	551.889	0.110788	552	0.000200702	0.000202412
	27.75	1	579	0	579	0	579	0	0	28.76	1	552.945	0.055495	552.889	0.11099	553	0.000200705	0.000202418
	27.72	1	580	0	580	0	580	0	0	28.72	1	553.944	0.0555962	553.889	0.111192	554	0.000200708	0.000202425
	27.7	1	581	0	581	0	581	0	0	28.7	1	554.944	0.0556974	554.889	0.111395	555	0.000200711	0.000202431
	27.65	1	582	0	582	0	582	0	0	28.62	1	555.944	0.0557986	555.888	0.111597	556	0.000200715	0.000202437
	27.63	1	583	0	583	0	583	0	0	28.58	1	556.944	0.0558999	556.888	0.1118	557	0.000200718	0.000202443
	27.57	1	584	0	584	0	584	0	0	28.56	1	557.944	0.0560011	557.888	0.112002	558	0.000200721	0.00020245
	27.5	1	585	0	585	0	585	0	0	28.55	1	558.944	0.0561023	558.888	0.112205	559	0.000200724	0.000202459
	27.48	1	586	0	586	0	586	0	0	28.55	1	559.944	0.0562035	559.888	0.112407	560	0.000200727	0.000202459
	27.47	1	587	0	587	0	587	0	0	28.49	1	560.944	0.0563048	560.887	0.11261	561	0.00020073	0.000202468
	27.46	1	588	0	588	0	588	0	0	28.44	1	561.944	0.056406	561.887	0.112812	562	0.000200733	0.000202475
	27.4	1	589	0	589	0	589	0	0	28.36	1	562.943	0.0565073	562.887	0.113015	563	0.000200736	0.000202484
	27.32	1	590	0	590	0	590	0	0	28.36	1	563.943	0.0566085	563.887	0.113217	564	0.000200739	0.000202484
	27.28	1	591	0	591	0	591	0	0	28.34	1	564.943	0.0567097	564.887	0.113419	565	0.000200742	0.000202493
	27.25	1	592	0	592	0	592	0	0	28.26	1	565.943	0.056811	565.886	0.113622	566	0.000200746	0.000202499
	27.22	1	593	0	593	0	593	0	0	28.23	1	566.943	0.0569122	566.886	0.113824	567	0.000200749	0.000202506
	27.19	1	594	0	594	0	594	0	0	28.18	1	567.943	0.0570135	567.886	0.114027	568	0.000200752	0.000202512
	27.16	1	595	0	595	0	595	0	0	28.17	1	568.943	0.0571148	568.886	0.11423	569	0.000200755	0.000202518
	27.13	1	596	0	596	0	596	0	0	28.05	1	569.943	0.057216	569.886	0.114432	570	0.000200758	0.000202524
	27.12	1	597	0	597	0	597	0	0	28	1	570.943	0.0573173	570.885	0.114635	571	0.000200761	0.000202534
	27.11	1	598	0	598	0	598	0	0	28	1	571.943	0.0574186	571.885	0.114837	572	0.000200764	0.000202534
	27.06	1	599	0	599	0	599	0	0	27.93	1	572.942	0.0575198	572.885	0.11504	573	0.000200767	0.000202543
	27.04	1	600	0	600	0	600	0	0	27.92	1	573.942	0.0576211	573.885	0.115242	574	0.00020077	0.000202549
	26.98	1	601	0	601	0	601	0	0	27.85	1	574.942	0.0577224	574.885	0.115445	575	0.000200773	0.000202556
	26.97	1	603	0	603	0	603	0	0	27.84	1	575.942	0.0578237	575.884	0.115647	576	0.000200777	0.000202562
	26.93	1	604	0	604	0	604	0	0	27.83	1	576.942	0.0579249	576.884	0.11585	577	0.00020078	0.000202568
	26.91	1	605	0	605	0	605	0	0	27.81	1	577.942	0.0580262	577.884	0.116052	578	0.000200783	0.000202574
	26.88	1	606	0	606	0	606	0	0	27.75	1	578.942	0.0581275	578.884	0.116255	579	0.000200786	0.000202581
	26.77	1	607	0	607	0	607	0	0	27.72	1	579.942	0.0582288	579.884	0.116458	580	0.000200789	0.000202587
	26.75	1	608	0	608	0	608	0	0	27.7	1	580.942	0.0583301	580.883	0.11666	581	0.000200792	0.000202593
	26.71	1	609	0	609	0	609	0	0	27.65	1	581.942	0.0584314	581.883	0.116863	582	0.000200795	0.000202599
	26.7	1	610	0	610	0	610	0	0	27.63	1	582.941	0.0585327	582.883	0.117065	583	0.000200798	0.000202606
	26.69	1	611	0	611	0	611	0	0	27.57	1	583.941	0.058634	583.883	0.117268	584	0.000200801	0.000202612
	26.65	1	612	0	612	0	612	0	0	27.5	1	584.941	0.0587353	584.883	0.117471	585	0.000200805	0.000202618
	26.64	1	613	0	613	0	613	0	0	27.48	1	585.941	0.0588366	585.882	0.117673	586	0.000200808	0.000202624
	26.55	1	614	0	614	0	614	0	0	27.47	1	586.941	0.058938	586.882	0.117876	587	0.000200811	0.000202631
	26.44	1	615	0	615	0	615	0	0	27.46	1	587.941	0.0590393	587.882	0.118079	588	0.000200814	0.000202637
	26.38	1	616	0	616	0	616	0	0	27.4	1	588.941	0.0591406	588.882	0.118281	589	0.000200817	0.000202643
	26.35	1	617	0	617	0	617	0	0	27.32	1	589.941	0.0592419	589.882	0.118484	590	0.00020082	0.000202649
	26.31	1	618	0	618	0	618	0	0	27.28	1	590.941	0.0593432	590.881	0.118686	591	0.000200823	0.000202655
	26.28	1	619	0	619	0	619	0	0	27.25	1	591.941	0.0594446	591.881	0.118889	592	0.000200826	0.000202662
	26.26	1	620	0	620	0	620	0	0	27.22	1	592.94	0.0595459	592.881	0.119092	593	0.000200829	0.000202668
	26.25	1	621	0	621	0	621	0	0	27.19	1	593.94	0.0596472	593.881	0.119294	594	0.000200832	0.000202674
	26.24	1	622	0	622	0	622	0	0	27.16	1	594.94	0.0597486	594.881	0.119497	595	0.000200836	0.00020268
	26.2	1	623	0	623	0	623	0	0	27.13	1	595.94	0.0598499	595.88	0.1197	596	0.000200839	0.000202687
	26.19	1	625	0	625	0	625	0	0	27.12	1	596.94	0.0599513	596.88	0.119903	597	0.000200842	0.000202693
	26.14	1	626	0	626	0	626	0	0	27.11	1	597.94	0.0600526	597.88	0.120105	598	0.000200845	0.000202699
	26.1	1	627	0	627	0	627	0	0	27.06	1	598.94	0.060154	598.88	0.120308	599	0.000200848	0.000202705
	26.08	1	628	0	628	0	628	0	0	27.04	1	599.94	0.0602553	599.879	0.120511	600	0.000200851	0.000202712
	26.06	1	629	0	629	0	629	0	0	26.98	1	600.94	0.0603567	600.879	0.120713	601	0.000200854	0.000202718
	26.04	1	632	0	632	0	632	0	0	26.97	1	601.94	0.0604581	601.879	0.120916	602	0.000200857	0.000202727
	26.03	1	634	0	634	0	634	0	0	26.97	1	602.939	0.0605594	602.879	0.121119	603	0.00020086	0.000202727
	26	1	637	0	637	0	637	0	0	26.93	1	603.939	0.0606608	603.879	0.121322	604	0.000200864	0.000202737
	25.96	1	638	0	638	0	638	0	0	26.91	1	604.939	0.0607622	604.878	0.121524	605	0.000200867	0.000202743
	25.92	1	639	0	639	0	639	0	0	26.88	1	605.939	0.0608635	605.878	0.121727	606	0.00020087	0.000202749
	25.91	1	640	0	640	0	640	0	0	26.77	1	606.939	0.0609649	606.878	0.12193	607	0.000200873	0.000202755
	25.87	1	641	0	641	0	641	0	0	26.75	1	607.939	0.0610663	607.878	0.122133	608	0.000200876	0.000202762
	25.8	1	642	0	642	0	642	0	0	26.71	1	608.939	0.0611677	608.878	0.122335	609	0.000200879	0.000202768
	25.78	1	643	0	643	0	643	0	0	26.7	1	609.939	0.0612691	609.877	0.122538	610	0.000200882	0.000202774
	25.73	1	644	0	644	0	644	0	0	26.69	1	610.939	0.0613705	610.877	0.122741	611	0.000200885	0.00020278
	25.71	1	645	0	645	0	645	0	0	26.65	1	611.939	0.0614719	611.877	0.122944	612	0.000200888	0.000202787
	25.69	1	646	0	646	0	646	0	0	26.64	1	612.938	0.0615732	612.877	0.123146	613	0.000200892	0.000202793
	25.66	1	647	0	647	0	647	0	0	26.55	1	613.938	0.0616746	613.877	0.123349	614	0.000200895	0.000202799
	25.56	1	648	0	648	0	648	0	0	26.44	1	614.938	0.0617761	614.876	0.123552	615	0.000200898	0.000202805
	25.54	1	649	0	649	0	649	0	0	26.38	1	615.938	0.0618775	615.876	0.123755	616	0.000200901	0.000202812
	25.52	1	650	0	650	0	650	0	0	26.35	1	616.938	0.0619789	616.876	0.123958	617	0.000200904	0.000202818
	25.5	1	653	0	653	0	653	0	0	26.31	1	617.938	0.0620803	617.876	0.124161	618	0.000200907	0.000202824
	25.49	1	654	0	654	0	654	0	0	26.28	1	618.938	0.0621817	618.876	0.124363	619	0.00020091	0.00020283
	25.48	1	655	0	655	0	655	0	0	26.26	1	619.938	0.0622831	619.875	0.124566	620	0.000200913	0.000202837
	25.44	1	656	0	656	0	656	0	0	26.25	1	620.938	0.0623845	620.875	0.124769	621	0.000200916	0.000202843
	25.41	1	657	0	657	0	657	0	0	26.24	1	621.938	0.062486	621.875	0.124972	622	0.000200919	0.000202849
	25.39	1	658	0	658	0	658	0	0	26.2	1	622.937	0.0625874	622.875	0.125175	623	0.000200923	0.000202855
	25.37	1	659	0	659	0	659	0	0	26.19	1	623.937	0.0626888	623.875	0.125378	624	0.000200926	0.000202865
	25.27	1	660	0	660	0	660	0	0	26.19	1	624.937	0.0627902	624.874	0.12558	625	0.000200929	0.000202865
	25.22	1	661	0	661	0	661	0	0	26.14	1	625.937	0.0628917	625.874	0.125783	626	0.000200932	0.000202874
	25.13	1	662	0	662	0	662	0	0	26.1	1	626.937	0.0629931	626.874	0.125986	627	0.000200935	0.00020288
	25.09	1	663	0	663	0	663	0	0	26.08	1	627.937	0.0630946	627.874	0.126189	628	0.000200938	0.000202887
	25.08	1	664	0	664	0	664	0	0	26.06	1	628.937	0.063196	628.874	0.126392	629	0.000200941	0.000202893
	25.02	1	665	0	665	0	665	0	0	26.04	1	629.937	0.0632975	629.873	0.126595	630	0.000200944	0.000202905
	24.93	1	666	0	666	0	666	0	0	26.04	1	630.937	0.0633989	630.873	0.126798	631	0.000200947	0.000202905
	24.88	1	668	0	668	0	668	0	0	26.04	1	631.936	0.0635004	631.873	0.127001	632	0.000200951	0.000202905
	24.85	1	669	0	669	0	669	0	0	26.03	1	632.936	0.0636018	632.873	0.127204	633	0.000200954	0.000202921
	24.8	1	670	0	670	0	670	0	0	26.03	1	633.936	0.0637033	633.873	0.127407	634	0.000200957	0.000202921
	24.76	1	671	0	671	0	671	0	0	26	1	634.936	0.0638048	634.872	0.12761	635	0.00020096	0.000202937
	24.75	1	672	0	672	0	672	0	0	26	1	635.936	0.0639062	635.872	0.127812	636	0.000200963	0.000202937
	24.73	1	674	0	674	0	674	0	0	26	1	636.936	0.0640077	636.872	0.128015	637	0.000200966	0.000202937
	24.71	1	675	0	675	0	675	0	0	25.96	1	637.936	0.0641092	637.872	0.128218	638	0.000200969	0.000202949
	24.6	1	676	0	676	0	676	0	0	25.92	1	638.936	0.0642107	638.872	0.128421	639	0.000200972	0.000202955
	24.59	1	677	0	677	0	677	0	0	25.91	1	639.936	0.0643121	639.871	0.128624	640	0.000200975	0.000202962
	24.51	1	678	0	678	0	678	0	0	25.87	1	640.936	0.0644136	640.871	0.128827	641	0.000200979	0.000202968
	24.47	1	679	0	679	0	679	0	0	25.8	1	641.935	0.0645151	641.871	0.12903	642	0.000200982	0.000202974
	24.46	1	680	0	680	0	680	0	0	25.78	1	642.935	0.0646166	642.871	0.129233	643	0.000200985	0.00020298
	24.45	1	681	0	681	0	681	0	0	25.73	1	643.935	0.0647181	643.871	0.129436	644	0.000200988	0.000202987
	24.4	1	682	0	682	0	682	0	0	25.71	1	644.935	0.0648196	644.87	0.129639	645	0.000200991	0.000202993
	24.37	1	683	0	683	0	683	0	0	25.69	1	645.935	0.0649211	645.87	0.129842	646	0.000200994	0.000202999
	24.35	1	684	0	684	0	684	0	0	25.66	1	646.935	0.0650226	646.87	0.130045	647	0.000200997	0.000203005
	24.34	1	685	0	685	0	685	0	0	25.56	1	647.935	0.0651241	647.87	0.130248	648	0.000201	0.000203012
	24.32	1	686	0	686	0	686	0	0	25.54	1	648.935	0.0652256	648.87	0.130451	649	0.000201003	0.000203018
	24.31	1	687	0	687	0	687	0	0	25.52	1	649.935	0.0653271	649.869	0.130654	650	0.000201007	0.000203024
	24.27	1	688	0	688	0	688	0	0	25.5	1	650.935	0.0654286	650.869	0.130857	651	0.00020101	0.000203037
	24.25	1	689	0	689	0	689	0	0	25.5	1	651.934	0.0655301	651.869	0.13106	652	0.000201013	0.000203037
	24.2	1	690	0	690	0	690	0	0	25.5	1	652.934	0.0656317	652.869	0.131263	653	0.000201016	0.000203037
	24.17	1	691	0	691	0	691	0	0	25.49	1	653.934	0.0657332	653.869	0.131466	654	0.000201019	0.000203049
	24.06	1	692	0	692	0	692	0	0	25.48	1	654.934	0.0658347	654.868	0.131669	655	0.000201022	0.000203055
	24.05	1	693	0	693	0	693	0	0	25.44	1	655.934	0.0659363	655.868	0.131873	656	0.000201025	0.000203062
	24.04	1	694	0	694	0	694	0	0	25.41	1	656.934	0.0660378	656.868	0.132076	657	0.000201028	0.000203068
	24.03	1	695	0	695	0	695	0	0	25.39	1	657.934	0.0661393	657.868	0.132279	658	0.000201031	0.000203074
	24.01	1	698	0	698	0	698	0	0	25.37	1	658.934	0.0662409	658.868	0.132482	659	0.000201034	0.00020308
	24	1	701	0	701	0	701	0	0	25.27	1	659.934	0.0663424	659.867	0.132685	660	0.000201038	0.000203087
	23.94	1	702	0	702	0	702	0	0	25.22	1	660.934	0.066444	660.867	0.132888	661	0.000201041	0.000203093
	23.92	1	703	0	703	0	703	0	0	25.13	1	661.933	0.0665455	661.867	0.133091	662	0.000201044	0.000203099
	23.91	1	704	0	704	0	704	0	0	25.09	1	662.933	0.0666471	662.867	0.133294	663	0.000201047	0.000203105
	23.89	1	705	0	705	0	705	0	0	25.08	1	663.933	0.0667486	663.867	0.133497	664	0.00020105	0.000203112
	23.86	1	706	0	706	0	706	0	0	25.02	1	664.933	0.0668502	664.866	0.1337	665	0.000201053	0.000203118
	23.78	1	707	0	707	0	707	0	0	24.93	1	665.933	0.0669517	665.866	0.133903	666	0.000201056	0.000203124
	23.76	1	708	0	708	0	708	0	0	24.88	1	666.933	0.0670533	666.866	0.134107	667	0.000201059	0.000203134
	23.68	1	709	0	709	0	709	0	0	24.88	1	667.933	0.0671549	667.866	0.13431	668	0.000201062	0.000203134
	23.65	1	710	0	710	0	710	0	0	24.85	1	668.933	0.0672564	668.865	0.134513	669	0.000201066	0.000203143
	23.64	1	712	0	712	0	712	0	0	24.8	1	669.933	0.067358	669.865	0.134716	670	0.000201069	0.000203149
	23.63	1	713	0	713	0	713	0	0	24.76	1	670.933	0.0674596	670.865	0.134919	671	0.000201072	0.000203156
	23.61	1	714	0	714	0	714	0	0	24.75	1	671.932	0.0675612	671.865	0.135122	672	0.000201075	0.000203162
	23.58	1	715	0	715	0	715	0	0	24.73	1	672.932	0.0676628	672.865	0.135326	673	0.000201078	0.000203171
	23.52	1	716	0	716	0	716	0	0	24.73	1	673.932	0.0677643	673.864	0.135529	674	0.000201081	0.000203171
	23.44	1	717	0	717	0	717	0	0	24.71	1	674.932	0.0678659	674.864	0.135732	675	0.000201084	0.000203181
	23.41	1	718	0	718	0	718	0	0	24.6	1	675.932	0.0679675	675.864	0.135935	676	0.000201087	0.000203187
	23.39	1	719	0	719	0	719	0	0	24.59	1	676.932	0.0680691	676.864	0.136138	677	0.00020109	0.000203193
	23.38	1	720	0	720	0	720	0	0	24.51	1	677.932	0.0681707	677.864	0.136341	678	0.000201094	0.000203199
	23.36	1	722	0	722	0	722	0	0	24.47	1	678.932	0.0682723	678.863	0.136545	679	0.000201097	0.000203206
	23.34	1	723	0	723	0	723	0	0	24.46	1	679.932	0.0683739	679.863	0.136748	680	0.0002011	0.000203212
	23.33	1	724	0	724	0	724	0	0	24.45	1	680.932	0.0684755	680.863	0.136951	681	0.000201103	0.000203218
	23.29	1	726	0	726	0	726	0	0	24.4	1	681.931	0.0685772	681.863	0.137154	682	0.000201106	0.000203224
	23.27	1	727	0	727	0	727	0	0	24.37	1	682.931	0.0686788	682.863	0.137358	683	0.000201109	0.000203231
	23.25	1	728	0	728	0	728	0	0	24.35	1	683.931	0.0687804	683.862	0.137561	684	0.000201112	0.000203237
	23.2	1	729	0	729	0	729	0	0	24.34	1	684.931	0.068882	684.862	0.137764	685	0.000201115	0.000203243
	23.15	1	730	0	730	0	730	0	0	24.32	1	685.931	0.0689836	685.862	0.137967	686	0.000201118	0.000203249
	23.13	1	731	0	731	0	731	0	0	24.31	1	686.931	0.0690853	686.862	0.138171	687	0.000201122	0.000203256
	23.12	1	732	0	732	0	732	0	0	24.27	1	687.931	0.0691869	687.862	0.138374	688	0.000201125	0.000203262
	23.1	1	733	0	733	0	733	0	0	24.25	1	688.931	0.0692885	688.861	0.138577	689	0.000201128	0.000203268
	23.09	1	734	0	734	0	734	0	0	24.2	1	689.931	0.0693902	689.861	0.13878	690	0.000201131	0.000203274
	23.05	1	735	0	735	0	735	0	0	24.17	1	690.931	0.0694918	690.861	0.138984	691	0.000201134	0.000203281
	22.92	1	736	0	736	0	736	0	0	24.06	1	691.93	0.0695934	691.861	0.139187	692	0.000201137	0.000203287
	22.88	1	738	0	738	0	738	0	0	24.05	1	692.93	0.0696951	692.861	0.13939	693	0.00020114	0.000203293
	22.87	1	739	0	739	0	739	0	0	24.04	1	693.93	0.0697967	693.86	0.139593	694	0.000201143	0.0002033
	22.73	1	740	0	740	0	740	0	0	24.03	1	694.93	0.0698984	694.86	0.139797	695	0.000201146	0.000203306
	22.72	1	741	0	741	0	741	0	0	24.01	1	695.93	0.0700001	695.86	0.14	696	0.00020115	0.000203318
	22.67	1	742	0	742	0	742	0	0	24.01	1	696.93	0.0701017	696.86	0.140203	697	0.000201153	0.000203318
	22.63	1	743	0	743	0	743	0	0	24.01	1	697.93	0.0702034	697.86	0.140407	698	0.000201156	0.000203318
	22.6	1	744	0	744	0	744	0	0	24	1	698.93	0.070305	698.859	0.14061	699	0.000201159	0.000203337
	22.58	1	745	0	745	0	745	0	0	24	1	699.93	0.0704067	699.859	0.140813	700	0.000201162	0.000203337
	22.56	1	746	0	746	0	746	0	0	24	1	700.929	0.0705084	700.859	0.141017	701	0.000201165	0.000203337
	22.54	1	747	0	747	0	747	0	0	23.94	1	701.929	0.0706101	701.859	0.14122	702	0.000201168	0.00020335
	22.5	1	748	0	748	0	748	0	0	23.92	1	702.929	0.0707117	702.859	0.141423	703	0.000201171	0.000203356
	22.46	1	749	0	749	0	749	0	0	23.91	1	703.929	0.0708134	703.858	0.141627	704	0.000201174	0.000203362
	22.45	1	751	0	751	0	751	0	0	23.89	1	704.929	0.0709151	704.858	0.14183	705	0.000201178	0.000203368
	22.43	1	754	0	754	0	754	0	0	23.86	1	705.929	0.0710168	705.858	0.142034	706	0.000201181	0.000203375
	22.42	1	755	0	755	0	755	0	0	23.78	1	706.929	0.0711185	706.858	0.142237	707	0.000201184	0.000203381
	22.4	1	756	0	756	0	756	0	0	23.76	1	707.929	0.0712202	707.858	0.14244	708	0.000201187	0.000203387
	22.39	1	757	0	757	0	757	0	0	23.68	1	708.929	0.0713219	708.857	0.142644	709	0.00020119	0.000203394
	22.37	1	758	0	758	0	758	0	0	23.65	1	709.929	0.0714236	709.857	0.142847	710	0.000201193	0.0002034
	22.3	1	759	0	759	0	759	0	0	23.64	1	710.928	0.0715253	710.857	0.143051	711	0.000201196	0.000203409
	22.29	1	760	0	760	0	760	0	0	23.64	1	711.928	0.071627	711.857	0.143254	712	0.000201199	0.000203409
	22.23	1	761	0	761	0	761	0	0	23.63	1	712.928	0.0717287	712.857	0.143457	713	0.000201202	0.000203419
	22.2	1	762	0	762	0	762	0	0	23.61	1	713.928	0.0718304	713.856	0.143661	714	0.000201206	0.000203425
	22.15	1	763	0	763	0	763	0	0	23.58	1	714.928	0.0719321	714.856	0.143864	715	0.000201209	0.000203431
	22.14	1	764	0	764	0	764	0	0	23.52	1	715.928	0.0720338	715.856	0.144068	716	0.000201212	0.000203437
	22.12	1	765	0	765	0	765	0	0	23.44	1	716.928	0.0721356	716.856	0.144271	717	0.000201215	0.000203444
	22.03	1	766	0	766	0	766	0	0	23.41	1	717.928	0.0722373	717.856	0.144475	718	0.000201218	0.00020345
	22.02	1	767	0	767	0	767	0	0	23.39	1	718.928	0.072339	718.855	0.144678	719	0.000201221	0.000203456
	22.01	1	768	0	768	0	768	0	0	23.38	1	719.928	0.0724407	719.855	0.144881	720	0.000201224	0.000203463
	22	1	769	0	769	0	769	0	0	23.36	1	720.927	0.0725425	720.855	0.145085	721	0.000201227	0.000203472
	21.98	1	770	0	770	0	770	0	0	23.36	1	721.927	0.0726442	721.855	0.145288	722	0.00020123	0.000203472
	21.96	1	771	0	771	0	771	0	0	23.34	1	722.927	0.0727459	722.855	0.145492	723	0.000201234	0.000203481
	21.94	1	772	0	772	0	772	0	0	23.33	1	723.927	0.0728477	723.854	0.145695	724	0.000201237	0.000203488
	21.91	1	774	0	774	0	774	0	0	23.29	1	724.927	0.0729494	724.854	0.145899	725	0.00020124	0.000203497
	21.89	1	775	0	775	0	775	0	0	23.29	1	725.927	0.0730512	725.854	0.146102	726	0.000201243	0.000203497
	21.88	1	776	0	776	0	776	0	0	23.27	1	726.927	0.0731529	726.854	0.146306	727	0.000201246	0.000203506
	21.82	1	777	0	777	0	777	0	0	23.25	1	727.927	0.0732547	727.853	0.146509	728	0.000201249	0.000203513
	21.75	1	778	0	778	0	778	0	0	23.2	1	728.927	0.0733565	728.853	0.146713	729	0.000201252	0.000203519
	21.68	1	779	0	779	0	779	0	0	23.15	1	729.927	0.0734582	729.853	0.146916	730	0.000201255	0.000203525
	21.64	1	780	0	780	0	780	0	0	23.13	1	730.926	0.07356	730.853	0.14712	731	0.000201259	0.000203532
	21.62	1	781	0	781	0	781	0	0	23.12	1	731.926	0.0736618	731.853	0.147324	732	0.000201262	0.000203538
	21.59	1	782	0	782	0	782	0	0	23.1	1	732.926	0.0737635	732.852	0.147527	733	0.000201265	0.000203544
	21.53	1	783	0	783	0	783	0	0	23.09	1	733.926	0.0738653	733.852	0.147731	734	0.000201268	0.00020355
	21.52	1	784	0	784	0	784	0	0	23.05	1	734.926	0.0739671	734.852	0.147934	735	0.000201271	0.000203557
	21.51	1	785	0	785	0	785	0	0	22.92	1	735.926	0.0740689	735.852	0.148138	736	0.000201274	0.000203563
	21.47	1	787	0	787	0	787	0	0	22.88	1	736.926	0.0741706	736.852	0.148341	737	0.000201277	0.000203572
	21.42	1	788	0	788	0	788	0	0	22.88	1	737.926	0.0742724	737.851	0.148545	738	0.00020128	0.000203572
	21.4	1	789	0	789	0	789	0	0	22.87	1	738.926	0.0743742	738.851	0.148748	739	0.000201283	0.000203582
	21.38	1	790	0	790	0	790	0	0	22.73	1	739.926	0.074476	739.851	0.148952	740	0.000201287	0.000203588
	21.36	1	791	0	791	0	791	0	0	22.72	1	740.925	0.0745778	740.851	0.149156	741	0.00020129	0.000203594
	21.32	1	792	0	792	0	792	0	0	22.67	1	741.925	0.0746796	741.851	0.149359	742	0.000201293	0.000203601
	21.31	1	793	0	793	0	793	0	0	22.63	1	742.925	0.0747814	742.85	0.149563	743	0.000201296	0.000203607
	21.19	1	795	0	795	0	795	0	0	22.6	1	743.925	0.0748832	743.85	0.149766	744	0.000201299	0.000203613
	21.16	1	796	0	796	0	796	0	0	22.58	1	744.925	0.074985	744.85	0.14997	745	0.000201302	0.000203619
	21.15	1	797	0	797	0	797	0	0	22.56	1	745.925	0.0750868	745.85	0.150174	746	0.000201305	0.000203626
	21.08	1	798	0	798	0	798	0	0	22.54	1	746.925	0.0751887	746.85	0.150377	747	0.000201308	0.000203632
	21.07	1	799	0	799	0	799	0	0	22.5	1	747.925	0.0752905	747.849	0.150581	748	0.000201311	0.000203638
	21.04	1	800	0	800	0	800	0	0	22.46	1	748.925	0.0753923	748.849	0.150785	749	0.000201315	0.000203645
	21.01	1	801	0	801	0	801	0	0	22.45	1	749.925	0.0754941	749.849	0.150988	750	0.000201318	0.000203654
	21	1	802	0	802	0	802	0	0	22.45	1	750.924	0.075596	750.849	0.151192	751	0.000201321	0.000203654
	20.94	1	803	0	803	0	803	0	0	22.43	1	751.924	0.0756978	751.849	0.151396	752	0.000201324	0.00020367
	20.92	1	804	0	804	0	804	0	0	22.43	1	752.924	0.0757996	752.848	0.151599	753	0.000201327	0.00020367
	20.91	1	805	0	805	0	805	0	0	22.43	1	753.924	0.0759015	753.848	0.151803	754	0.00020133	0.00020367
	20.89	1	806	0	806	0	806	0	0	22.42	1	754.924	0.0760033	754.848	0.152007	755	0.000201333	0.000203682
	20.88	1	807	0	807	0	807	0	0	22.4	1	755.924	0.0761052	755.848	0.15221	756	0.000201336	0.000203688
	20.86	1	808	0	808	0	808	0	0	22.39	1	756.924	0.076207	756.848	0.152414	757	0.000201339	0.000203695
	20.84	1	809	0	809	0	809	0	0	22.37	1	757.924	0.0763088	757.847	0.152618	758	0.000201343	0.000203701
	20.75	1	810	0	810	0	810	0	0	22.3	1	758.924	0.0764107	758.847	0.152821	759	0.000201346	0.000203707
	20.74	1	811	0	811	0	811	0	0	22.29	1	759.923	0.0765126	759.847	0.153025	760	0.000201349	0.000203714
	20.73	1	812	0	812	0	812	0	0	22.23	1	760.923	0.0766144	760.847	0.153229	761	0.000201352	0.00020372
	20.71	1	813	0	813	0	813	0	0	22.2	1	761.923	0.0767163	761.847	0.153433	762	0.000201355	0.000203726
	20.69	1	815	0	815	0	815	0	0	22.15	1	762.923	0.0768181	762.846	0.153636	763	0.000201358	0.000203732
	20.67	1	816	0	816	0	816	0	0	22.14	1	763.923	0.07692	763.846	0.15384	764	0.000201361	0.000203739
	20.65	1	817	0	817	0	817	0	0	22.12	1	764.923	0.0770219	764.846	0.154044	765	0.000201364	0.000203745
	20.62	1	818	0	818	0	818	0	0	22.03	1	765.923	0.0771238	765.846	0.154248	766	0.000201368	0.000203751
	20.61	1	821	0	821	0	821	0	0	22.02	1	766.923	0.0772256	766.846	0.154451	767	0.000201371	0.000203758
	20.57	1	822	0	822	0	822	0	0	22.01	1	767.923	0.0773275	767.845	0.154655	768	0.000201374	0.000203764
	20.56	1	823	0	823	0	823	0	0	22	1	768.923	0.0774294	768.845	0.154859	769	0.000201377	0.00020377
	20.54	1	825	0	825	0	825	0	0	21.98	1	769.922	0.0775313	769.845	0.155063	770	0.00020138	0.000203776
	20.46	1	827	0	827	0	827	0	0	21.96	1	770.922	0.0776332	770.845	0.155266	771	0.000201383	0.000203783
	20.41	1	828	0	828	0	828	0	0	21.94	1	771.922	0.0777351	771.845	0.15547	772	0.000201386	0.000203789
	20.38	1	829	0	829	0	829	0	0	21.91	1	772.922	0.077837	772.844	0.155674	773	0.000201389	0.000203798
	20.36	1	830	0	830	0	830	0	0	21.91	1	773.922	0.0779389	773.844	0.155878	774	0.000201392	0.000203798
	20.32	1	831	0	831	0	831	0	0	21.89	1	774.922	0.0780408	774.844	0.156082	775	0.000201396	0.000203808
	20.3	1	832	0	832	0	832	0	0	21.88	1	775.922	0.0781427	775.844	0.156285	776	0.000201399	0.000203814
	20.27	1	834	0	834	0	834	0	0	21.82	1	776.922	0.0782446	776.844	0.156489	777	0.000201402	0.00020382
	20.22	1	836	0	836	0	836	0	0	21.75	1	777.922	0.0783465	777.843	0.156693	778	0.000201405	0.000203827
	20.19	1	837	0	837	0	837	0	0	21.68	1	778.922	0.0784484	778.843	0.156897	779	0.000201408	0.000203833
	20.17	1	838	0	838	0	838	0	0	21.64	1	779.921	0.0785504	779.843	0.157101	780	0.000201411	0.000203839
	20.11	1	839	0	839	0	839	0	0	21.62	1	780.921	0.0786523	780.843	0.157305	781	0.000201414	0.000203846
	20.08	1	840	0	840	0	840	0	0	21.59	1	781.921	0.0787542	781.842	0.157508	782	0.000201417	0.000203852
	20.06	1	842	0	842	0	842	0	0	21.53	1	782.921	0.0788561	782.842	0.157712	783	0.000201421	0.000203858
	20.05	1	843	0	843	0	843	0	0	21.52	1	783.921	0.0789581	783.842	0.157916	784	0.000201424	0.000203865
	20.02	1	844	0	844	0	844	0	0	21.51	1	784.921	0.07906	784.842	0.15812	785	0.000201427	0.000203871
	20	1	846	0	846	0	846	0	0	21.47	1	785.921	0.0791619	785.842	0.158324	786	0.00020143	0.00020388
	19.99	1	847	0	847	0	847	0	0	21.47	1	786.921	0.0792639	786.841	0.158528	787	0.000201433	0.00020388
	19.87	1	848	0	848	0	848	0	0	21.42	1	787.921	0.0793658	787.841	0.158732	788	0.000201436	0.00020389
	19.85	1	849	0	849	0	849	0	0	21.4	1	788.921	0.0794678	788.841	0.158936	789	0.000201439	0.000203896
	19.83	1	851	0	851	0	851	0	0	21.38	1	789.92	0.0795697	789.841	0.159139	790	0.000201442	0.000203902
	19.81	1	852	0	852	0	852	0	0	21.36	1	790.92	0.0796717	790.841	0.159343	791	0.000201445	0.000203909
	19.73	1	853	0	853	0	853	0	0	21.32	1	791.92	0.0797736	791.84	0.159547	792	0.000201449	0.000203915
	19.72	1	854	0	854	0	854	0	0	21.31	1	792.92	0.0798756	792.84	0.159751	793	0.000201452	0.000203921
	19.64	1	855	0	855	0	855	0	0	21.19	1	793.92	0.0799776	793.84	0.159955	794	0.000201455	0.000203931
	19.6	1	856	0	856	0	856	0	0	21.19	1	794.92	0.0800795	794.84	0.160159	795	0.000201458	0.000203931
	19.59	1	857	0	857	0	857	0	0	21.16	1	795.92	0.0801815	795.84	0.160363	796	0.000201461	0.00020394
	19.56	1	858	0	858	0	858	0	0	21.15	1	796.92	0.0802835	796.839	0.160567	797	0.000201464	0.000203946
	19.51	1	859	0	859	0	859	0	0	21.08	1	797.92	0.0803854	797.839	0.160771	798	0.000201467	0.000203953
	19.49	1	860	0	860	0	860	0	0	21.07	1	798.92	0.0804874	798.839	0.160975	799	0.00020147	0.000203959
	19.48	1	862	0	862	0	862	0	0	21.04	1	799.919	0.0805894	799.839	0.161179	800	0.000201474	0.000203965
	19.43	1	864	0	864	0	864	0	0	21.01	1	800.919	0.0806914	800.839	0.161383	801	0.000201477	0.000203972
	19.35	1	866	0	866	0	866	0	0	21	1	801.919	0.0807934	801.838	0.161587	802	0.00020148	0.000203978
	19.33	1	867	0	867	0	867	0	0	20.94	1	802.919	0.0808954	802.838	0.161791	803	0.000201483	0.000203984
	19.31	1	868	0	868	0	868	0	0	20.92	1	803.919	0.0809974	803.838	0.161995	804	0.000201486	0.00020399
	19.3	1	869	0	869	0	869	0	0	20.91	1	804.919	0.0810994	804.838	0.162199	805	0.000201489	0.000203997
	19.26	1	870	0	870	0	870	0	0	20.89	1	805.919	0.0812014	805.838	0.162403	806	0.000201492	0.000204003
	19.24	1	871	0	871	0	871	0	0	20.88	1	806.919	0.0813034	806.837	0.162607	807	0.000201495	0.000204009
	19.23	1	872	0	872	0	872	0	0	20.86	1	807.919	0.0814054	807.837	0.162811	808	0.000201498	0.000204016
	19.22	1	873	0	873	0	873	0	0	20.84	1	808.918	0.0815074	808.837	0.163015	809	0.000201502	0.000204022
	19.21	1	874	0	874	0	874	0	0	20.75	1	809.918	0.0816094	809.837	0.163219	810	0.000201505	0.000204028
	19.2	1	876	0	876	0	876	0	0	20.74	1	810.918	0.0817114	810.837	0.163423	811	0.000201508	0.000204035
	19.17	1	877	0	877	0	877	0	0	20.73	1	811.918	0.0818134	811.836	0.163627	812	0.000201511	0.000204041
	19.16	1	878	0	878	0	878	0	0	20.71	1	812.918	0.0819155	812.836	0.163831	813	0.000201514	0.000204047
	19.12	1	879	0	879	0	879	0	0	20.69	1	813.918	0.0820175	813.836	0.164035	814	0.000201517	0.000204057
	19.06	1	880	0	880	0	880	0	0	20.69	1	814.918	0.0821195	814.836	0.164239	815	0.00020152	0.000204057
	19.05	1	881	0	881	0	881	0	0	20.67	1	815.918	0.0822216	815.836	0.164443	816	0.000201523	0.000204066
	18.98	1	882	0	882	0	882	0	0	20.65	1	816.918	0.0823236	816.835	0.164647	817	0.000201527	0.000204072
	18.97	1	883	0	883	0	883	0	0	20.62	1	817.918	0.0824256	817.835	0.164851	818	0.00020153	0.000204079
	18.95	1	884	0	884	0	884	0	0	20.61	1	818.917	0.0825277	818.835	0.165055	819	0.000201533	0.000204091
	18.91	1	885	0	885	0	885	0	0	20.61	1	819.917	0.0826297	819.835	0.165259	820	0.000201536	0.000204091
	18.9	1	886	0	886	0	886	0	0	20.61	1	820.917	0.0827318	820.835	0.165464	821	0.000201539	0.000204091
	18.89	1	887	0	887	0	887	0	0	20.57	1	821.917	0.0828338	821.834	0.165668	822	0.000201542	0.000204104
	18.87	1	888	0	888	0	888	0	0	20.56	1	822.917	0.0829359	822.834	0.165872	823	0.000201545	0.00020411
	18.84	1	889	0	889	0	889	0	0	20.54	1	823.917	0.0830379	823.834	0.166076	824	0.000201548	0.00020412
	18.83	1	890	0	890	0	890	0	0	20.54	1	824.917	0.08314	824.834	0.16628	825	0.000201552	0.00020412
	18.81	1	891	0	891	0	891	0	0	20.46	1	825.917	0.0832421	825.834	0.166484	826	0.000201555	0.000204132
	18.79	1	892	0	892	0	892	0	0	20.46	1	826.917	0.0833441	826.833	0.166688	827	0.000201558	0.000204132
	18.7	1	893	0	893	0	893	0	0	20.41	1	827.917	0.0834462	827.833	0.166892	828	0.000201561	0.000204142
	18.63	1	894	0	894	0	894	0	0	20.38	1	828.916	0.0835483	828.833	0.167097	829	0.000201564	0.000204148
	18.55	1	896	0	896	0	896	0	0	20.36	1	829.916	0.0836504	829.833	0.167301	830	0.000201567	0.000204154
	18.54	1	897	0	897	0	897	0	0	20.32	1	830.916	0.0837524	830.832	0.167505	831	0.00020157	0.000204161
	18.49	1	898	0	898	0	898	0	0	20.3	1	831.916	0.0838545	831.832	0.167709	832	0.000201573	0.000204167
	18.44	1	899	0	899	0	899	0	0	20.27	1	832.916	0.0839566	832.832	0.167913	833	0.000201576	0.000204177
	18.39	1	901	0	901	0	901	0	0	20.27	1	833.916	0.0840587	833.832	0.168117	834	0.00020158	0.000204177
	18.35	1	902	0	902	0	902	0	0	20.22	1	834.916	0.0841608	834.832	0.168322	835	0.000201583	0.000204189
	18.34	1	903	0	903	0	903	0	0	20.22	1	835.916	0.0842629	835.831	0.168526	836	0.000201586	0.000204189
	18.29	1	907	0	907	0	907	0	0	20.19	1	836.916	0.084365	836.831	0.16873	837	0.000201589	0.000204199
	18.27	1	908	0	908	0	908	0	0	20.17	1	837.916	0.0844671	837.831	0.168934	838	0.000201592	0.000204205
	18.25	1	909	0	909	0	909	0	0	20.11	1	838.915	0.0845692	838.831	0.169138	839	0.000201595	0.000204211
	18.19	1	910	0	910	0	910	0	0	20.08	1	839.915	0.0846713	839.831	0.169343	840	0.000201598	0.000204218
	18.18	1	911	0	911	0	911	0	0	20.06	1	840.915	0.0847734	840.83	0.169547	841	0.000201601	0.000204227
	18.13	1	912	0	912	0	912	0	0	20.06	1	841.915	0.0848755	841.83	0.169751	842	0.000201605	0.000204227
	18.1	1	913	0	913	0	913	0	0	20.05	1	842.915	0.0849776	842.83	0.169955	843	0.000201608	0.000204237
	18.09	1	915	0	915	0	915	0	0	20.02	1	843.915	0.0850798	843.83	0.17016	844	0.000201611	0.000204243
	18.08	1	916	0	916	0	916	0	0	20	1	844.915	0.0851819	844.83	0.170364	845	0.000201614	0.000204252
	18.06	1	918	0	918	0	918	0	0	20	1	845.915	0.085284	845.829	0.170568	846	0.000201617	0.000204252
	18.04	1	919	0	919	0	919	0	0	19.99	1	846.915	0.0853862	846.829	0.170772	847	0.00020162	0.000204262
	18.02	1	921	0	921	0	921	0	0	19.87	1	847.915	0.0854883	847.829	0.170977	848	0.000201623	0.000204268
	18.01	1	923	0	923	0	923	0	0	19.85	1	848.914	0.0855904	848.829	0.171181	849	0.000201626	0.000204275
	18	1	926	0	926	0	926	0	0	19.83	1	849.914	0.0856926	849.829	0.171385	850	0.00020163	0.000204284
	17.95	1	928	0	928	0	928	0	0	19.83	1	850.914	0.0857947	850.828	0.171589	851	0.000201633	0.000204284
	17.92	1	929	0	929	0	929	0	0	19.81	1	851.914	0.0858969	851.828	0.171794	852	0.000201636	0.000204294
	17.9	1	930	0	930	0	930	0	0	19.73	1	852.914	0.085999	852.828	0.171998	853	0.000201639	0.0002043
	17.89	1	931	0	931	0	931	0	0	19.72	1	853.914	0.0861012	853.828	0.172202	854	0.000201642	0.000204306
	17.88	1	932	0	932	0	932	0	0	19.64	1	854.914	0.0862033	854.828	0.172407	855	0.000201645	0.000204313
	17.86	1	934	0	934	0	934	0	0	19.6	1	855.914	0.0863055	855.827	0.172611	856	0.000201648	0.000204319
	17.84	1	936	0	936	0	936	0	0	19.59	1	856.914	0.0864076	856.827	0.172815	857	0.000201651	0.000204325
	17.8	1	939	0	939	0	939	0	0	19.56	1	857.913	0.0865098	857.827	0.17302	858	0.000201655	0.000204332
	17.76	1	940	0	940	0	940	0	0	19.51	1	858.913	0.086612	858.827	0.173224	859	0.000201658	0.000204338
	17.72	1	943	0	943	0	943	0	0	19.49	1	859.913	0.0867141	859.827	0.173428	860	0.000201661	0.000204344
	17.69	1	944	0	944	0	944	0	0	19.48	1	860.913	0.0868163	860.826	0.173633	861	0.000201664	0.000204354
	17.62	1	945	0	945	0	945	0	0	19.48	1	861.913	0.0869185	861.826	0.173837	862	0.000201667	0.000204354
	17.61	1	946	0	946	0	946	0	0	19.43	1	862.913	0.0870207	862.826	0.174041	863	0.00020167	0.000204366
	17.6	1	947	0	947	0	947	0	0	19.43	1	863.913	0.0871229	863.826	0.174246	864	0.000201673	0.000204366
	17.55	1	949	0	949	0	949	0	0	19.35	1	864.913	0.087225	864.826	0.17445	865	0.000201676	0.000204379
	17.53	1	950	0	950	0	950	0	0	19.35	1	865.913	0.0873272	865.825	0.174654	866	0.00020168	0.000204379
	17.51	1	951	0	951	0	951	0	0	19.33	1	866.913	0.0874294	866.825	0.174859	867	0.000201683	0.000204389
	17.49	1	952	0	952	0	952	0	0	19.31	1	867.912	0.0875316	867.825	0.175063	868	0.000201686	0.000204395
	17.48	1	953	0	953	0	953	0	0	19.3	1	868.912	0.0876338	868.825	0.175268	869	0.000201689	0.000204401
	17.47	1	954	0	954	0	954	0	0	19.26	1	869.912	0.087736	869.825	0.175472	870	0.000201692	0.000204408
	17.45	1	955	0	955	0	955	0	0	19.24	1	870.912	0.0878382	870.824	0.175676	871	0.000201695	0.000204414
	17.41	1	957	0	957	0	957	0	0	19.23	1	871.912	0.0879405	871.824	0.175881	872	0.000201698	0.00020442
	17.36	1	958	0	958	0	958	0	0	19.22	1	872.912	0.0880427	872.824	0.176085	873	0.000201701	0.000204427
	17.32	1	960	0	960	0	960	0	0	19.21	1	873.912	0.0881449	873.824	0.17629	874	0.000201705	0.000204433
	17.31	1	962	0	962	0	962	0	0	19.2	1	874.912	0.0882471	874.824	0.176494	875	0.000201708	0.000204442
	17.26	1	964	0	964	0	964	0	0	19.2	1	875.912	0.0883493	875.823	0.176699	876	0.000201711	0.000204442
	17.25	1	965	0	965	0	965	0	0	19.17	1	876.912	0.0884516	876.823	0.176903	877	0.000201714	0.000204452
	17.21	1	966	0	966	0	966	0	0	19.16	1	877.911	0.0885538	877.823	0.177108	878	0.000201717	0.000204458
	17.19	1	967	0	967	0	967	0	0	19.12	1	878.911	0.088656	878.823	0.177312	879	0.00020172	0.000204465
	17.18	1	968	0	968	0	968	0	0	19.06	1	879.911	0.0887582	879.822	0.177516	880	0.000201723	0.000204471
	17.16	1	969	0	969	0	969	0	0	19.05	1	880.911	0.0888605	880.822	0.177721	881	0.000201726	0.000204477
	17.14	1	970	0	970	0	970	0	0	18.98	1	881.911	0.0889627	881.822	0.177925	882	0.00020173	0.000204484
	17.1	1	971	0	971	0	971	0	0	18.97	1	882.911	0.089065	882.822	0.17813	883	0.000201733	0.00020449
	17.08	1	972	0	972	0	972	0	0	18.95	1	883.911	0.0891672	883.822	0.178334	884	0.000201736	0.000204496
	17.06	1	975	0	975	0	975	0	0	18.91	1	884.911	0.0892695	884.821	0.178539	885	0.000201739	0.000204503
	17.03	1	976	0	976	0	976	0	0	18.9	1	885.911	0.0893717	885.821	0.178743	886	0.000201742	0.000204509
	16.99	1	978	0	978	0	978	0	0	18.89	1	886.911	0.089474	886.821	0.178948	887	0.000201745	0.000204515
	16.96	1	979	0	979	0	979	0	0	18.87	1	887.91	0.0895762	887.821	0.179152	888	0.000201748	0.000204522
	16.94	1	980	0	980	0	980	0	0	18.84	1	888.91	0.0896785	888.821	0.179357	889	0.000201751	0.000204528
	16.86	1	981	0	981	0	981	0	0	18.83	1	889.91	0.0897808	889.82	0.179562	890	0.000201755	0.000204534
	16.83	1	982	0	982	0	982	0	0	18.81	1	890.91	0.089883	890.82	0.179766	891	0.000201758	0.000204541
	16.82	1	984	0	984	0	984	0	0	18.79	1	891.91	0.0899853	891.82	0.179971	892	0.000201761	0.000204547
	16.8	1	986	0	986	0	986	0	0	18.7	1	892.91	0.0900876	892.82	0.180175	893	0.000201764	0.000204553
	16.79	1	987	0	987	0	987	0	0	18.63	1	893.91	0.0901899	893.82	0.18038	894	0.000201767	0.00020456
	16.78	1	988	0	988	0	988	0	0	18.55	1	894.91	0.0902922	894.819	0.180584	895	0.00020177	0.000204569
	16.76	1	991	0	991	0	991	0	0	18.55	1	895.91	0.0903944	895.819	0.180789	896	0.000201773	0.000204569
	16.75	1	992	0	992	0	992	0	0	18.54	1	896.91	0.0904967	896.819	0.180993	897	0.000201776	0.000204579
	16.68	1	994	0	994	0	994	0	0	18.49	1	897.909	0.090599	897.819	0.181198	898	0.00020178	0.000204585
	16.66	1	995	0	995	0	995	0	0	18.44	1	898.909	0.0907013	898.819	0.181403	899	0.000201783	0.000204592
	16.65	1	996	0	996	0	996	0	0	18.39	1	899.909	0.0908036	899.818	0.181607	900	0.000201786	0.000204601
	16.59	1	997	0	997	0	997	0	0	18.39	1	900.909	0.0909059	900.818	0.181812	901	0.000201789	0.000204601
	16.58	1	998	0	998	0	998	0	0	18.35	1	901.909	0.0910082	901.818	0.182016	902	0.000201792	0.000204611
	16.57	1	999	0	999	0	999	0	0	18.34	1	902.909	0.0911105	902.818	0.182221	903	0.000201795	0.000204617
	16.56	1	1000	0	1000	0	1000	0	0	18.29	1	903.909	0.0912129	903.818	0.182426	904	0.000201798	0.000204633
	16.53	1	1001	0	1001	0	1001	0	0	18.29	1	904.909	0.0913152	904.817	0.18263	905	0.000201801	0.000204633
	16.51	1	1002	0	1002	0	1002	0	0	18.29	1	905.909	0.0914175	905.817	0.182835	906	0.000201805	0.000204633
	16.47	1	1004	0	1004	0	1004	0	0	18.29	1	906.908	0.0915198	906.817	0.18304	907	0.000201808	0.000204633
	16.42	1	1006	0	1006	0	1006	0	0	18.27	1	907.908	0.0916221	907.817	0.183244	908	0.000201811	0.000204649
	16.4	1	1007	0	1007	0	1007	0	0	18.25	1	908.908	0.0917245	908.817	0.183449	909	0.000201814	0.000204655
	16.37	1	1008	0	1008	0	1008	0	0	18.19	1	909.908	0.0918268	909.816	0.183654	910	0.000201817	0.000204662
	16.34	1	1010	0	1010	0	1010	0	0	18.18	1	910.908	0.0919291	910.816	0.183858	911	0.00020182	0.000204668
	16.33	1	1011	0	1011	0	1011	0	0	18.13	1	911.908	0.0920315	911.816	0.184063	912	0.000201823	0.000204674
	16.3	1	1012	0	1012	0	1012	0	0	18.1	1	912.908	0.0921338	912.816	0.184268	913	0.000201827	0.000204681
	16.27	1	1013	0	1013	0	1013	0	0	18.09	1	913.908	0.0922361	913.816	0.184472	914	0.00020183	0.00020469
	16.24	1	1014	0	1014	0	1014	0	0	18.09	1	914.908	0.0923385	914.815	0.184677	915	0.000201833	0.00020469
	16.23	1	1015	0	1015	0	1015	0	0	18.08	1	915.908	0.0924408	915.815	0.184882	916	0.000201836	0.0002047
	16.19	1	1016	0	1016	0	1016	0	0	18.06	1	916.907	0.0925432	916.815	0.185086	917	0.000201839	0.000204709
	16.17	1	1017	0	1017	0	1017	0	0	18.06	1	917.907	0.0926455	917.815	0.185291	918	0.000201842	0.000204709
	16.16	1	1018	0	1018	0	1018	0	0	18.04	1	918.907	0.0927479	918.815	0.185496	919	0.000201845	0.000204719
	16.15	1	1020	0	1020	0	1020	0	0	18.02	1	919.907	0.0928503	919.814	0.185701	920	0.000201848	0.000204728
	16.09	1	1021	0	1021	0	1021	0	0	18.02	1	920.907	0.0929526	920.814	0.185905	921	0.000201852	0.000204728
	16.08	1	1022	0	1022	0	1022	0	0	18.01	1	921.907	0.093055	921.814	0.18611	922	0.000201855	0.000204741
	16.07	1	1023	0	1023	0	1023	0	0	18.01	1	922.907	0.0931574	922.814	0.186315	923	0.000201858	0.000204741
	16.06	1	1024	0	1024	0	1024	0	0	18	1	923.907	0.0932598	923.813	0.18652	924	0.000201861	0.000204757
	16.05	1	1026	0	1026	0	1026	0	0	18	1	924.907	0.0933621	924.813	0.186724	925	0.000201864	0.000204757
	16.02	1	1027	0	1027	0	1027	0	0	18	1	925.907	0.0934645	925.813	0.186929	926	0.000201867	0.000204757
	16.01	1	1028	0	1028	0	1028	0	0	17.95	1	926.906	0.0935669	926.813	0.187134	927	0.00020187	0.000204773
	16	1	1034	0	1034	0	1034	0	0	17.95	1	927.906	0.0936693	927.813	0.187339	928	0.000201873	0.000204773
	15.98	1	1035	0	1035	0	1035	0	0	17.92	1	928.906	0.0937717	928.812	0.187543	929	0.000201877	0.000204783
	15.97	1	1036	0	1036	0	1036	0	0	17.9	1	929.906	0.0938741	929.812	0.187748	930	0.00020188	0.000204789
	15.94	1	1037	0	1037	0	1037	0	0	17.89	1	930.906	0.0939765	930.812	0.187953	931	0.000201883	0.000204795
	15.93	1	1038	0	1038	0	1038	0	0	17.88	1	931.906	0.0940789	931.812	0.188158	932	0.000201886	0.000204802
	15.92	1	1041	0	1041	0	1041	0	0	17.86	1	932.906	0.0941813	932.812	0.188363	933	0.000201889	0.000204811
	15.91	1	1042	0	1042	0	1042	0	0	17.86	1	933.906	0.0942837	933.811	0.188567	934	0.000201892	0.000204811
	15.85	1	1043	0	1043	0	1043	0	0	17.84	1	934.906	0.0943861	934.811	0.188772	935	0.000201895	0.000204824
	15.84	1	1045	0	1045	0	1045	0	0	17.84	1	935.906	0.0944885	935.811	0.188977	936	0.000201899	0.000204824
	15.77	1	1046	0	1046	0	1046	0	0	17.8	1	936.905	0.0945909	936.811	0.189182	937	0.000201902	0.00020484
	15.75	1	1048	0	1048	0	1048	0	0	17.8	1	937.905	0.0946933	937.811	0.189387	938	0.000201905	0.00020484
	15.74	1	1049	0	1049	0	1049	0	0	17.8	1	938.905	0.0947958	938.81	0.189592	939	0.000201908	0.00020484
	15.71	1	1050	0	1050	0	1050	0	0	17.76	1	939.905	0.0948982	939.81	0.189796	940	0.000201911	0.000204853
	15.7	1	1052	0	1052	0	1052	0	0	17.72	1	940.905	0.0950006	940.81	0.190001	941	0.000201914	0.000204866
	15.61	1	1053	0	1053	0	1053	0	0	17.72	1	941.905	0.0951031	941.81	0.190206	942	0.000201917	0.000204866
	15.59	1	1055	0	1055	0	1055	0	0	17.72	1	942.905	0.0952055	942.81	0.190411	943	0.00020192	0.000204866
	15.51	1	1058	0	1058	0	1058	0	0	17.69	1	943.905	0.0953079	943.809	0.190616	944	0.000201924	0.000204879
	15.46	1	1059	0	1059	0	1059	0	0	17.62	1	944.905	0.0954104	944.809	0.190821	945	0.000201927	0.000204885
	15.45	1	1061	0	1061	0	1061	0	0	17.61	1	945.904	0.0955128	945.809	0.191026	946	0.00020193	0.000204891
	15.44	1	1062	0	1062	0	1062	0	0	17.6	1	946.904	0.0956153	946.809	0.191231	947	0.000201933	0.000204898
	15.43	1	1063	0	1063	0	1063	0	0	17.55	1	947.904	0.0957177	947.809	0.191435	948	0.000201936	0.000204907
	15.42	1	1064	0	1064	0	1064	0	0	17.55	1	948.904	0.0958202	948.808	0.19164	949	0.000201939	0.000204907
	15.41	1	1066	0	1066	0	1066	0	0	17.53	1	949.904	0.0959226	949.808	0.191845	950	0.000201942	0.000204917
	15.38	1	1067	0	1067	0	1067	0	0	17.51	1	950.904	0.0960251	950.808	0.19205	951	0.000201946	0.000204923
	15.35	1	1068	0	1068	0	1068	0	0	17.49	1	951.904	0.0961276	951.808	0.192255	952	0.000201949	0.00020493
	15.33	1	1069	0	1069	0	1069	0	0	17.48	1	952.904	0.09623	952.808	0.19246	953	0.000201952	0.000204936
	15.27	1	1070	0	1070	0	1070	0	0	17.47	1	953.904	0.0963325	953.807	0.192665	954	0.000201955	0.000204943
	15.26	1	1071	0	1071	0	1071	0	0	17.45	1	954.904	0.096435	954.807	0.19287	955	0.000201958	0.000204949
	15.23	1	1072	0	1072	0	1072	0	0	17.41	1	955.903	0.0965375	955.807	0.193075	956	0.000201961	0.000204959
	15.22	1	1073	0	1073	0	1073	0	0	17.41	1	956.903	0.0966399	956.807	0.19328	957	0.000201964	0.000204959
	15.21	1	1076	0	1076	0	1076	0	0	17.36	1	957.903	0.0967424	957.807	0.193485	958	0.000201967	0.000204968
	15.2	1	1078	0	1078	0	1078	0	0	17.32	1	958.903	0.0968449	958.806	0.19369	959	0.000201971	0.000204978
	15.19	1	1079	0	1079	0	1079	0	0	17.32	1	959.903	0.0969474	959.806	0.193895	960	0.000201974	0.000204978
	15.16	1	1080	0	1080	0	1080	0	0	17.31	1	960.903	0.0970499	960.806	0.1941	961	0.000201977	0.000204991
	15.13	1	1082	0	1082	0	1082	0	0	17.31	1	961.903	0.0971524	961.806	0.194305	962	0.00020198	0.000204991
	15.07	1	1084	0	1084	0	1084	0	0	17.26	1	962.903	0.0972549	962.805	0.19451	963	0.000201983	0.000205003
	15.06	1	1085	0	1085	0	1085	0	0	17.26	1	963.903	0.0973574	963.805	0.194715	964	0.000201986	0.000205003
	15.04	1	1086	0	1086	0	1086	0	0	17.25	1	964.903	0.0974599	964.805	0.19492	965	0.000201989	0.000205013
	15.03	1	1087	0	1087	0	1087	0	0	17.21	1	965.902	0.0975624	965.805	0.195125	966	0.000201993	0.00020502
	15	1	1089	0	1089	0	1089	0	0	17.19	1	966.902	0.0976649	966.805	0.19533	967	0.000201996	0.000205026
	14.99	1	1090	0	1090	0	1090	0	0	17.18	1	967.902	0.0977674	967.804	0.195535	968	0.000201999	0.000205032
	14.98	1	1091	0	1091	0	1091	0	0	17.16	1	968.902	0.09787	968.804	0.19574	969	0.000202002	0.000205039
	14.97	1	1092	0	1092	0	1092	0	0	17.14	1	969.902	0.0979725	969.804	0.195945	970	0.000202005	0.000205045
	14.95	1	1093	0	1093	0	1093	0	0	17.1	1	970.902	0.098075	970.804	0.19615	971	0.000202008	0.000205052
	14.94	1	1094	0	1094	0	1094	0	0	17.08	1	971.902	0.0981775	971.804	0.196355	972	0.000202011	0.000205058
	14.91	1	1095	0	1095	0	1095	0	0	17.06	1	972.902	0.0982801	972.803	0.19656	973	0.000202015	0.000205071
	14.87	1	1096	0	1096	0	1096	0	0	17.06	1	973.902	0.0983826	973.803	0.196765	974	0.000202018	0.000205071
	14.84	1	1098	0	1098	0	1098	0	0	17.06	1	974.902	0.0984851	974.803	0.19697	975	0.000202021	0.000205071
	14.83	1	1099	0	1099	0	1099	0	0	17.03	1	975.901	0.0985877	975.803	0.197175	976	0.000202024	0.000205084
	14.82	1	1100	0	1100	0	1100	0	0	16.99	1	976.901	0.0986902	976.803	0.19738	977	0.000202027	0.000205093
	14.8	1	1101	0	1101	0	1101	0	0	16.99	1	977.901	0.0987928	977.802	0.197586	978	0.00020203	0.000205093
	14.76	1	1103	0	1103	0	1103	0	0	16.96	1	978.901	0.0988953	978.802	0.197791	979	0.000202033	0.000205103
	14.62	1	1104	0	1104	0	1104	0	0	16.94	1	979.901	0.0989979	979.802	0.197996	980	0.000202036	0.000205109
	14.59	1	1105	0	1105	0	1105	0	0	16.86	1	980.901	0.0991004	980.802	0.198201	981	0.00020204	0.000205116
	14.58	1	1106	0	1106	0	1106	0	0	16.83	1	981.901	0.099203	981.802	0.198406	982	0.000202043	0.000205122
	14.56	1	1107	0	1107	0	1107	0	0	16.82	1	982.901	0.0993056	982.801	0.198611	983	0.000202046	0.000205132
	14.55	1	1108	0	1108	0	1108	0	0	16.82	1	983.901	0.0994081	983.801	0.198816	984	0.000202049	0.000205132
	14.54	1	1109	0	1109	0	1109	0	0	16.8	1	984.9	0.0995107	984.801	0.199021	985	0.000202052	0.000205145
	14.53	1	1110	0	1110	0	1110	0	0	16.8	1	985.9	0.0996133	985.801	0.199227	986	0.000202055	0.000205145
	14.48	1	1111	0	1111	0	1111	0	0	16.79	1	986.9	0.0997159	986.801	0.199432	987	0.000202058	0.000205155
	14.46	1	1113	0	1113	0	1113	0	0	16.78	1	987.9	0.0998184	987.8	0.199637	988	0.000202062	0.000205161
	14.45	1	1114	0	1114	0	1114	0	0	16.76	1	988.9	0.099921	988.8	0.199842	989	0.000202065	0.000205174
	14.44	1	1115	0	1115	0	1115	0	0	16.76	1	989.9	0.100024	989.8	0.200047	990	0.000202068	0.000205174
	14.43	1	1116	0	1116	0	1116	0	0	16.76	1	990.9	0.100126	990.8	0.200252	991	0.000202071	0.000205174
	14.4	1	1119	0	1119	0	1119	0	0	16.75	1	991.9	0.100229	991.8	0.200458	992	0.000202074	0.000205187
	14.38	1	1120	0	1120	0	1120	0	0	16.68	1	992.9	0.100331	992.799	0.200663	993	0.000202077	0.000205196
	14.37	1	1121	0	1121	0	1121	0	0	16.68	1	993.9	0.100434	993.799	0.200868	994	0.00020208	0.000205196
	14.34	1	1122	0	1122	0	1122	0	0	16.66	1	994.899	0.100537	994.799	0.201073	995	0.000202084	0.000205206
	14.31	1	1123	0	1123	0	1123	0	0	16.65	1	995.899	0.100639	995.799	0.201278	996	0.000202087	0.000205213
	14.29	1	1124	0	1124	0	1124	0	0	16.59	1	996.899	0.100742	996.799	0.201484	997	0.00020209	0.000205219
	14.28	1	1125	0	1125	0	1125	0	0	16.58	1	997.899	0.100844	997.798	0.201689	998	0.000202093	0.000205225
	14.27	1	1126	0	1126	0	1126	0	0	16.57	1	998.899	0.100947	998.798	0.201894	999	0.000202096	0.000205232
	14.26	1	1127	0	1127	0	1127	0	0	16.56	1	999.899	0.10105	999.798	0.202099	1000	0.000202099	0.000205238
	14.24	1	1129	0	1129	0	1129	0	0	16.53	1	1000.9	0.101152	1000.8	0.202305	1001	0.000202102	0.000205245
	14.19	1	1131	0	1131	0	1131	0	0	16.51	1	1001.9	0.101255	1001.8	0.20251	1002	0.000202106	0.000205251
	14.18	1	1132	0	1132	0	1132	0	0	16.47	1	1002.9	0.101358	1002.8	0.202715	1003	0.000202109	0.000205261
	14.14	1	1133	0	1133	0	1133	0	0	16.47	1	1003.9	0.10146	1003.8	0.20292	1004	0.000202112	0.000205261
	14.13	1	1134	0	1134	0	1134	0	0	16.42	1	1004.9	0.101563	1004.8	0.203126	1005	0.000202115	0.000205274
	14.11	1	1135	0	1135	0	1135	0	0	16.42	1	1005.9	0.101665	1005.8	0.203331	1006	0.000202118	0.000205274
	14.1	1	1136	0	1136	0	1136	0	0	16.4	1	1006.9	0.101768	1006.8	0.203536	1007	0.000202121	0.000205284
	14.09	1	1137	0	1137	0	1137	0	0	16.37	1	1007.9	0.101871	1007.8	0.203741	1008	0.000202124	0.00020529
	14.08	1	1139	0	1139	0	1139	0	0	16.34	1	1008.9	0.101973	1008.8	0.203947	1009	0.000202128	0.0002053
	14.07	1	1140	0	1140	0	1140	0	0	16.34	1	1009.9	0.102076	1009.8	0.204152	1010	0.000202131	0.0002053
	14.06	1	1142	0	1142	0	1142	0	0	16.33	1	1010.9	0.102179	1010.8	0.204357	1011	0.000202134	0.000205309
	14.05	1	1144	0	1144	0	1144	0	0	16.3	1	1011.9	0.102281	1011.8	0.204563	1012	0.000202137	0.000205316
	14.04	1	1146	0	1146	0	1146	0	0	16.27	1	1012.9	0.102384	1012.8	0.204768	1013	0.00020214	0.000205322
	14.03	1	1148	0	1148	0	1148	0	0	16.24	1	1013.9	0.102487	1013.8	0.204973	1014	0.000202143	0.000205329
	14.02	1	1150	0	1150	0	1150	0	0	16.23	1	1014.9	0.102589	1014.79	0.205179	1015	0.000202146	0.000205335
	14.01	1	1152	0	1152	0	1152	0	0	16.19	1	1015.9	0.102692	1015.79	0.205384	1016	0.00020215	0.000205342
	14	1	1153	0	1153	0	1153	0	0	16.17	1	1016.9	0.102795	1016.79	0.205589	1017	0.000202153	0.000205348
	13.98	1	1154	0	1154	0	1154	0	0	16.16	1	1017.9	0.102897	1017.79	0.205795	1018	0.000202156	0.000205355
	13.94	1	1155	0	1155	0	1155	0	0	16.15	1	1018.9	0.103	1018.79	0.206	1019	0.000202159	0.000205364
	13.89	1	1156	0	1156	0	1156	0	0	16.15	1	1019.9	0.103103	1019.79	0.206205	1020	0.000202162	0.000205364
	13.83	1	1158	0	1158	0	1158	0	0	16.09	1	1020.9	0.103205	1020.79	0.206411	1021	0.000202165	0.000205374
	13.8	1	1159	0	1159	0	1159	0	0	16.08	1	1021.9	0.103308	1021.79	0.206616	1022	0.000202168	0.000205381
	13.79	1	1160	0	1160	0	1160	0	0	16.07	1	1022.9	0.103411	1022.79	0.206822	1023	0.000202172	0.000205387
	13.78	1	1161	0	1161	0	1161	0	0	16.06	1	1023.9	0.103513	1023.79	0.207027	1024	0.000202175	0.000205394
	13.77	1	1162	0	1162	0	1162	0	0	16.05	1	1024.9	0.103616	1024.79	0.207232	1025	0.000202178	0.000205403
	13.76	1	1163	0	1163	0	1163	0	0	16.05	1	1025.9	0.103719	1025.79	0.207438	1026	0.000202181	0.000205403
	13.75	1	1164	0	1164	0	1164	0	0	16.02	1	1026.9	0.103822	1026.79	0.207643	1027	0.000202184	0.000205413
	13.74	1	1165	0	1165	0	1165	0	0	16.01	1	1027.9	0.103924	1027.79	0.207849	1028	0.000202187	0.00020542
	13.71	1	1166	0	1166	0	1166	0	0	16	1	1028.9	0.104027	1028.79	0.208054	1029	0.000202191	0.000205442
	13.65	1	1169	0	1169	0	1169	0	0	16	1	1029.9	0.10413	1029.79	0.208259	1030	0.000202194	0.000205442
	13.64	1	1171	0	1171	0	1171	0	0	16	1	1030.9	0.104232	1030.79	0.208465	1031	0.000202197	0.000205442
	13.63	1	1174	0	1174	0	1174	0	0	16	1	1031.9	0.104335	1031.79	0.20867	1032	0.0002022	0.000205442
	13.62	1	1176	0	1176	0	1176	0	0	16	1	1032.9	0.104438	1032.79	0.208876	1033	0.000202203	0.000205442
	13.58	1	1177	0	1177	0	1177	0	0	16	1	1033.9	0.104541	1033.79	0.209081	1034	0.000202206	0.000205442
	13.57	1	1179	0	1179	0	1179	0	0	15.98	1	1034.9	0.104643	1034.79	0.209287	1035	0.000202209	0.000205465
	13.54	1	1182	0	1182	0	1182	0	0	15.97	1	1035.9	0.104746	1035.79	0.209492	1036	0.000202213	0.000205472
	13.53	1	1183	0	1183	0	1183	0	0	15.94	1	1036.9	0.104849	1036.79	0.209698	1037	0.000202216	0.000205478
	13.51	1	1185	0	1185	0	1185	0	0	15.93	1	1037.9	0.104952	1037.79	0.209903	1038	0.000202219	0.000205485
	13.49	1	1186	0	1186	0	1186	0	0	15.92	1	1038.89	0.105054	1038.79	0.210109	1039	0.000202222	0.000205498
	13.47	1	1187	0	1187	0	1187	0	0	15.92	1	1039.89	0.105157	1039.79	0.210314	1040	0.000202225	0.000205498
	13.46	1	1189	0	1189	0	1189	0	0	15.92	1	1040.89	0.10526	1040.79	0.21052	1041	0.000202228	0.000205498
	13.42	1	1190	0	1190	0	1190	0	0	15.91	1	1041.89	0.105363	1041.79	0.210725	1042	0.000202231	0.000205511
	13.41	1	1191	0	1191	0	1191	0	0	15.85	1	1042.89	0.105465	1042.79	0.210931	1043	0.000202235	0.000205517
	13.39	1	1192	0	1192	0	1192	0	0	15.84	1	1043.89	0.105568	1043.79	0.211136	1044	0.000202238	0.000205527
	13.37	1	1194	0	1194	0	1194	0	0	15.84	1	1044.89	0.105671	1044.79	0.211342	1045	0.000202241	0.000205527
	13.36	1	1195	0	1195	0	1195	0	0	15.77	1	1045.89	0.105774	1045.79	0.211547	1046	0.000202244	0.000205537
	13.34	1	1196	0	1196	0	1196	0	0	15.75	1	1046.89	0.105876	1046.79	0.211753	1047	0.000202247	0.000205546
	13.33	1	1197	0	1197	0	1197	0	0	15.75	1	1047.89	0.105979	1047.79	0.211958	1048	0.00020225	0.000205546
	13.3	1	1198	0	1198	0	1198	0	0	15.74	1	1048.89	0.106082	1048.79	0.212164	1049	0.000202253	0.000205556
	13.29	1	1200	0	1200	0	1200	0	0	15.71	1	1049.89	0.106185	1049.79	0.212369	1050	0.000202257	0.000205563
	13.28	1	1202	0	1202	0	1202	0	0	15.7	1	1050.89	0.106288	1050.79	0.212575	1051	0.00020226	0.000205573
	13.24	1	1203	0	1203	0	1203	0	0	15.7	1	1051.89	0.10639	1051.79	0.212781	1052	0.000202263	0.000205573
	13.23	1	1204	0	1204	0	1204	0	0	15.61	1	1052.89	0.106493	1052.79	0.212986	1053	0.000202266	0.000205582
	13.22	1	1206	0	1206	0	1206	0	0	15.59	1	1053.89	0.106596	1053.79	0.213192	1054	0.000202269	0.000205592
	13.21	1	1207	0	1207	0	1207	0	0	15.59	1	1054.89	0.106699	1054.79	0.213397	1055	0.000202272	0.000205592
	13.2	1	1208	0	1208	0	1208	0	0	15.51	1	1055.89	0.106801	1055.79	0.213603	1056	0.000202276	0.000205608
	13.19	1	1211	0	1211	0	1211	0	0	15.51	1	1056.89	0.106904	1056.79	0.213809	1057	0.000202279	0.000205608
	13.18	1	1212	0	1212	0	1212	0	0	15.51	1	1057.89	0.107007	1057.79	0.214014	1058	0.000202282	0.000205608
	13.15	1	1213	0	1213	0	1213	0	0	15.46	1	1058.89	0.10711	1058.79	0.21422	1059	0.000202285	0.000205621
	13.14	1	1214	0	1214	0	1214	0	0	15.45	1	1059.89	0.107213	1059.79	0.214425	1060	0.000202288	0.000205631
	13.13	1	1215	0	1215	0	1215	0	0	15.45	1	1060.89	0.107316	1060.79	0.214631	1061	0.000202291	0.000205631
	13.1	1	1216	0	1216	0	1216	0	0	15.44	1	1061.89	0.107418	1061.79	0.214837	1062	0.000202294	0.000205641
	13.05	1	1217	0	1217	0	1217	0	0	15.43	1	1062.89	0.107521	1062.78	0.215042	1063	0.000202298	0.000205648
	13.03	1	1218	0	1218	0	1218	0	0	15.42	1	1063.89	0.107624	1063.78	0.215248	1064	0.000202301	0.000205654
	13.02	1	1220	0	1220	0	1220	0	0	15.41	1	1064.89	0.107727	1064.78	0.215454	1065	0.000202304	0.000205664
	12.99	1	1221	0	1221	0	1221	0	0	15.41	1	1065.89	0.10783	1065.78	0.215659	1066	0.000202307	0.000205664
	12.95	1	1222	0	1222	0	1222	0	0	15.38	1	1066.89	0.107933	1066.78	0.215865	1067	0.00020231	0.000205674
	12.93	1	1223	0	1223	0	1223	0	0	15.35	1	1067.89	0.108035	1067.78	0.216071	1068	0.000202313	0.00020568
	12.91	1	1224	0	1224	0	1224	0	0	15.33	1	1068.89	0.108138	1068.78	0.216276	1069	0.000202317	0.000205687
	12.88	1	1225	0	1225	0	1225	0	0	15.27	1	1069.89	0.108241	1069.78	0.216482	1070	0.00020232	0.000205693
	12.85	1	1228	0	1228	0	1228	0	0	15.26	1	1070.89	0.108344	1070.78	0.216688	1071	0.000202323	0.0002057
	12.82	1	1230	0	1230	0	1230	0	0	15.23	1	1071.89	0.108447	1071.78	0.216894	1072	0.000202326	0.000205707
	12.81	1	1231	0	1231	0	1231	0	0	15.22	1	1072.89	0.10855	1072.78	0.217099	1073	0.000202329	0.000205713
	12.77	1	1232	0	1232	0	1232	0	0	15.21	1	1073.89	0.108652	1073.78	0.217305	1074	0.000202332	0.000205726
	12.74	1	1233	0	1233	0	1233	0	0	15.21	1	1074.89	0.108755	1074.78	0.217511	1075	0.000202336	0.000205726
	12.73	1	1234	0	1234	0	1234	0	0	15.21	1	1075.89	0.108858	1075.78	0.217716	1076	0.000202339	0.000205726
	12.72	1	1237	0	1237	0	1237	0	0	15.2	1	1076.89	0.108961	1076.78	0.217922	1077	0.000202342	0.000205743
	12.71	1	1238	0	1238	0	1238	0	0	15.2	1	1077.89	0.109064	1077.78	0.218128	1078	0.000202345	0.000205743
	12.7	1	1239	0	1239	0	1239	0	0	15.19	1	1078.89	0.109167	1078.78	0.218334	1079	0.000202348	0.000205752
	12.68	1	1240	0	1240	0	1240	0	0	15.16	1	1079.89	0.10927	1079.78	0.218539	1080	0.000202351	0.000205759
	12.67	1	1241	0	1241	0	1241	0	0	15.13	1	1080.89	0.109373	1080.78	0.218745	1081	0.000202354	0.000205769
	12.66	1	1242	0	1242	0	1242	0	0	15.13	1	1081.89	0.109475	1081.78	0.218951	1082	0.000202358	0.000205769
	12.65	1	1244	0	1244	0	1244	0	0	15.07	1	1082.89	0.109578	1082.78	0.219157	1083	0.000202361	0.000205782
	12.64	1	1245	0	1245	0	1245	0	0	15.07	1	1083.89	0.109681	1083.78	0.219363	1084	0.000202364	0.000205782
	12.63	1	1246	0	1246	0	1246	0	0	15.06	1	1084.89	0.109784	1084.78	0.219568	1085	0.000202367	0.000205792
	12.62	1	1247	0	1247	0	1247	0	0	15.04	1	1085.89	0.109887	1085.78	0.219774	1086	0.00020237	0.000205798
	12.59	1	1250	0	1250	0	1250	0	0	15.03	1	1086.89	0.10999	1086.78	0.21998	1087	0.000202373	0.000205805
	12.56	1	1251	0	1251	0	1251	0	0	15	1	1087.89	0.110093	1087.78	0.220186	1088	0.000202377	0.000205815
	12.54	1	1253	0	1253	0	1253	0	0	15	1	1088.89	0.110196	1088.78	0.220392	1089	0.00020238	0.000205815
	12.51	1	1255	0	1255	0	1255	0	0	14.99	1	1089.89	0.110299	1089.78	0.220597	1090	0.000202383	0.000205825
	12.49	1	1256	0	1256	0	1256	0	0	14.98	1	1090.89	0.110402	1090.78	0.220803	1091	0.000202386	0.000205831
	12.46	1	1257	0	1257	0	1257	0	0	14.97	1	1091.89	0.110505	1091.78	0.221009	1092	0.000202389	0.000205838
	12.45	1	1259	0	1259	0	1259	0	0	14.95	1	1092.89	0.110607	1092.78	0.221215	1093	0.000202392	0.000205845
	12.44	1	1260	0	1260	0	1260	0	0	14.94	1	1093.89	0.11071	1093.78	0.221421	1094	0.000202396	0.000205851
	12.42	1	1262	0	1262	0	1262	0	0	14.91	1	1094.89	0.110813	1094.78	0.221627	1095	0.000202399	0.000205858
	12.4	1	1265	0	1265	0	1265	0	0	14.87	1	1095.89	0.110916	1095.78	0.221832	1096	0.000202402	0.000205864
	12.38	1	1266	0	1266	0	1266	0	0	14.84	1	1096.89	0.111019	1096.78	0.222038	1097	0.000202405	0.000205874
	12.37	1	1267	0	1267	0	1267	0	0	14.84	1	1097.89	0.111122	1097.78	0.222244	1098	0.000202408	0.000205874
	12.35	1	1268	0	1268	0	1268	0	0	14.83	1	1098.89	0.111225	1098.78	0.22245	1099	0.000202411	0.000205884
	12.34	1	1270	0	1270	0	1270	0	0	14.82	1	1099.89	0.111328	1099.78	0.222656	1100	0.000202415	0.000205891
	12.31	1	1271	0	1271	0	1271	0	0	14.8	1	1100.89	0.111431	1100.78	0.222862	1101	0.000202418	0.000205897
	12.29	1	1272	0	1272	0	1272	0	0	14.76	1	1101.89	0.111534	1101.78	0.223068	1102	0.000202421	0.000205907
	12.28	1	1273	0	1273	0	1273	0	0	14.76	1	1102.89	0.111637	1102.78	0.223274	1103	0.000202424	0.000205907
	12.27	1	1275	0	1275	0	1275	0	0	14.62	1	1103.89	0.11174	1103.78	0.22348	1104	0.000202427	0.000205917
	12.25	1	1276	0	1276	0	1276	0	0	14.59	1	1104.89	0.111843	1104.78	0.223686	1105	0.00020243	0.000205924
	12.24	1	1278	0	1278	0	1278	0	0	14.58	1	1105.89	0.111946	1105.78	0.223891	1106	0.000202433	0.00020593
	12.2	1	1279	0	1279	0	1279	0	0	14.56	1	1106.89	0.112049	1106.78	0.224097	1107	0.000202437	0.000205937
	12.17	1	1280	0	1280	0	1280	0	0	14.55	1	1107.89	0.112152	1107.78	0.224303	1108	0.00020244	0.000205944
	12.16	1	1281	0	1281	0	1281	0	0	14.54	1	1108.89	0.112255	1108.78	0.224509	1109	0.000202443	0.00020595
	12.14	1	1284	0	1284	0	1284	0	0	14.53	1	1109.89	0.112358	1109.78	0.224715	1110	0.000202446	0.000205957
	12.13	1	1287	0	1287	0	1287	0	0	14.48	1	1110.89	0.112461	1110.78	0.224921	1111	0.000202449	0.000205963
	12.12	1	1289	0	1289	0	1289	0	0	14.46	1	1111.89	0.112564	1111.77	0.225127	1112	0.000202452	0.000205973
	12.11	1	1290	0	1290	0	1290	0	0	14.46	1	1112.89	0.112667	1112.77	0.225333	1113	0.000202456	0.000205973
	12.09	1	1292	0	1292	0	1292	0	0	14.45	1	1113.89	0.11277	1113.77	0.225539	1114	0.000202459	0.000205983
	12.08	1	1293	0	1293	0	1293	0	0	14.44	1	1114.89	0.112873	1114.77	0.225745	1115	0.000202462	0.00020599
	12.06	1	1297	0	1297	0	1297	0	0	14.43	1	1115.89	0.112976	1115.77	0.225951	1116	0.000202465	0.000205997
	12.05	1	1299	0	1299	0	1299	0	0	14.4	1	1116.89	0.113079	1116.77	0.226157	1117	0.000202468	0.00020601
	12.04	1	1300	0	1300	0	1300	0	0	14.4	1	1117.89	0.113182	1117.77	0.226363	1118	0.000202471	0.00020601
	12.03	1	1301	0	1301	0	1301	0	0	14.4	1	1118.89	0.113285	1118.77	0.226569	1119	0.000202475	0.00020601
	12.02	1	1303	0	1303	0	1303	0	0	14.38	1	1119.89	0.113388	1119.77	0.226775	1120	0.000202478	0.000206023
	12.01	1	1304	0	1304	0	1304	0	0	14.37	1	1120.89	0.113491	1120.77	0.226981	1121	0.000202481	0.00020603
	12	1	1316	0	1316	0	1316	0	0	14.34	1	1121.89	0.113594	1121.77	0.227187	1122	0.000202484	0.000206036
	11.99	1	1317	0	1317	0	1317	0	0	14.31	1	1122.89	0.113697	1122.77	0.227393	1123	0.000202487	0.000206043
	11.96	1	1318	0	1318	0	1318	0	0	14.29	1	1123.89	0.1138	1123.77	0.227599	1124	0.000202491	0.00020605
	11.95	1	1319	0	1319	0	1319	0	0	14.28	1	1124.89	0.113903	1124.77	0.227805	1125	0.000202494	0.000206056
	11.94	1	1320	0	1320	0	1320	0	0	14.27	1	1125.89	0.114006	1125.77	0.228011	1126	0.000202497	0.000206063
	11.92	1	1321	0	1321	0	1321	0	0	14.26	1	1126.89	0.114109	1126.77	0.228218	1127	0.0002025	0.00020607
	11.9	1	1322	0	1322	0	1322	0	0	14.24	1	1127.89	0.114212	1127.77	0.228424	1128	0.000202503	0.00020608
	11.88	1	1323	0	1323	0	1323	0	0	14.24	1	1128.89	0.114315	1128.77	0.22863	1129	0.000202506	0.00020608
	11.87	1	1325	0	1325	0	1325	0	0	14.19	1	1129.89	0.114418	1129.77	0.228836	1130	0.00020251	0.000206093
	11.86	1	1326	0	1326	0	1326	0	0	14.19	1	1130.89	0.114521	1130.77	0.229042	1131	0.000202513	0.000206093
	11.85	1	1327	0	1327	0	1327	0	0	14.18	1	1131.89	0.114624	1131.77	0.229248	1132	0.000202516	0.000206103
	11.84	1	1328	0	1328	0	1328	0	0	14.14	1	1132.89	0.114727	1132.77	0.229454	1133	0.000202519	0.00020611
	11.83	1	1329	0	1329	0	1329	0	0	14.13	1	1133.89	0.11483	1133.77	0.22966	1134	0.000202522	0.000206116
	11.82	1	1330	0	1330	0	1330	0	0	14.11	1	1134.89	0.114933	1134.77	0.229866	1135	0.000202525	0.000206123
	11.79	1	1331	0	1331	0	1331	0	0	14.1	1	1135.88	0.115036	1135.77	0.230072	1136	0.000202529	0.00020613
	11.77	1	1334	0	1334	0	1334	0	0	14.09	1	1136.88	0.115139	1136.77	0.230279	1137	0.000202532	0.000206136
	11.76	1	1335	0	1335	0	1335	0	0	14.08	1	1137.88	0.115242	1137.77	0.230485	1138	0.000202535	0.000206146
	11.74	1	1336	0	1336	0	1336	0	0	14.08	1	1138.88	0.115345	1138.77	0.230691	1139	0.000202538	0.000206146
	11.69	1	1337	0	1337	0	1337	0	0	14.07	1	1139.88	0.115449	1139.77	0.230897	1140	0.000202541	0.000206156
	11.68	1	1339	0	1339	0	1339	0	0	14.06	1	1140.88	0.115552	1140.77	0.231103	1141	0.000202544	0.000206166
	11.61	1	1340	0	1340	0	1340	0	0	14.06	1	1141.88	0.115655	1141.77	0.231309	1142	0.000202548	0.000206166
	11.6	1	1341	0	1341	0	1341	0	0	14.05	1	1142.88	0.115758	1142.77	0.231516	1143	0.000202551	0.00020618
	11.59	1	1342	0	1342	0	1342	0	0	14.05	1	1143.88	0.115861	1143.77	0.231722	1144	0.000202554	0.00020618
	11.56	1	1343	0	1343	0	1343	0	0	14.04	1	1144.88	0.115964	1144.77	0.231928	1145	0.000202557	0.000206193
	11.55	1	1344	0	1344	0	1344	0	0	14.04	1	1145.88	0.116067	1145.77	0.232134	1146	0.00020256	0.000206193
	11.54	1	1345	0	1345	0	1345	0	0	14.03	1	1146.88	0.11617	1146.77	0.23234	1147	0.000202563	0.000206206
	11.53	1	1346	0	1346	0	1346	0	0	14.03	1	1147.88	0.116273	1147.77	0.232547	1148	0.000202567	0.000206206
	11.52	1	1347	0	1347	0	1347	0	0	14.02	1	1148.88	0.116376	1148.77	0.232753	1149	0.00020257	0.00020622
	11.5	1	1348	0	1348	0	1348	0	0	14.02	1	1149.88	0.116479	1149.77	0.232959	1150	0.000202573	0.00020622
	11.48	1	1352	0	1352	0	1352	0	0	14.01	1	1150.88	0.116583	1150.77	0.233165	1151	0.000202576	0.000206233
	11.47	1	1353	0	1353	0	1353	0	0	14.01	1	1151.88	0.116686	1151.77	0.233371	1152	0.000202579	0.000206233
	11.46	1	1355	0	1355	0	1355	0	0	14	1	1152.88	0.116789	1152.77	0.233578	1153	0.000202583	0.000206243
	11.43	1	1356	0	1356	0	1356	0	0	13.98	1	1153.88	0.116892	1153.77	0.233784	1154	0.000202586	0.00020625
	11.42	1	1357	0	1357	0	1357	0	0	13.94	1	1154.88	0.116995	1154.77	0.23399	1155	0.000202589	0.000206257
	11.38	1	1359	0	1359	0	1359	0	0	13.89	1	1155.88	0.117098	1155.77	0.234196	1156	0.000202592	0.000206263
	11.36	1	1361	0	1361	0	1361	0	0	13.83	1	1156.88	0.117201	1156.77	0.234403	1157	0.000202595	0.000206273
	11.3	1	1364	0	1364	0	1364	0	0	13.83	1	1157.88	0.117304	1157.77	0.234609	1158	0.000202598	0.000206273
	11.28	1	1365	0	1365	0	1365	0	0	13.8	1	1158.88	0.117408	1158.77	0.234815	1159	0.000202602	0.000206283
	11.27	1	1366	0	1366	0	1366	0	0	13.79	1	1159.88	0.117511	1159.76	0.235022	1160	0.000202605	0.00020629
	11.26	1	1367	0	1367	0	1367	0	0	13.78	1	1160.88	0.117614	1160.76	0.235228	1161	0.000202608	0.000206297
	11.25	1	1368	0	1368	0	1368	0	0	13.77	1	1161.88	0.117717	1161.76	0.235434	1162	0.000202611	0.000206304
	11.24	1	1369	0	1369	0	1369	0	0	13.76	1	1162.88	0.11782	1162.76	0.23564	1163	0.000202614	0.00020631
	11.22	1	1370	0	1370	0	1370	0	0	13.75	1	1163.88	0.117923	1163.76	0.235847	1164	0.000202618	0.000206317
	11.2	1	1372	0	1372	0	1372	0	0	13.74	1	1164.88	0.118027	1164.76	0.236053	1165	0.000202621	0.000206324
	11.19	1	1375	0	1375	0	1375	0	0	13.71	1	1165.88	0.11813	1165.76	0.236259	1166	0.000202624	0.00020633
	11.18	1	1377	0	1377	0	1377	0	0	13.65	1	1166.88	0.118233	1166.76	0.236466	1167	0.000202627	0.000206344
	11.17	1	1378	0	1378	0	1378	0	0	13.65	1	1167.88	0.118336	1167.76	0.236672	1168	0.00020263	0.000206344
	11.15	1	1379	0	1379	0	1379	0	0	13.65	1	1168.88	0.118439	1168.76	0.236878	1169	0.000202633	0.000206344
	11.12	1	1381	0	1381	0	1381	0	0	13.64	1	1169.88	0.118542	1169.76	0.237085	1170	0.000202637	0.000206361
	11.11	1	1382	0	1382	0	1382	0	0	13.64	1	1170.88	0.118646	1170.76	0.237291	1171	0.00020264	0.000206361
	11.1	1	1384	0	1384	0	1384	0	0	13.63	1	1171.88	0.118749	1171.76	0.237498	1172	0.000202643	0.000206378
	11.08	1	1385	0	1385	0	1385	0	0	13.63	1	1172.88	0.118852	1172.76	0.237704	1173	0.000202646	0.000206378
	11.07	1	1387	0	1387	0	1387	0	0	13.63	1	1173.88	0.118955	1173.76	0.23791	1174	0.000202649	0.000206378
	11.06	1	1388	0	1388	0	1388	0	0	13.62	1	1174.88	0.119058	1174.76	0.238117	1175	0.000202653	0.000206394
	11.05	1	1390	0	1390	0	1390	0	0	13.62	1	1175.88	0.119162	1175.76	0.238323	1176	0.000202656	0.000206394
	11.03	1	1391	0	1391	0	1391	0	0	13.58	1	1176.88	0.119265	1176.76	0.23853	1177	0.000202659	0.000206405
	10.96	1	1393	0	1393	0	1393	0	0	13.57	1	1177.88	0.119368	1177.76	0.238736	1178	0.000202662	0.000206415
	10.92	1	1395	0	1395	0	1395	0	0	13.57	1	1178.88	0.119471	1178.76	0.238942	1179	0.000202665	0.000206415
	10.9	1	1396	0	1396	0	1396	0	0	13.54	1	1179.88	0.119574	1179.76	0.239149	1180	0.000202668	0.000206432
	10.89	1	1397	0	1397	0	1397	0	0	13.54	1	1180.88	0.119678	1180.76	0.239355	1181	0.000202672	0.000206432
	10.88	1	1398	0	1398	0	1398	0	0	13.54	1	1181.88	0.119781	1181.76	0.239562	1182	0.000202675	0.000206432
	10.83	1	1399	0	1399	0	1399	0	0	13.53	1	1182.88	0.119884	1182.76	0.239768	1183	0.000202678	0.000206445
	10.81	1	1401	0	1401	0	1401	0	0	13.51	1	1183.88	0.119987	1183.76	0.239975	1184	0.000202681	0.000206455
	10.8	1	1402	0	1402	0	1402	0	0	13.51	1	1184.88	0.12009	1184.76	0.240181	1185	0.000202684	0.000206455
	10.77	1	1403	0	1403	0	1403	0	0	13.49	1	1185.88	0.120194	1185.76	0.240387	1186	0.000202688	0.000206465
	10.76	1	1407	0	1407	0	1407	0	0	13.47	1	1186.88	0.120297	1186.76	0.240594	1187	0.000202691	0.000206472
	10.74	1	1408	0	1408	0	1408	0	0	13.46	1	1187.88	0.1204	1187.76	0.2408	1188	0.000202694	0.000206482
	10.73	1	1410	0	1410	0	1410	0	0	13.46	1	1188.88	0.120503	1188.76	0.241007	1189	0.000202697	0.000206482
	10.72	1	1411	0	1411	0	1411	0	0	13.42	1	1189.88	0.120607	1189.76	0.241213	1190	0.0002027	0.000206493
	10.71	1	1412	0	1412	0	1412	0	0	13.41	1	1190.88	0.12071	1190.76	0.24142	1191	0.000202704	0.000206499
	10.7	1	1413	0	1413	0	1413	0	0	13.39	1	1191.88	0.120813	1191.76	0.241626	1192	0.000202707	0.000206506
	10.69	1	1415	0	1415	0	1415	0	0	13.37	1	1192.88	0.120916	1192.76	0.241833	1193	0.00020271	0.000206516
	10.67	1	1416	0	1416	0	1416	0	0	13.37	1	1193.88	0.12102	1193.76	0.242039	1194	0.000202713	0.000206516
	10.64	1	1417	0	1417	0	1417	0	0	13.36	1	1194.88	0.121123	1194.76	0.242246	1195	0.000202716	0.000206526
	10.6	1	1418	0	1418	0	1418	0	0	13.34	1	1195.88	0.121226	1195.76	0.242452	1196	0.000202719	0.000206533
	10.59	1	1419	0	1419	0	1419	0	0	13.33	1	1196.88	0.12133	1196.76	0.242659	1197	0.000202723	0.00020654
	10.58	1	1420	0	1420	0	1420	0	0	13.3	1	1197.88	0.121433	1197.76	0.242866	1198	0.000202726	0.000206547
	10.57	1	1421	0	1421	0	1421	0	0	13.29	1	1198.88	0.121536	1198.76	0.243072	1199	0.000202729	0.000206557
	10.54	1	1423	0	1423	0	1423	0	0	13.29	1	1199.88	0.121639	1199.76	0.243279	1200	0.000202732	0.000206557
	10.53	1	1426	0	1426	0	1426	0	0	13.28	1	1200.88	0.121743	1200.76	0.243485	1201	0.000202735	0.000206571
	10.5	1	1430	0	1430	0	1430	0	0	13.28	1	1201.88	0.121846	1201.76	0.243692	1202	0.000202739	0.000206571
	10.45	1	1433	0	1433	0	1433	0	0	13.24	1	1202.88	0.121949	1202.76	0.243898	1203	0.000202742	0.000206581
	10.42	1	1435	0	1435	0	1435	0	0	13.23	1	1203.88	0.122052	1203.76	0.244105	1204	0.000202745	0.000206588
	10.41	1	1436	0	1436	0	1436	0	0	13.22	1	1204.88	0.122156	1204.76	0.244312	1205	0.000202748	0.000206598
	10.39	1	1437	0	1437	0	1437	0	0	13.22	1	1205.88	0.122259	1205.76	0.244518	1206	0.000202751	0.000206598
	10.37	1	1438	0	1438	0	1438	0	0	13.21	1	1206.88	0.122362	1206.76	0.244725	1207	0.000202755	0.000206608
	10.34	1	1439	0	1439	0	1439	0	0	13.2	1	1207.88	0.122466	1207.76	0.244931	1208	0.000202758	0.000206615
	10.33	1	1440	0	1440	0	1440	0	0	13.19	1	1208.88	0.122569	1208.75	0.245138	1209	0.000202761	0.000206629
	10.32	1	1442	0	1442	0	1442	0	0	13.19	1	1209.88	0.122672	1209.75	0.245345	1210	0.000202764	0.000206629
	10.31	1	1443	0	1443	0	1443	0	0	13.19	1	1210.88	0.122776	1210.75	0.245551	1211	0.000202767	0.000206629
	10.3	1	1445	0	1445	0	1445	0	0	13.18	1	1211.88	0.122879	1211.75	0.245758	1212	0.000202771	0.000206642
	10.26	1	1446	0	1446	0	1446	0	0	13.15	1	1212.88	0.122982	1212.75	0.245965	1213	0.000202774	0.000206649
	10.25	1	1447	0	1447	0	1447	0	0	13.14	1	1213.88	0.123086	1213.75	0.246171	1214	0.000202777	0.000206656
	10.23	1	1450	0	1450	0	1450	0	0	13.13	1	1214.88	0.123189	1214.75	0.246378	1215	0.00020278	0.000206663
	10.22	1	1451	0	1451	0	1451	0	0	13.1	1	1215.88	0.123292	1215.75	0.246585	1216	0.000202783	0.00020667
	10.21	1	1452	0	1452	0	1452	0	0	13.05	1	1216.88	0.123396	1216.75	0.246791	1217	0.000202787	0.000206676
	10.2	1	1453	0	1453	0	1453	0	0	13.03	1	1217.88	0.123499	1217.75	0.246998	1218	0.00020279	0.000206683
	10.19	1	1454	0	1454	0	1454	0	0	13.02	1	1218.88	0.123602	1218.75	0.247205	1219	0.000202793	0.000206694
	10.18	1	1456	0	1456	0	1456	0	0	13.02	1	1219.88	0.123706	1219.75	0.247411	1220	0.000202796	0.000206694
	10.17	1	1460	0	1460	0	1460	0	0	12.99	1	1220.88	0.123809	1220.75	0.247618	1221	0.000202799	0.000206704
	10.15	1	1462	0	1462	0	1462	0	0	12.95	1	1221.88	0.123912	1221.75	0.247825	1222	0.000202803	0.000206711
	10.14	1	1464	0	1464	0	1464	0	0	12.93	1	1222.88	0.124016	1222.75	0.248031	1223	0.000202806	0.000206718
	10.12	1	1465	0	1465	0	1465	0	0	12.91	1	1223.88	0.124119	1223.75	0.248238	1224	0.000202809	0.000206724
	10.11	1	1466	0	1466	0	1466	0	0	12.88	1	1224.88	0.124222	1224.75	0.248445	1225	0.000202812	0.000206731
	10.1	1	1467	0	1467	0	1467	0	0	12.85	1	1225.88	0.124326	1225.75	0.248652	1226	0.000202815	0.000206745
	10.09	1	1468	0	1468	0	1468	0	0	12.85	1	1226.88	0.124429	1226.75	0.248858	1227	0.000202819	0.000206745
	10.06	1	1469	0	1469	0	1469	0	0	12.85	1	1227.88	0.124533	1227.75	0.249065	1228	0.000202822	0.000206745
	10.05	1	1470	0	1470	0	1470	0	0	12.82	1	1228.88	0.124636	1228.75	0.249272	1229	0.000202825	0.000206762
	10.04	1	1472	0	1472	0	1472	0	0	12.82	1	1229.88	0.124739	1229.75	0.249479	1230	0.000202828	0.000206762
	10.03	1	1476	0	1476	0	1476	0	0	12.81	1	1230.88	0.124843	1230.75	0.249685	1231	0.000202831	0.000206773
	10.02	1	1478	0	1478	0	1478	0	0	12.77	1	1231.88	0.124946	1231.75	0.249892	1232	0.000202835	0.000206779
	10.01	1	1482	0	1482	0	1482	0	0	12.74	1	1232.87	0.12505	1232.75	0.250099	1233	0.000202838	0.000206786
	10	1	1500	0	1500	0	1500	0	0	12.73	1	1233.87	0.125153	1233.75	0.250306	1234	0.000202841	0.000206793
	9.97	1	1501	0	1501	0	1501	0	0	12.72	1	1234.87	0.125256	1234.75	0.250513	1235	0.000202844	0.000206807
	9.96	1	1502	0	1502	0	1502	0	0	12.72	1	1235.87	0.12536	1235.75	0.250719	1236	0.000202847	0.000206807
	9.94	1	1503	0	1503	0	1503	0	0	12.72	1	1236.87	0.125463	1236.75	0.250926	1237	0.000202851	0.000206807
	9.93	1	1504	0	1504	0	1504	0	0	12.71	1	1237.87	0.125567	1237.75	0.251133	1238	0.000202854	0.000206821
	9.92	1	1506	0	1506	0	1506	0	0	12.7	1	1238.87	0.12567	1238.75	0.25134	1239	0.000202857	0.000206828
	9.91	1	1507	0	1507	0	1507	0	0	12.68	1	1239.87	0.125773	1239.75	0.251547	1240	0.00020286	0.000206835
	9.9	1	1508	0	1508	0	1508	0	0	12.67	1	1240.87	0.125877	1240.75	0.251754	1241	0.000202863	0.000206842
	9.89	1	1509	0	1509	0	1509	0	0	12.66	1	1241.87	0.12598	1241.75	0.25196	1242	0.000202867	0.000206848
	9.88	1	1510	0	1510	0	1510	0	0	12.65	1	1242.87	0.126084	1242.75	0.252167	1243	0.00020287	0.000206859
	9.87	1	1511	0	1511	0	1511	0	0	12.65	1	1243.87	0.126187	1243.75	0.252374	1244	0.000202873	0.000206859
	9.86	1	1513	0	1513	0	1513	0	0	12.64	1	1244.87	0.12629	1244.75	0.252581	1245	0.000202876	0.000206869
	9.85	1	1514	0	1514	0	1514	0	0	12.63	1	1245.87	0.126394	1245.75	0.252788	1246	0.00020288	0.000206876
	9.84	1	1515	0	1515	0	1515	0	0	12.62	1	1246.87	0.126497	1246.75	0.252995	1247	0.000202883	0.000206883
	9.83	1	1517	0	1517	0	1517	0	0	12.59	1	1247.87	0.126601	1247.75	0.253202	1248	0.000202886	0.000206897
	9.81	1	1518	0	1518	0	1518	0	0	12.59	1	1248.87	0.126704	1248.75	0.253409	1249	0.000202889	0.000206897
	9.8	1	1520	0	1520	0	1520	0	0	12.59	1	1249.87	0.126808	1249.75	0.253615	1250	0.000202892	0.000206897
	9.77	1	1522	0	1522	0	1522	0	0	12.56	1	1250.87	0.126911	1250.75	0.253822	1251	0.000202896	0.000206911
	9.76	1	1523	0	1523	0	1523	0	0	12.54	1	1251.87	0.127015	1251.75	0.254029	1252	0.000202899	0.000206921
	9.73	1	1524	0	1524	0	1524	0	0	12.54	1	1252.87	0.127118	1252.75	0.254236	1253	0.000202902	0.000206921
	9.71	1	1525	0	1525	0	1525	0	0	12.51	1	1253.87	0.127222	1253.75	0.254443	1254	0.000202905	0.000206935
	9.69	1	1526	0	1526	0	1526	0	0	12.51	1	1254.87	0.127325	1254.75	0.25465	1255	0.000202908	0.000206935
	9.67	1	1528	0	1528	0	1528	0	0	12.49	1	1255.87	0.127429	1255.75	0.254857	1256	0.000202912	0.000206946
	9.65	1	1529	0	1529	0	1529	0	0	12.46	1	1256.87	0.127532	1256.74	0.255064	1257	0.000202915	0.000206952
	9.63	1	1530	0	1530	0	1530	0	0	12.45	1	1257.87	0.127635	1257.74	0.255271	1258	0.000202918	0.000206963
	9.62	1	1534	0	1534	0	1534	0	0	12.45	1	1258.87	0.127739	1258.74	0.255478	1259	0.000202921	0.000206963
	9.6	1	1535	0	1535	0	1535	0	0	12.44	1	1259.87	0.127842	1259.74	0.255685	1260	0.000202924	0.000206973
	9.59	1	1538	0	1538	0	1538	0	0	12.42	1	1260.87	0.127946	1260.74	0.255892	1261	0.000202928	0.000206984
	9.57	1	1539	0	1539	0	1539	0	0	12.42	1	1261.87	0.128049	1261.74	0.256099	1262	0.000202931	0.000206984
	9.55	1	1541	0	1541	0	1541	0	0	12.4	1	1262.87	0.128153	1262.74	0.256306	1263	0.000202934	0.000207001
	9.54	1	1542	0	1542	0	1542	0	0	12.4	1	1263.87	0.128256	1263.74	0.256513	1264	0.000202937	0.000207001
	9.52	1	1544	0	1544	0	1544	0	0	12.4	1	1264.87	0.12836	1264.74	0.25672	1265	0.000202941	0.000207001
	9.5	1	1547	0	1547	0	1547	0	0	12.38	1	1265.87	0.128463	1265.74	0.256927	1266	0.000202944	0.000207015
	9.46	1	1549	0	1549	0	1549	0	0	12.37	1	1266.87	0.128567	1266.74	0.257134	1267	0.000202947	0.000207022
	9.44	1	1550	0	1550	0	1550	0	0	12.35	1	1267.87	0.12867	1267.74	0.257341	1268	0.00020295	0.000207029
	9.43	1	1551	0	1551	0	1551	0	0	12.34	1	1268.87	0.128774	1268.74	0.257548	1269	0.000202953	0.00020704
	9.38	1	1552	0	1552	0	1552	0	0	12.34	1	1269.87	0.128877	1269.74	0.257755	1270	0.000202957	0.00020704
	9.37	1	1553	0	1553	0	1553	0	0	12.31	1	1270.87	0.128981	1270.74	0.257962	1271	0.00020296	0.00020705
	9.35	1	1555	0	1555	0	1555	0	0	12.29	1	1271.87	0.129085	1271.74	0.258169	1272	0.000202963	0.000207057
	9.34	1	1557	0	1557	0	1557	0	0	12.28	1	1272.87	0.129188	1272.74	0.258376	1273	0.000202966	0.000207064
	9.32	1	1558	0	1558	0	1558	0	0	12.27	1	1273.87	0.129292	1273.74	0.258583	1274	0.00020297	0.000207075
	9.3	1	1559	0	1559	0	1559	0	0	12.27	1	1274.87	0.129395	1274.74	0.25879	1275	0.000202973	0.000207075
	9.29	1	1560	0	1560	0	1560	0	0	12.25	1	1275.87	0.129499	1275.74	0.258997	1276	0.000202976	0.000207085
	9.27	1	1561	0	1561	0	1561	0	0	12.24	1	1276.87	0.129602	1276.74	0.259204	1277	0.000202979	0.000207096
	9.26	1	1565	0	1565	0	1565	0	0	12.24	1	1277.87	0.129706	1277.74	0.259412	1278	0.000202982	0.000207096
	9.25	1	1568	0	1568	0	1568	0	0	12.2	1	1278.87	0.129809	1278.74	0.259619	1279	0.000202986	0.000207106
	9.24	1	1569	0	1569	0	1569	0	0	12.17	1	1279.87	0.129913	1279.74	0.259826	1280	0.000202989	0.000207113
	9.23	1	1570	0	1570	0	1570	0	0	12.16	1	1280.87	0.130016	1280.74	0.260033	1281	0.000202992	0.00020712
	9.21	1	1572	0	1572	0	1572	0	0	12.14	1	1281.87	0.13012	1281.74	0.26024	1282	0.000202995	0.000207134
	9.18	1	1575	0	1575	0	1575	0	0	12.14	1	1282.87	0.130224	1282.74	0.260447	1283	0.000202999	0.000207134
	9.17	1	1577	0	1577	0	1577	0	0	12.14	1	1283.87	0.130327	1283.74	0.260654	1284	0.000203002	0.000207134
	9.16	1	1578	0	1578	0	1578	0	0	12.13	1	1284.87	0.130431	1284.74	0.260861	1285	0.000203005	0.000207155
	9.15	1	1580	0	1580	0	1580	0	0	12.13	1	1285.87	0.130534	1285.74	0.261069	1286	0.000203008	0.000207155
	9.14	1	1581	0	1581	0	1581	0	0	12.13	1	1286.87	0.130638	1286.74	0.261276	1287	0.000203011	0.000207155
	9.12	1	1582	0	1582	0	1582	0	0	12.12	1	1287.87	0.130741	1287.74	0.261483	1288	0.000203015	0.000207173
	9.11	1	1583	0	1583	0	1583	0	0	12.12	1	1288.87	0.130845	1288.74	0.26169	1289	0.000203018	0.000207173
	9.09	1	1584	0	1584	0	1584	0	0	12.11	1	1289.87	0.130949	1289.74	0.261897	1290	0.000203021	0.000207184
	9.08	1	1585	0	1585	0	1585	0	0	12.09	1	1290.87	0.131052	1290.74	0.262104	1291	0.000203024	0.000207194
	9.07	1	1586	0	1586	0	1586	0	0	12.09	1	1291.87	0.131156	1291.74	0.262312	1292	0.000203028	0.000207194
	9.06	1	1588	0	1588	0	1588	0	0	12.08	1	1292.87	0.131259	1292.74	0.262519	1293	0.000203031	0.000207205
	9.03	1	1592	0	1592	0	1592	0	0	12.06	1	1293.87	0.131363	1293.74	0.262726	1294	0.000203034	0.000207222
	9.01	1	1593	0	1593	0	1593	0	0	12.06	1	1294.87	0.131467	1294.74	0.262933	1295	0.000203037	0.000207222
	8.98	1	1594	0	1594	0	1594	0	0	12.06	1	1295.87	0.13157	1295.74	0.263141	1296	0.000203041	0.000207222
	8.97	1	1595	0	1595	0	1595	0	0	12.06	1	1296.87	0.131674	1296.74	0.263348	1297	0.000203044	0.000207222
	8.96	1	1596	0	1596	0	1596	0	0	12.05	1	1297.87	0.131778	1297.74	0.263555	1298	0.000203047	0.000207244
	8.95	1	1597	0	1597	0	1597	0	0	12.05	1	1298.87	0.131881	1298.74	0.263762	1299	0.00020305	0.000207244
	8.94	1	1598	0	1598	0	1598	0	0	12.04	1	1299.87	0.131985	1299.74	0.26397	1300	0.000203053	0.000207254
	8.93	1	1599	0	1599	0	1599	0	0	12.03	1	1300.87	0.132088	1300.74	0.264177	1301	0.000203057	0.000207261
	8.92	1	1600	0	1600	0	1600	0	0	12.02	1	1301.87	0.132192	1301.74	0.264384	1302	0.00020306	0.000207272
	8.91	1	1601	0	1601	0	1601	0	0	12.02	1	1302.87	0.132296	1302.74	0.264591	1303	0.000203063	0.000207272
	8.9	1	1603	0	1603	0	1603	0	0	12.01	1	1303.87	0.132399	1303.74	0.264799	1304	0.000203066	0.000207283
	8.88	1	1604	0	1604	0	1604	0	0	12	1	1304.87	0.132503	1304.73	0.265006	1305	0.00020307	0.000207329
	8.86	1	1605	0	1605	0	1605	0	0	12	1	1305.87	0.132607	1305.73	0.265213	1306	0.000203073	0.000207329
	8.85	1	1606	0	1606	0	1606	0	0	12	1	1306.87	0.13271	1306.73	0.265421	1307	0.000203076	0.000207329
	8.84	1	1607	0	1607	0	1607	0	0	12	1	1307.87	0.132814	1307.73	0.265628	1308	0.000203079	0.000207329
	8.82	1	1609	0	1609	0	1609	0	0	12	1	1308.87	0.132918	1308.73	0.265835	1309	0.000203083	0.000207329
	8.78	1	1610	0	1610	0	1610	0	0	12	1	1309.87	0.133021	1309.73	0.266042	1310	0.000203086	0.000207329
	8.77	1	1612	0	1612	0	1612	0	0	12	1	1310.87	0.133125	1310.73	0.26625	1311	0.000203089	0.000207329
	8.76	1	1613	0	1613	0	1613	0	0	12	1	1311.87	0.133229	1311.73	0.266457	1312	0.000203092	0.000207329
	8.74	1	1614	0	1614	0	1614	0	0	12	1	1312.87	0.133332	1312.73	0.266664	1313	0.000203096	0.000207329
	8.72	1	1615	0	1615	0	1615	0	0	12	1	1313.87	0.133436	1313.73	0.266872	1314	0.000203099	0.000207329
	8.71	1	1616	0	1616	0	1616	0	0	12	1	1314.87	0.13354	1314.73	0.267079	1315	0.000203102	0.000207329
	8.68	1	1618	0	1618	0	1618	0	0	12	1	1315.87	0.133643	1315.73	0.267287	1316	0.000203105	0.000207329
	8.67	1	1619	0	1619	0	1619	0	0	11.99	1	1316.87	0.133747	1316.73	0.267494	1317	0.000203109	0.000207375
	8.66	1	1621	0	1621	0	1621	0	0	11.96	1	1317.87	0.133851	1317.73	0.267701	1318	0.000203112	0.000207382
	8.65	1	1623	0	1623	0	1623	0	0	11.95	1	1318.87	0.133954	1318.73	0.267909	1319	0.000203115	0.00020739
	8.62	1	1624	0	1624	0	1624	0	0	11.94	1	1319.87	0.134058	1319.73	0.268116	1320	0.000203118	0.000207397
	8.61	1	1625	0	1625	0	1625	0	0	11.92	1	1320.87	0.134162	1320.73	0.268324	1321	0.000203122	0.000207404
	8.6	1	1626	0	1626	0	1626	0	0	11.9	1	1321.87	0.134265	1321.73	0.268531	1322	0.000203125	0.000207411
	8.59	1	1629	0	1629	0	1629	0	0	11.88	1	1322.87	0.134369	1322.73	0.268738	1323	0.000203128	0.000207418
	8.55	1	1630	0	1630	0	1630	0	0	11.87	1	1323.87	0.134473	1323.73	0.268946	1324	0.000203131	0.000207429
	8.53	1	1633	0	1633	0	1633	0	0	11.87	1	1324.87	0.134577	1324.73	0.269153	1325	0.000203134	0.000207429
	8.52	1	1634	0	1634	0	1634	0	0	11.86	1	1325.87	0.13468	1325.73	0.269361	1326	0.000203138	0.00020744
	8.51	1	1636	0	1636	0	1636	0	0	11.85	1	1326.87	0.134784	1326.73	0.269568	1327	0.000203141	0.000207447
	8.47	1	1637	0	1637	0	1637	0	0	11.84	1	1327.87	0.134888	1327.73	0.269776	1328	0.000203144	0.000207454
	8.46	1	1638	0	1638	0	1638	0	0	11.83	1	1328.87	0.134992	1328.73	0.269983	1329	0.000203147	0.000207461
	8.45	1	1639	0	1639	0	1639	0	0	11.82	1	1329.86	0.135095	1329.73	0.27019	1330	0.000203151	0.000207468
	8.43	1	1642	0	1642	0	1642	0	0	11.79	1	1330.86	0.135199	1330.73	0.270398	1331	0.000203154	0.000207476
	8.41	1	1643	0	1643	0	1643	0	0	11.77	1	1331.86	0.135303	1331.73	0.270605	1332	0.000203157	0.00020749
	8.39	1	1644	0	1644	0	1644	0	0	11.77	1	1332.86	0.135406	1332.73	0.270813	1333	0.00020316	0.00020749
	8.37	1	1645	0	1645	0	1645	0	0	11.77	1	1333.86	0.13551	1333.73	0.27102	1334	0.000203164	0.00020749
	8.36	1	1646	0	1646	0	1646	0	0	11.76	1	1334.86	0.135614	1334.73	0.271228	1335	0.000203167	0.000207504
	8.35	1	1647	0	1647	0	1647	0	0	11.74	1	1335.86	0.135718	1335.73	0.271435	1336	0.00020317	0.000207512
	8.34	1	1653	0	1653	0	1653	0	0	11.69	1	1336.86	0.135821	1336.73	0.271643	1337	0.000203173	0.000207519
	8.32	1	1655	0	1655	0	1655	0	0	11.68	1	1337.86	0.135925	1337.73	0.27185	1338	0.000203177	0.00020753
	8.27	1	1658	0	1658	0	1658	0	0	11.68	1	1338.86	0.136029	1338.73	0.272058	1339	0.00020318	0.00020753
	8.24	1	1660	0	1660	0	1660	0	0	11.61	1	1339.86	0.136133	1339.73	0.272266	1340	0.000203183	0.000207541
	8.22	1	1661	0	1661	0	1661	0	0	11.6	1	1340.86	0.136237	1340.73	0.272473	1341	0.000203187	0.000207548
	8.21	1	1663	0	1663	0	1663	0	0	11.59	1	1341.86	0.13634	1341.73	0.272681	1342	0.00020319	0.000207555
	8.2	1	1665	0	1665	0	1665	0	0	11.56	1	1342.86	0.136444	1342.73	0.272888	1343	0.000203193	0.000207562
	8.17	1	1670	0	1670	0	1670	0	0	11.55	1	1343.86	0.136548	1343.73	0.273096	1344	0.000203196	0.00020757
	8.16	1	1672	0	1672	0	1672	0	0	11.54	1	1344.86	0.136652	1344.73	0.273303	1345	0.0002032	0.000207577
	8.15	1	1675	0	1675	0	1675	0	0	11.53	1	1345.86	0.136755	1345.73	0.273511	1346	0.000203203	0.000207584
	8.14	1	1678	0	1678	0	1678	0	0	11.52	1	1346.86	0.136859	1346.73	0.273719	1347	0.000203206	0.000207591
	8.13	1	1681	0	1681	0	1681	0	0	11.5	1	1347.86	0.136963	1347.73	0.273926	1348	0.000203209	0.000207599
	8.12	1	1682	0	1682	0	1682	0	0	11.48	1	1348.86	0.137067	1348.73	0.274134	1349	0.000203213	0.000207617
	8.11	1	1683	0	1683	0	1683	0	0	11.48	1	1349.86	0.137171	1349.73	0.274341	1350	0.000203216	0.000207617
	8.1	1	1686	0	1686	0	1686	0	0	11.48	1	1350.86	0.137274	1350.73	0.274549	1351	0.000203219	0.000207617
	8.08	1	1688	0	1688	0	1688	0	0	11.48	1	1351.86	0.137378	1351.73	0.274757	1352	0.000203222	0.000207617
	8.07	1	1690	0	1690	0	1690	0	0	11.47	1	1352.86	0.137482	1352.73	0.274964	1353	0.000203226	0.000207635
	8.06	1	1691	0	1691	0	1691	0	0	11.46	1	1353.86	0.137586	1353.72	0.275172	1354	0.000203229	0.000207646
	8.05	1	1696	0	1696	0	1696	0	0	11.46	1	1354.86	0.13769	1354.72	0.27538	1355	0.000203232	0.000207646
	8.04	1	1698	0	1698	0	1698	0	0	11.43	1	1355.86	0.137794	1355.72	0.275587	1356	0.000203235	0.000207657
	8.02	1	1701	0	1701	0	1701	0	0	11.42	1	1356.86	0.137897	1356.72	0.275795	1357	0.000203239	0.000207664
	8.01	1	1704	0	1704	0	1704	0	0	11.38	1	1357.86	0.138001	1357.72	0.276003	1358	0.000203242	0.000207675
	8	1	1716	0	1716	0	1716	0	0	11.38	1	1358.86	0.138105	1358.72	0.27621	1359	0.000203245	0.000207675
	7.98	1	1717	0	1717	0	1717	0	0	11.36	1	1359.86	0.138209	1359.72	0.276418	1360	0.000203248	0.00020769
	7.97	1	1719	0	1719	0	1719	0	0	11.36	1	1360.86	0.138313	1360.72	0.276626	1361	0.000203252	0.00020769
	7.95	1	1720	0	1720	0	1720	0	0	11.3	1	1361.86	0.138417	1361.72	0.276833	1362	0.000203255	0.000207708
	7.94	1	1721	0	1721	0	1721	0	0	11.3	1	1362.86	0.13852	1362.72	0.277041	1363	0.000203258	0.000207708
	7.92	1	1722	0	1722	0	1722	0	0	11.3	1	1363.86	0.138624	1363.72	0.277249	1364	0.000203262	0.000207708
	7.91	1	1724	0	1724	0	1724	0	0	11.28	1	1364.86	0.138728	1364.72	0.277456	1365	0.000203265	0.000207723
	7.9	1	1725	0	1725	0	1725	0	0	11.27	1	1365.86	0.138832	1365.72	0.277664	1366	0.000203268	0.00020773
	7.89	1	1726	0	1726	0	1726	0	0	11.26	1	1366.86	0.138936	1366.72	0.277872	1367	0.000203271	0.000207737
	7.88	1	1728	0	1728	0	1728	0	0	11.25	1	1367.86	0.13904	1367.72	0.27808	1368	0.000203275	0.000207745
	7.87	1	1729	0	1729	0	1729	0	0	11.24	1	1368.86	0.139144	1368.72	0.278287	1369	0.000203278	0.000207752
	7.86	1	1730	0	1730	0	1730	0	0	11.22	1	1369.86	0.139248	1369.72	0.278495	1370	0.000203281	0.000207759
	7.85	1	1731	0	1731	0	1731	0	0	11.2	1	1370.86	0.139351	1370.72	0.278703	1371	0.000203284	0.00020777
	7.84	1	1732	0	1732	0	1732	0	0	11.2	1	1371.86	0.139455	1371.72	0.278911	1372	0.000203288	0.00020777
	7.82	1	1733	0	1733	0	1733	0	0	11.19	1	1372.86	0.139559	1372.72	0.279118	1373	0.000203291	0.000207789
	7.81	1	1735	0	1735	0	1735	0	0	11.19	1	1373.86	0.139663	1373.72	0.279326	1374	0.000203294	0.000207789
	7.79	1	1738	0	1738	0	1738	0	0	11.19	1	1374.86	0.139767	1374.72	0.279534	1375	0.000203297	0.000207789
	7.78	1	1739	0	1739	0	1739	0	0	11.18	1	1375.86	0.139871	1375.72	0.279742	1376	0.000203301	0.000207807
	7.77	1	1741	0	1741	0	1741	0	0	11.18	1	1376.86	0.139975	1376.72	0.27995	1377	0.000203304	0.000207807
	7.75	1	1742	0	1742	0	1742	0	0	11.17	1	1377.86	0.140079	1377.72	0.280157	1378	0.000203307	0.000207818
	7.73	1	1743	0	1743	0	1743	0	0	11.15	1	1378.86	0.140183	1378.72	0.280365	1379	0.000203311	0.000207826
	7.71	1	1744	0	1744	0	1744	0	0	11.12	1	1379.86	0.140287	1379.72	0.280573	1380	0.000203314	0.000207837
	7.7	1	1746	0	1746	0	1746	0	0	11.12	1	1380.86	0.14039	1380.72	0.280781	1381	0.000203317	0.000207837
	7.69	1	1747	0	1747	0	1747	0	0	11.11	1	1381.86	0.140494	1381.72	0.280989	1382	0.00020332	0.000207848
	7.68	1	1748	0	1748	0	1748	0	0	11.1	1	1382.86	0.140598	1382.72	0.281197	1383	0.000203324	0.000207859
	7.64	1	1749	0	1749	0	1749	0	0	11.1	1	1383.86	0.140702	1383.72	0.281405	1384	0.000203327	0.000207859
	7.63	1	1750	0	1750	0	1750	0	0	11.08	1	1384.86	0.140806	1384.72	0.281612	1385	0.00020333	0.00020787
	7.61	1	1751	0	1751	0	1751	0	0	11.07	1	1385.86	0.14091	1385.72	0.28182	1386	0.000203334	0.000207881
	7.59	1	1753	0	1753	0	1753	0	0	11.07	1	1386.86	0.141014	1386.72	0.282028	1387	0.000203337	0.000207881
	7.58	1	1755	0	1755	0	1755	0	0	11.06	1	1387.86	0.141118	1387.72	0.282236	1388	0.00020334	0.000207892
	7.57	1	1757	0	1757	0	1757	0	0	11.05	1	1388.86	0.141222	1388.72	0.282444	1389	0.000203343	0.000207903
	7.55	1	1758	0	1758	0	1758	0	0	11.05	1	1389.86	0.141326	1389.72	0.282652	1390	0.000203347	0.000207903
	7.54	1	1761	0	1761	0	1761	0	0	11.03	1	1390.86	0.14143	1390.72	0.28286	1391	0.00020335	0.000207915
	7.53	1	1762	0	1762	0	1762	0	0	10.96	1	1391.86	0.141534	1391.72	0.283068	1392	0.000203353	0.000207926
	7.51	1	1763	0	1763	0	1763	0	0	10.96	1	1392.86	0.141638	1392.72	0.283276	1393	0.000203357	0.000207926
	7.48	1	1765	0	1765	0	1765	0	0	10.92	1	1393.86	0.141742	1393.72	0.283484	1394	0.00020336	0.000207941
	7.47	1	1766	0	1766	0	1766	0	0	10.92	1	1394.86	0.141846	1394.72	0.283692	1395	0.000203363	0.000207941
	7.46	1	1767	0	1767	0	1767	0	0	10.9	1	1395.86	0.14195	1395.72	0.283899	1396	0.000203366	0.000207952
	7.44	1	1768	0	1768	0	1768	0	0	10.89	1	1396.86	0.142054	1396.72	0.284107	1397	0.00020337	0.000207959
	7.43	1	1769	0	1769	0	1769	0	0	10.88	1	1397.86	0.142158	1397.72	0.284315	1398	0.000203373	0.000207967
	7.41	1	1771	0	1771	0	1771	0	0	10.83	1	1398.86	0.142262	1398.72	0.284523	1399	0.000203376	0.000207974
	7.4	1	1772	0	1772	0	1772	0	0	10.81	1	1399.86	0.142366	1399.72	0.284731	1400	0.00020338	0.000207985
	7.38	1	1773	0	1773	0	1773	0	0	10.81	1	1400.86	0.14247	1400.72	0.284939	1401	0.000203383	0.000207985
	7.37	1	1774	0	1774	0	1774	0	0	10.8	1	1401.86	0.142574	1401.71	0.285147	1402	0.000203386	0.000207997
	7.36	1	1775	0	1775	0	1775	0	0	10.77	1	1402.86	0.142678	1402.71	0.285355	1403	0.000203389	0.000208004
	7.29	1	1776	0	1776	0	1776	0	0	10.76	1	1403.86	0.142782	1403.71	0.285563	1404	0.000203393	0.000208023
	7.28	1	1778	0	1778	0	1778	0	0	10.76	1	1404.86	0.142886	1404.71	0.285771	1405	0.000203396	0.000208023
	7.26	1	1779	0	1779	0	1779	0	0	10.76	1	1405.86	0.14299	1405.71	0.285979	1406	0.000203399	0.000208023
	7.25	1	1780	0	1780	0	1780	0	0	10.76	1	1406.86	0.143094	1406.71	0.286187	1407	0.000203403	0.000208023
	7.22	1	1782	0	1782	0	1782	0	0	10.74	1	1407.86	0.143198	1407.71	0.286395	1408	0.000203406	0.000208042
	7.21	1	1784	0	1784	0	1784	0	0	10.73	1	1408.86	0.143302	1408.71	0.286604	1409	0.000203409	0.000208053
	7.18	1	1785	0	1785	0	1785	0	0	10.73	1	1409.86	0.143406	1409.71	0.286812	1410	0.000203412	0.000208053
	7.15	1	1787	0	1787	0	1787	0	0	10.72	1	1410.86	0.14351	1410.71	0.28702	1411	0.000203416	0.000208064
	7.14	1	1789	0	1789	0	1789	0	0	10.71	1	1411.86	0.143614	1411.71	0.287228	1412	0.000203419	0.000208072
	7.1	1	1795	0	1795	0	1795	0	0	10.7	1	1412.86	0.143718	1412.71	0.287436	1413	0.000203422	0.000208079
	7.08	1	1796	0	1796	0	1796	0	0	10.69	1	1413.86	0.143822	1413.71	0.287644	1414	0.000203426	0.000208091
	7.06	1	1798	0	1798	0	1798	0	0	10.69	1	1414.86	0.143926	1414.71	0.287852	1415	0.000203429	0.000208091
	7.05	1	1799	0	1799	0	1799	0	0	10.67	1	1415.86	0.14403	1415.71	0.28806	1416	0.000203432	0.000208102
	7.04	1	1800	0	1800	0	1800	0	0	10.64	1	1416.86	0.144134	1416.71	0.288268	1417	0.000203436	0.00020811
	7.03	1	1802	0	1802	0	1802	0	0	10.6	1	1417.86	0.144238	1417.71	0.288476	1418	0.000203439	0.000208117
	7	1	1804	0	1804	0	1804	0	0	10.59	1	1418.86	0.144342	1418.71	0.288684	1419	0.000203442	0.000208125
	6.98	1	1806	0	1806	0	1806	0	0	10.58	1	1419.86	0.144446	1419.71	0.288893	1420	0.000203445	0.000208132
	6.97	1	1808	0	1808	0	1808	0	0	10.57	1	1420.86	0.14455	1420.71	0.289101	1421	0.000203449	0.00020814
	6.94	1	1809	0	1809	0	1809	0	0	10.54	1	1421.86	0.144654	1421.71	0.289309	1422	0.000203452	0.000208151
	6.93	1	1811	0	1811	0	1811	0	0	10.54	1	1422.86	0.144759	1422.71	0.289517	1423	0.000203455	0.000208151
	6.91	1	1814	0	1814	0	1814	0	0	10.53	1	1423.86	0.144863	1423.71	0.289725	1424	0.000203459	0.00020817
	6.88	1	1816	0	1816	0	1816	0	0	10.53	1	1424.86	0.144967	1424.71	0.289933	1425	0.000203462	0.00020817
	6.87	1	1817	0	1817	0	1817	0	0	10.53	1	1425.85	0.145071	1425.71	0.290142	1426	0.000203465	0.00020817
	6.86	1	1818	0	1818	0	1818	0	0	10.5	1	1426.85	0.145175	1426.71	0.29035	1427	0.000203469	0.000208197
	6.85	1	1819	0	1819	0	1819	0	0	10.5	1	1427.85	0.145279	1427.71	0.290558	1428	0.000203472	0.000208197
	6.83	1	1821	0	1821	0	1821	0	0	10.5	1	1428.85	0.145383	1428.71	0.290766	1429	0.000203475	0.000208197
	6.82	1	1823	0	1823	0	1823	0	0	10.5	1	1429.85	0.145487	1429.71	0.290974	1430	0.000203479	0.000208197
	6.81	1	1824	0	1824	0	1824	0	0	10.45	1	1430.85	0.145591	1430.71	0.291183	1431	0.000203482	0.000208224
	6.8	1	1826	0	1826	0	1826	0	0	10.45	1	1431.85	0.145695	1431.71	0.291391	1432	0.000203485	0.000208224
	6.79	1	1828	0	1828	0	1828	0	0	10.45	1	1432.85	0.145799	1432.71	0.291599	1433	0.000203488	0.000208224
	6.78	1	1832	0	1832	0	1832	0	0	10.42	1	1433.85	0.145904	1433.71	0.291807	1434	0.000203492	0.000208243
	6.77	1	1833	0	1833	0	1833	0	0	10.42	1	1434.85	0.146008	1434.71	0.292015	1435	0.000203495	0.000208243
	6.75	1	1834	0	1834	0	1834	0	0	10.41	1	1435.85	0.146112	1435.71	0.292224	1436	0.000203498	0.000208254
	6.74	1	1835	0	1835	0	1835	0	0	10.39	1	1436.85	0.146216	1436.71	0.292432	1437	0.000203502	0.000208262
	6.72	1	1836	0	1836	0	1836	0	0	10.37	1	1437.85	0.14632	1437.71	0.29264	1438	0.000203505	0.00020827
	6.7	1	1837	0	1837	0	1837	0	0	10.34	1	1438.85	0.146424	1438.71	0.292849	1439	0.000203508	0.000208277
	6.69	1	1839	0	1839	0	1839	0	0	10.33	1	1439.85	0.146528	1439.71	0.293057	1440	0.000203512	0.000208285
	6.67	1	1842	0	1842	0	1842	0	0	10.32	1	1440.85	0.146633	1440.71	0.293265	1441	0.000203515	0.000208297
	6.65	1	1843	0	1843	0	1843	0	0	10.32	1	1441.85	0.146737	1441.71	0.293473	1442	0.000203518	0.000208297
	6.63	1	1848	0	1848	0	1848	0	0	10.31	1	1442.85	0.146841	1442.71	0.293682	1443	0.000203522	0.000208308
	6.62	1	1849	0	1849	0	1849	0	0	10.3	1	1443.85	0.146945	1443.71	0.29389	1444	0.000203525	0.00020832
	6.61	1	1851	0	1851	0	1851	0	0	10.3	1	1444.85	0.147049	1444.71	0.294098	1445	0.000203528	0.00020832
	6.6	1	1853	0	1853	0	1853	0	0	10.26	1	1445.85	0.147153	1445.71	0.294307	1446	0.000203532	0.000208331
	6.57	1	1854	0	1854	0	1854	0	0	10.25	1	1446.85	0.147258	1446.71	0.294515	1447	0.000203535	0.000208339
	6.55	1	1856	0	1856	0	1856	0	0	10.23	1	1447.85	0.147362	1447.71	0.294723	1448	0.000203538	0.000208355
	6.54	1	1858	0	1858	0	1858	0	0	10.23	1	1448.85	0.147466	1448.71	0.294932	1449	0.000203542	0.000208355
	6.53	1	1859	0	1859	0	1859	0	0	10.23	1	1449.85	0.14757	1449.7	0.29514	1450	0.000203545	0.000208355
	6.5	1	1860	0	1860	0	1860	0	0	10.22	1	1450.85	0.147674	1450.7	0.295348	1451	0.000203548	0.00020837
	6.49	1	1861	0	1861	0	1861	0	0	10.21	1	1451.85	0.147778	1451.7	0.295557	1452	0.000203552	0.000208378
	6.46	1	1863	0	1863	0	1863	0	0	10.2	1	1452.85	0.147883	1452.7	0.295765	1453	0.000203555	0.000208386
	6.45	1	1865	0	1865	0	1865	0	0	10.19	1	1453.85	0.147987	1453.7	0.295974	1454	0.000203558	0.000208393
	6.43	1	1868	0	1868	0	1868	0	0	10.18	1	1454.85	0.148091	1454.7	0.296182	1455	0.000203562	0.000208405
	6.42	1	1870	0	1870	0	1870	0	0	10.18	1	1455.85	0.148195	1455.7	0.29639	1456	0.000203565	0.000208405
	6.41	1	1871	0	1871	0	1871	0	0	10.17	1	1456.85	0.148299	1456.7	0.296599	1457	0.000203568	0.000208428
	6.4	1	1873	0	1873	0	1873	0	0	10.17	1	1457.85	0.148404	1457.7	0.296807	1458	0.000203572	0.000208428
	6.39	1	1875	0	1875	0	1875	0	0	10.17	1	1458.85	0.148508	1458.7	0.297016	1459	0.000203575	0.000208428
	6.38	1	1876	0	1876	0	1876	0	0	10.17	1	1459.85	0.148612	1459.7	0.297224	1460	0.000203578	0.000208428
	6.35	1	1877	0	1877	0	1877	0	0	10.15	1	1460.85	0.148716	1460.7	0.297433	1461	0.000203582	0.000208452
	6.32	1	1880	0	1880	0	1880	0	0	10.15	1	1461.85	0.148821	1461.7	0.297641	1462	0.000203585	0.000208452
	6.31	1	1883	0	1883	0	1883	0	0	10.14	1	1462.85	0.148925	1462.7	0.29785	1463	0.000203588	0.000208468
	6.3	0.999999	1885	0	1885	0	1885	0	0	10.14	1	1463.85	0.149029	1463.7	0.298058	1464	0.000203592	0.000208468
	6.29	0.999999	1887	0	1887	0	1887	0	0	10.12	1	1464.85	0.149133	1464.7	0.298266	1465	0.000203595	0.000208479
	6.26	0.999999	1888	0	1888	0	1888	0	0	10.11	1	1465.85	0.149237	1465.7	0.298475	1466	0.000203598	0.000208487
	6.25	0.999999	1889	0	1889	0	1889	0	0	10.1	1	1466.85	0.149342	1466.7	0.298683	1467	0.000203602	0.000208495
	6.24	0.999999	1891	0	1891	0	1891	0	0	10.09	1	1467.85	0.149446	1467.7	0.298892	1468	0.000203605	0.000208503
	6.22	0.999999	1892	0	1892	0	1892	0	0	10.06	1	1468.85	0.14955	1468.7	0.2991	1469	0.000203608	0.000208511
	6.21	0.999999	1895	0	1895	0	1895	0	0	10.05	1	1469.85	0.149654	1469.7	0.299309	1470	0.000203612	0.000208519
	6.2	0.999999	1897	0	1897	0	1897	0	0	10.04	1	1470.85	0.149759	1470.7	0.299518	1471	0.000203615	0.00020853
	6.19	0.999999	1898	0	1898	0	1898	0	0	10.04	1	1471.85	0.149863	1471.7	0.299726	1472	0.000203618	0.00020853
	6.18	0.999999	1901	0	1901	0	1901	0	0	10.03	1	1472.85	0.149967	1472.7	0.299935	1473	0.000203622	0.000208554
	6.17	0.999999	1905	0	1905	0	1905	0	0	10.03	1	1473.85	0.150072	1473.7	0.300143	1474	0.000203625	0.000208554
	6.16	0.999999	1906	0	1906	0	1906	0	0	10.03	1	1474.85	0.150176	1474.7	0.300352	1475	0.000203628	0.000208554
	6.15	0.999999	1907	0	1907	0	1907	0	0	10.03	1	1475.85	0.15028	1475.7	0.30056	1476	0.000203632	0.000208554
	6.14	0.999999	1908	0	1908	0	1908	0	0	10.02	1	1476.85	0.150384	1476.7	0.300769	1477	0.000203635	0.000208578
	6.13	0.999999	1909	0	1909	0	1909	0	0	10.02	1	1477.85	0.150489	1477.7	0.300977	1478	0.000203638	0.000208578
	6.12	0.999999	1911	0	1911	0	1911	0	0	10.01	1	1478.85	0.150593	1478.7	0.301186	1479	0.000203642	0.000208602
	6.11	0.999999	1914	0	1914	0	1914	0	0	10.01	1	1479.85	0.150697	1479.7	0.301395	1480	0.000203645	0.000208602
	6.1	0.999999	1915	0	1915	0	1915	0	0	10.01	1	1480.85	0.150802	1480.7	0.301603	1481	0.000203648	0.000208602
	6.09	0.999999	1920	0	1920	0	1920	0	0	10.01	1	1481.85	0.150906	1481.7	0.301812	1482	0.000203652	0.000208602
	6.08	0.999999	1924	0	1924	0	1924	0	0	10	1	1482.85	0.15101	1482.7	0.30202	1483	0.000203655	0.000208689
	6.07	0.999999	1925	0	1925	0	1925	0	0	10	1	1483.85	0.151115	1483.7	0.302229	1484	0.000203658	0.000208689
	6.06	0.999999	1927	0	1927	0	1927	0	0	10	1	1484.85	0.151219	1484.7	0.302438	1485	0.000203662	0.000208689
	6.05	0.999999	1930	0	1930	0	1930	0	0	10	1	1485.85	0.151323	1485.7	0.302646	1486	0.000203665	0.000208689
	6.04	0.999999	1934	0	1934	0	1934	0	0	10	1	1486.85	0.151428	1486.7	0.302855	1487	0.000203668	0.000208689
	6.03	0.999999	1940	0	1940	0	1940	0	0	10	1	1487.85	0.151532	1487.7	0.303064	1488	0.000203672	0.000208689
	6.02	0.999999	1943	0	1943	0	1943	0	0	10	1	1488.85	0.151636	1488.7	0.303272	1489	0.000203675	0.000208689
	6.01	0.999999	1957	0	1957	0	1957	0	0	10	1	1489.85	0.151741	1489.7	0.303481	1490	0.000203679	0.000208689
	6	0.999999	1982	0	1982	0	1982	0	0	10	1	1490.85	0.151845	1490.7	0.30369	1491	0.000203682	0.000208689
	5.94	0.999999	1983	0	1983	0	1983	0	0	10	1	1491.85	0.151949	1491.7	0.303898	1492	0.000203685	0.000208689
	5.93	0.999999	1986	0	1986	0	1986	0	0	10	1	1492.85	0.152054	1492.7	0.304107	1493	0.000203689	0.000208689
	5.92	0.999999	1989	0	1989	0	1989	0	0	10	1	1493.85	0.152158	1493.7	0.304316	1494	0.000203692	0.000208689
	5.91	0.999999	1992	0	1992	0	1992	0	0	10	1	1494.85	0.152262	1494.7	0.304525	1495	0.000203695	0.000208689
	5.9	0.999999	1993	0	1993	0	1993	0	0	10	1	1495.85	0.152367	1495.7	0.304733	1496	0.000203699	0.000208689
	5.89	0.999999	1995	0	1995	0	1995	0	0	10	1	1496.85	0.152471	1496.7	0.304942	1497	0.000203702	0.000208689
	5.87	0.999999	1997	0	1997	0	1997	0	0	10	1	1497.85	0.152575	1497.69	0.305151	1498	0.000203705	0.000208689
	5.86	0.999999	1999	0	1999	0	1999	0	0	10	1	1498.85	0.15268	1498.69	0.305359	1499	0.000203709	0.000208689
	5.85	0.999999	2003	0	2003	0	2003	0	0	10	1	1499.85	0.152784	1499.69	0.305568	1500	0.000203712	0.000208689
	5.84	0.999999	2004	0	2004	0	2004	0	0	9.97	1	1500.85	0.152888	1500.69	0.305777	1501	0.000203716	0.000208766
	5.82	0.999998	2005	0	2005	0	2005	0	0	9.96	1	1501.85	0.152993	1501.69	0.305986	1502	0.000203719	0.000208774
	5.81	0.999998	2006	0	2006	0	2006	0	0	9.94	1	1502.85	0.153097	1502.69	0.306195	1503	0.000203722	0.000208782
	5.8	0.999998	2007	0	2007	0	2007	0	0	9.93	1	1503.85	0.153202	1503.69	0.306403	1504	0.000203726	0.00020879
	5.78	0.999998	2010	0	2010	0	2010	0	0	9.92	1	1504.85	0.153306	1504.69	0.306612	1505	0.000203729	0.000208802
	5.76	0.999998	2012	0	2012	0	2012	0	0	9.92	1	1505.85	0.15341	1505.69	0.306821	1506	0.000203732	0.000208802
	5.75	0.999998	2014	0	2014	0	2014	0	0	9.91	1	1506.85	0.153515	1506.69	0.30703	1507	0.000203736	0.000208814
	5.74	0.999998	2015	0	2015	0	2015	0	0	9.9	1	1507.85	0.153619	1507.69	0.307239	1508	0.000203739	0.000208823
	5.73	0.999998	2017	0	2017	0	2017	0	0	9.89	1	1508.85	0.153724	1508.69	0.307447	1509	0.000203742	0.000208831
	5.72	0.999998	2018	0	2018	0	2018	0	0	9.88	1	1509.85	0.153828	1509.69	0.307656	1510	0.000203746	0.000208839
	5.71	0.999998	2021	0	2021	0	2021	0	0	9.87	1	1510.85	0.153933	1510.69	0.307865	1511	0.000203749	0.000208847
	5.69	0.999998	2022	0	2022	0	2022	0	0	9.86	1	1511.85	0.154037	1511.69	0.308074	1512	0.000203753	0.000208859
	5.65	0.999998	2024	0	2024	0	2024	0	0	9.86	1	1512.85	0.154141	1512.69	0.308283	1513	0.000203756	0.000208859
	5.64	0.999998	2025	0	2025	0	2025	0	0	9.85	1	1513.85	0.154246	1513.69	0.308492	1514	0.000203759	0.000208871
	5.61	0.999998	2027	0	2027	0	2027	0	0	9.84	1	1514.85	0.15435	1514.69	0.308701	1515	0.000203763	0.00020888
	5.6	0.999997	2030	0	2030	0	2030	0	0	9.83	1	1515.85	0.154455	1515.69	0.308909	1516	0.000203766	0.000208892
	5.59	0.999997	2031	0	2031	0	2031	0	0	9.83	1	1516.85	0.154559	1516.69	0.309118	1517	0.00020377	0.000208892
	5.58	0.999997	2032	0	2032	0	2032	0	0	9.81	1	1517.85	0.154664	1517.69	0.309327	1518	0.000203773	0.000208904
	5.57	0.999997	2034	0	2034	0	2034	0	0	9.8	1	1518.85	0.154768	1518.69	0.309536	1519	0.000203776	0.000208917
	5.56	0.999997	2035	0	2035	0	2035	0	0	9.8	1	1519.85	0.154873	1519.69	0.309745	1520	0.00020378	0.000208917
	5.52	0.999997	2037	0	2037	0	2037	0	0	9.77	1	1520.85	0.154977	1520.69	0.309954	1521	0.000203783	0.000208933
	5.51	0.999997	2040	0	2040	0	2040	0	0	9.77	1	1521.84	0.155081	1521.69	0.310163	1522	0.000203786	0.000208933
	5.49	0.999997	2041	0	2041	0	2041	0	0	9.76	1	1522.84	0.155186	1522.69	0.310372	1523	0.00020379	0.000208945
	5.48	0.999997	2042	0	2042	0	2042	0	0	9.73	1	1523.84	0.15529	1523.69	0.310581	1524	0.000203793	0.000208954
	5.47	0.999997	2043	0	2043	0	2043	0	0	9.71	1	1524.84	0.155395	1524.69	0.31079	1525	0.000203797	0.000208962
	5.46	0.999997	2044	0	2044	0	2044	0	0	9.69	1	1525.84	0.155499	1525.69	0.310999	1526	0.0002038	0.00020897
	5.44	0.999996	2045	0	2045	0	2045	0	0	9.67	1	1526.84	0.155604	1526.69	0.311208	1527	0.000203803	0.000208983
	5.41	0.999996	2046	0	2046	0	2046	0	0	9.67	1	1527.84	0.155708	1527.69	0.311417	1528	0.000203807	0.000208983
	5.4	0.999996	2049	0	2049	0	2049	0	0	9.65	1	1528.84	0.155813	1528.69	0.311626	1529	0.00020381	0.000208995
	5.39	0.999996	2051	0	2051	0	2051	0	0	9.63	1	1529.84	0.155917	1529.69	0.311835	1530	0.000203814	0.000209003
	5.37	0.999996	2052	0	2052	0	2052	0	0	9.62	1	1530.84	0.156022	1530.69	0.312044	1531	0.000203817	0.000209024
	5.36	0.999996	2053	0	2053	0	2053	0	0	9.62	1	1531.84	0.156126	1531.69	0.312253	1532	0.00020382	0.000209024
	5.35	0.999996	2054	0	2054	0	2054	0	0	9.62	1	1532.84	0.156231	1532.69	0.312462	1533	0.000203824	0.000209024
	5.34	0.999995	2055	0	2055	0	2055	0	0	9.62	1	1533.84	0.156335	1533.69	0.312671	1534	0.000203827	0.000209024
	5.33	0.999995	2057	0	2057	0	2057	0	0	9.6	1	1534.84	0.15644	1534.69	0.31288	1535	0.000203831	0.000209045
	5.32	0.999995	2060	0	2060	0	2060	0	0	9.59	1	1535.84	0.156544	1535.69	0.313089	1536	0.000203834	0.000209062
	5.31	0.999995	2061	0	2061	0	2061	0	0	9.59	1	1536.84	0.156649	1536.69	0.313298	1537	0.000203837	0.000209062
	5.3	0.999995	2062	0	2062	0	2062	0	0	9.59	1	1537.84	0.156754	1537.69	0.313507	1538	0.000203841	0.000209062
	5.27	0.999995	2065	0	2065	0	2065	0	0	9.57	1	1538.84	0.156858	1538.69	0.313716	1539	0.000203844	0.000209078
	5.26	0.999995	2066	0	2066	0	2066	0	0	9.55	1	1539.84	0.156963	1539.69	0.313925	1540	0.000203848	0.000209091
	5.25	0.999994	2067	0	2067	0	2067	0	0	9.55	1	1540.84	0.157067	1540.69	0.314134	1541	0.000203851	0.000209091
	5.24	0.999994	2068	0	2068	0	2068	0	0	9.54	1	1541.84	0.157172	1541.69	0.314343	1542	0.000203854	0.000209104
	5.22	0.999994	2070	0	2070	0	2070	0	0	9.52	1	1542.84	0.157276	1542.69	0.314553	1543	0.000203858	0.000209116
	5.21	0.999994	2071	0	2071	0	2071	0	0	9.52	1	1543.84	0.157381	1543.69	0.314762	1544	0.000203861	0.000209116
	5.2	0.999994	2072	0	2072	0	2072	0	0	9.5	1	1544.84	0.157485	1544.69	0.314971	1545	0.000203865	0.000209137
	5.19	0.999994	2074	0	2074	0	2074	0	0	9.5	1	1545.84	0.15759	1545.68	0.31518	1546	0.000203868	0.000209137
	5.18	0.999993	2077	0	2077	0	2077	0	0	9.5	1	1546.84	0.157695	1546.68	0.315389	1547	0.000203871	0.000209137
	5.16	0.999993	2079	0	2079	0	2079	0	0	9.46	1	1547.84	0.157799	1547.68	0.315598	1548	0.000203875	0.000209159
	5.15	0.999993	2080	0	2080	0	2080	0	0	9.46	1	1548.84	0.157904	1548.68	0.315807	1549	0.000203878	0.000209159
	5.14	0.999993	2081	0	2081	0	2081	0	0	9.44	1	1549.84	0.158008	1549.68	0.316017	1550	0.000203882	0.000209171
	5.13	0.999993	2082	0	2082	0	2082	0	0	9.43	1	1550.84	0.158113	1550.68	0.316226	1551	0.000203885	0.00020918
	5.12	0.999992	2083	0	2083	0	2083	0	0	9.38	1	1551.84	0.158217	1551.68	0.316435	1552	0.000203888	0.000209188
	5.11	0.999992	2085	0	2085	0	2085	0	0	9.37	1	1552.84	0.158322	1552.68	0.316644	1553	0.000203892	0.000209197
	5.1	0.999992	2086	0	2086	0	2086	0	0	9.35	1	1553.84	0.158427	1553.68	0.316853	1554	0.000203895	0.00020921
	5.09	0.999992	2087	0	2087	0	2087	0	0	9.35	1	1554.84	0.158531	1554.68	0.317063	1555	0.000203899	0.00020921
	5.08	0.999992	2089	0	2089	0	2089	0	0	9.34	1	1555.84	0.158636	1555.68	0.317272	1556	0.000203902	0.000209227
	5.07	0.999991	2090	0	2090	0	2090	0	0	9.34	1	1556.84	0.158741	1556.68	0.317481	1557	0.000203906	0.000209227
	5.05	0.999991	2091	0	2091	0	2091	0	0	9.32	1	1557.84	0.158845	1557.68	0.31769	1558	0.000203909	0.000209239
	5.03	0.999991	2092	0	2092	0	2092	0	0	9.3	1	1558.84	0.15895	1558.68	0.3179	1559	0.000203912	0.000209248
	5.02	0.99999	2096	0	2096	0	2096	0	0	9.29	1	1559.84	0.159054	1559.68	0.318109	1560	0.000203916	0.000209257
	5.01	0.99999	2097	0	2097	0	2097	0	0	9.27	1	1560.84	0.159159	1560.68	0.318318	1561	0.000203919	0.000209265
	4.99	0.99999	2098	0	2098	0	2098	0	0	9.26	1	1561.84	0.159264	1561.68	0.318527	1562	0.000203923	0.000209287
	4.98	0.99999	2100	0	2100	0	2100	0	0	9.26	1	1562.84	0.159368	1562.68	0.318737	1563	0.000203926	0.000209287
	4.97	0.999989	2101	0	2101	0	2101	0	0	9.26	1	1563.84	0.159473	1563.68	0.318946	1564	0.00020393	0.000209287
	4.96	0.999989	2103	0	2103	0	2103	0	0	9.26	1	1564.84	0.159578	1564.68	0.319155	1565	0.000203933	0.000209287
	4.95	0.999989	2104	0	2104	0	2104	0	0	9.25	1	1565.84	0.159682	1565.68	0.319364	1566	0.000203936	0.000209317
	4.94	0.999989	2105	0	2105	0	2105	0	0	9.25	1	1566.84	0.159787	1566.68	0.319574	1567	0.00020394	0.000209317
	4.93	0.999988	2106	0	2106	0	2106	0	0	9.25	1	1567.84	0.159892	1567.68	0.319783	1568	0.000203943	0.000209317
	4.92	0.999988	2108	0	2108	0	2108	0	0	9.24	1	1568.84	0.159996	1568.68	0.319992	1569	0.000203947	0.000209334
	4.89	0.999987	2109	0	2109	0	2109	0	0	9.23	1	1569.84	0.160101	1569.68	0.320202	1570	0.00020395	0.000209343
	4.88	0.999987	2110	0	2110	0	2110	0	0	9.21	1	1570.84	0.160206	1570.68	0.320411	1571	0.000203954	0.000209356
	4.87	0.999987	2111	0	2111	0	2111	0	0	9.21	1	1571.84	0.16031	1571.68	0.320621	1572	0.000203957	0.000209356
	4.86	0.999986	2114	0	2114	0	2114	0	0	9.18	1	1572.84	0.160415	1572.68	0.32083	1573	0.000203961	0.000209378
	4.84	0.999986	2115	0	2115	0	2115	0	0	9.18	1	1573.84	0.16052	1573.68	0.321039	1574	0.000203964	0.000209378
	4.83	0.999985	2117	0	2117	0	2117	0	0	9.18	1	1574.84	0.160624	1574.68	0.321249	1575	0.000203967	0.000209378
	4.82	0.999985	2118	0	2118	0	2118	0	0	9.17	1	1575.84	0.160729	1575.68	0.321458	1576	0.000203971	0.000209399
	4.8	0.999984	2119	0	2119	0	2119	0	0	9.17	1	1576.84	0.160834	1576.68	0.321667	1577	0.000203974	0.000209399
	4.79	0.999984	2122	0	2122	0	2122	0	0	9.16	1	1577.84	0.160938	1577.68	0.321877	1578	0.000203978	0.000209413
	4.78	0.999983	2124	0	2124	0	2124	0	0	9.15	1	1578.84	0.161043	1578.68	0.322086	1579	0.000203981	0.000209426
	4.77	0.999983	2125	0	2125	0	2125	0	0	9.15	1	1579.84	0.161148	1579.68	0.322296	1580	0.000203985	0.000209426
	4.76	0.999983	2127	0	2127	0	2127	0	0	9.14	1	1580.84	0.161253	1580.68	0.322505	1581	0.000203988	0.000209439
	4.75	0.999982	2129	0	2129	0	2129	0	0	9.12	1	1581.84	0.161357	1581.68	0.322715	1582	0.000203992	0.000209448
	4.74	0.999982	2130	0	2130	0	2130	0	0	9.11	1	1582.84	0.161462	1582.68	0.322924	1583	0.000203995	0.000209456
	4.71	0.999981	2132	0	2132	0	2132	0	0	9.09	1	1583.84	0.161567	1583.68	0.323134	1584	0.000203998	0.000209465
	4.7	0.99998	2133	0	2133	0	2133	0	0	9.08	1	1584.84	0.161671	1584.68	0.323343	1585	0.000204002	0.000209474
	4.69	0.99998	2134	0	2134	0	2134	0	0	9.07	1	1585.84	0.161776	1585.68	0.323552	1586	0.000204005	0.000209483
	4.68	0.999979	2135	0	2135	0	2135	0	0	9.06	1	1586.84	0.161881	1586.68	0.323762	1587	0.000204009	0.000209496
[truncated: 3,196 more rows]

## Sheet: Distinct Peptide Level Data
Distinct Peptide Level Data		Confidence Threshold	Forward	Reverse	Correct	Incorrect	Total	Global FDR	q-value		Fit Confidence Threshold	Fit Forward	Fit Reverse	Fit Correct	Fit Incorrect	Fit Total	Fit Global FDR	Fit Local FDR
[truncated: 13,261 more rows]

[truncated: 7 more sheets: Spectral Level Data, Single Results Table, PDST Controls, Search Summary-1, Protein Summary-1, Search Summary-2, Protein Summary-2]
