# Supplementary material for: AI Machine Learning Technique Characterizes Potential Markers of Depression in Two Animal Models of Depression
Source: Brain Sci. 2023 May 5;13(5):763. doi: 10.3390/brainsci13050763 (PMC10216178; doi:10.3390/brainsci13050763)
Supplement: Supplementary file 1 [file brainsci-13-00763-s001.zip › SWATH Variable Window Calculator_V1.1 Table S1.xlsx]

## Sheet: Instructions and Controls
	SWATH Variable Window Assay Calculator
		Version 1.1 Dec 20, 2016
												SWATH Variable Window Assay Controls
												Target number of windows:	82	(actual # may be less depending on min window width setting)
												Lower m/z limit:	350
												Upper m/z limit:	1250	(max 1250 for TripleTOF 5600+, max 2250 for TripleTOF 6600)
												Round bin edges to x figures:	1	(1 figure past decimal recommended)
												Window overlap (Da)	1	(1 Da overlap recommended)
												Minimum window width (Da)	4
												CES	15

## Sheet: INPUT - PeakView ave spectrum
Mass/Charge	Intensity
349.979	0.000491631
349.982	0.00720746
349.984	0.0280695
349.987	0.0143887
349.989	0.0168876
349.992	0.0113738
349.995	0.0152147
349.997	0.0621618
350	0.0594381
350.003	0.0671645
350.005	0.104259
350.008	0.0990321
350.011	0.0794176
350.013	0.0849284
350.016	0.104547
350.019	0.115979
350.021	0.114442
350.024	0.108241
350.026	0.0726625
350.029	0.0711889
350.032	0.111266
350.034	0.162321
350.037	0.110335
350.04	0.143198
350.042	0.129946
350.045	0.148706
350.048	0.175825
350.05	0.132726
350.053	0.241773
350.056	0.265592
350.058	0.20902
350.061	0.236628
350.063	0.302019
350.066	0.241662
350.069	0.317098
350.071	0.364188
350.074	0.431629
350.077	0.467652
350.079	0.466812
350.082	0.534195
350.085	0.580674
350.087	0.734728
350.09	0.642075
350.093	0.651426
350.095	0.695682
350.098	0.652057
350.1	0.673129
350.103	0.815251
350.106	1.02016
350.108	1.25304
350.111	1.31226
350.114	1.41778
350.116	1.44849
350.119	1.75068
350.122	1.68838
350.124	1.91361
350.127	2.2691
350.13	2.26133
350.132	2.62188
350.135	3.02833
350.137	2.61765
350.14	2.83968
350.143	3.17573
350.145	4.13472
350.148	4.78593
350.151	5.08274
350.153	5.68473
350.156	6.51347
350.159	7.07547
350.161	8.27906
350.164	9.10948
350.167	9.90096
350.169	11.1108
350.172	14.1872
350.175	21.2594
350.177	34.6058
350.18	56.933
350.182	80.9354
350.185	88.2907
350.188	71.0755
350.19	44.4088
350.193	25.4464
350.196	15.0139
350.198	10.343
350.201	8.61972
350.204	7.46479
350.206	5.6711
350.209	4.18938
350.212	3.18487
350.214	3.47454
350.217	3.71569
350.219	3.31072
350.222	3.51489
350.225	3.0805
350.227	2.63588
350.23	1.70262
350.233	1.23855
350.235	0.691776
350.238	0.47389
350.241	0.38287
350.243	0.365182
350.246	0.305228
350.249	0.276304
350.251	0.308972
350.254	0.284564
350.256	0.305288
350.259	0.208087
350.262	0.22114
350.264	0.1925
350.267	0.233439
350.27	0.246662
350.272	0.292714
350.275	0.39088
350.278	0.478106
350.28	0.501896
350.283	0.460582
350.286	0.345857
350.288	0.283358
350.291	0.193502
350.293	0.162315
350.296	0.152971
350.299	0.138052
350.301	0.118648
350.304	0.0926349
350.307	0.0984147
350.309	0.0978639
350.312	0.0956801
350.315	0.106154
350.317	0.116744
350.32	0.104215
350.323	0.128417
350.325	0.118204
350.328	0.0863062
350.331	0.0974086
350.333	0.0694411
350.336	0.0491747
350.338	0.0559986
350.341	0.0612199
350.344	0.0571534
350.346	0.0602815
350.349	0.0457117
350.352	0.0262991
350.354	0.062496
350.357	0.0451605
350.36	0.0806555
350.362	0.0588884
350.365	0.0539799
350.368	0.0969725
350.37	0.0903073
350.373	0.0684226
350.375	0.0812216
350.378	0.0575847
350.381	0.0454784
350.383	0.0748611
350.386	0.0980111
350.389	0.0733214
350.391	0.102485
350.394	0.07064
350.397	0.121468
350.399	0.155558
350.402	0.268793
350.405	0.40675
350.407	0.465338
350.41	0.402459
350.413	0.362157
350.415	0.247377
350.418	0.209256
350.42	0.116688
350.423	0.0973436
350.426	0.099022
350.428	0.117122
350.431	0.0943498
350.434	0.119491
350.436	0.160151
350.439	0.14937
350.442	0.144089
350.444	0.106158
350.447	0.151045
350.45	0.114565
350.452	0.107079
350.455	0.0832394
350.457	0.124821
350.46	0.244577
350.463	0.38445
350.465	0.524493
350.468	0.541076
350.471	0.698943
350.473	0.640608
350.476	1.0455
350.479	1.43912
350.481	1.63627
350.484	1.78959
350.487	1.36639
350.489	1.4186
350.492	1.43337
350.494	1.2491
350.497	1.1393
350.5	1.1325
350.502	1.21066
350.505	1.32516
350.508	1.85049
350.51	2.39769
350.513	3.44007
350.516	3.54765
350.518	3.17943
350.521	2.39063
350.524	1.54021
350.526	0.873019
350.529	0.511596
350.532	0.205595
350.534	0.141309
350.537	0.174667
350.539	0.114466
350.542	0.114316
350.545	0.0240037
350.547	0.0535732
350.55	0.0621011
350.553	0.0776765
350.555	0.0534668
350.558	0.0665745
350.561	0.0629577
350.563	0.0691588
350.566	0.0719145
350.569	0.0414054
350.571	0.0252734
350.574	0.0438189
350.576	0.0829021
350.579	0.0613731
350.582	0.0529023
350.584	0.0537678
350.587	0.0692064
350.59	0.110864
350.592	0.117523
350.595	0.113302
350.598	0.181158
350.6	0.160385
350.603	0.147197
350.606	0.160564
350.608	0.211395
350.611	0.177001
350.614	0.193697
350.616	0.269387
350.619	0.350979
350.621	0.428132
350.624	0.334598
350.627	0.311302
350.629	0.374992
350.632	0.498677
350.635	0.72379
350.637	0.862281
350.64	1.04373
350.643	1.19546
350.645	1.41869
350.648	1.81611
350.651	2.08047
350.653	2.39984
350.656	2.71204
350.659	2.97831
350.661	2.8064
350.664	2.85986
350.666	3.0379
350.669	3.73804
350.672	5.27295
350.674	7.30378
350.677	11.5273
350.68	17.7958
350.682	26.147
350.685	32.3403
350.688	31.7028
350.69	25.5463
350.693	20.199
350.696	15.1909
350.698	12.2078
350.701	10.024
350.703	10.9946
350.706	11.8839
350.709	11.1129
350.711	8.97461
350.714	6.58715
350.717	4.53383
350.719	3.18358
350.722	2.09683
350.725	1.44538
350.727	0.977706
350.73	0.657808
350.733	0.397969
350.735	0.342031
350.738	0.29394
350.741	0.213798
350.743	0.128088
350.746	0.0829768
350.748	0.154529
350.751	0.163713
350.754	0.165333
350.756	0.197637
350.759	0.195391
350.762	0.175309
350.764	0.220393
350.767	0.19874
350.77	0.213434
350.772	0.205797
350.775	0.256837
350.778	0.299186
350.78	0.37713
350.783	0.397938
350.786	0.34377
350.788	0.313514
350.791	0.312403
350.793	0.410463
350.796	0.476875
350.799	0.616184
350.801	0.714637
350.804	0.680513
350.807	0.699418
350.809	0.804065
350.812	0.809808
350.815	1.0789
350.817	1.1391
350.82	1.57597
350.823	2.24674
350.825	3.38913
350.828	4.24604
350.831	4.0466
350.833	3.49269
350.836	2.54524
350.838	1.85361
350.841	1.40728
350.844	1.22336
350.846	1.82401
350.849	2.0962
350.852	1.87163
350.854	1.72871
350.857	1.17095
350.86	0.752769
350.862	0.511661
350.865	0.364049
350.868	0.291489
350.87	0.244284
350.873	0.302621
350.875	0.296247
350.878	0.350594
350.881	0.292811
350.883	0.342544
350.886	0.397
350.889	0.428537
350.891	0.381122
350.894	0.386453
350.897	0.352187
350.899	0.389617
350.902	0.409004
350.905	0.519229
350.907	0.536152
350.91	0.626483
350.913	0.781667
350.915	0.72198
350.918	0.664561
350.92	0.561881
350.923	0.434661
350.926	0.380769
350.928	0.312401
350.931	0.255247
350.934	0.222758
350.936	0.207941
350.939	0.176162
350.942	0.143163
350.944	0.164781
350.947	0.121769
350.95	0.113098
350.952	0.161857
350.955	0.139565
350.958	0.148923
350.96	0.127885
350.963	0.147057
350.965	0.135931
350.968	0.121335
350.971	0.0706225
350.973	0.0874367
350.976	0.104174
350.979	0.0949578
350.981	0.0992919
350.984	0.129283
350.987	0.107402
350.989	0.108502
350.992	0.119736
350.995	0.0898822
350.997	0.0655253
351	0.0895931
351.003	0.0923032
351.005	0.0760183
351.008	0.123584
351.01	0.120212
351.013	0.104159
351.016	0.112146
351.018	0.134817
351.021	0.237985
351.024	0.240827
351.026	0.338195
351.029	0.36408
351.032	0.33468
351.034	0.266048
351.037	0.20751
351.04	0.213406
351.042	0.288003
351.045	0.327033
351.048	0.304185
351.05	0.326586
351.053	0.335612
351.055	0.534556
351.058	0.860607
351.061	1.20796
351.063	1.42027
351.066	1.62296
351.069	2.14087
351.071	2.55088
351.074	2.36744
351.077	1.90399
351.079	1.50541
351.082	1.2533
351.085	1.03935
351.087	0.978395
351.09	0.967807
351.093	0.929335
351.095	0.918
351.098	1.02734
351.1	1.02018
351.103	1.02134
351.106	0.982896
351.108	1.033
351.111	1.23876
351.114	1.232
351.116	1.4381
351.119	1.34948
351.122	1.4678
351.124	1.48642
351.127	1.83398
351.13	2.17102
351.132	2.89602
351.135	3.24784
351.138	3.4372
351.14	3.90731
351.143	4.32491
351.145	5.27961
351.148	6.40511
351.151	8.10994
351.153	9.40875
351.156	10.4251
351.159	11.3874
351.161	13.2226
351.164	15.0225
351.167	15.7329
351.169	16.6069
351.172	19.1023
351.175	20.7324
351.177	20.5794
351.18	19.8494
351.183	20.2667
351.185	21.3019
351.188	21.1803
351.191	19.4826
351.193	16.6265
351.196	13.7062
351.198	11.4187
351.201	11.7816
351.204	13.7551
351.206	14.4926
351.209	13.0629
351.212	9.48345
351.214	6.30886
351.217	3.96385
351.22	2.32282
351.222	1.5716
351.225	1.28399
351.228	1.02131
351.23	0.828932
351.233	0.60292
351.236	0.640034
351.238	0.672582
351.241	0.607047
351.243	0.664771
351.246	0.794142
351.249	0.985708
351.251	1.23461
351.254	1.21246
351.257	1.12905
351.259	1.02323
351.262	1.00789
351.265	0.913811
351.267	0.710257
351.27	0.541718
351.273	0.638497
351.275	0.879347
351.278	1.06149
351.281	1.03238
351.283	0.748048
351.286	0.575815
351.288	0.397341
351.291	0.472456
351.294	0.703809
351.296	1.04508
351.299	1.16496
351.302	1.03283
351.304	0.749167
351.307	0.425637
351.31	0.27591
351.312	0.161059
351.315	0.105597
351.318	0.121331
351.32	0.0971792
351.323	0.129987
351.326	0.146325
351.328	0.25142
351.331	0.479348
351.333	0.711863
351.336	0.699418
351.339	0.622779
351.341	0.379118
351.344	0.215509
351.347	0.132447
351.349	0.123628
351.352	0.11673
351.355	0.110316
351.357	0.110997
351.36	0.0816139
351.363	0.0792191
351.365	0.111864
351.368	0.132886
351.371	0.098693
351.373	0.0597899
351.376	0.0335594
351.379	0.0434435
351.381	0.0698585
351.384	0.0673764
351.386	0.106736
351.389	0.0875734
351.392	0.0779949
351.394	0.100149
351.397	0.068539
351.4	0.0978831
351.402	0.162672
351.405	0.150969
351.408	0.210709
351.41	0.260549
351.413	0.332231
351.416	0.272368
351.418	0.190637
351.421	0.184416
351.424	0.129451
351.426	0.117827
351.429	0.110578
351.431	0.173523
351.434	0.133909
351.437	0.190536
351.439	0.198162
351.442	0.196451
351.445	0.386704
351.447	0.28844
351.45	0.333546
351.453	0.245154
351.455	0.240176
351.458	0.182576
351.461	0.16049
351.463	0.183923
351.466	0.213326
351.469	0.291729
351.471	0.237255
351.474	0.360995
351.477	0.433301
351.479	0.668595
351.482	1.04285
351.484	1.27174
351.487	1.4504
351.49	2.04464
351.492	2.65227
351.495	3.72446
351.498	4.38965
351.5	4.23916
351.503	3.58511
351.506	2.90418
351.508	2.75235
351.511	3.18376
351.514	3.75609
351.516	3.61104
351.519	2.84847
351.522	1.76891
351.524	1.21952
351.527	0.668846
351.529	0.506657
351.532	0.363608
351.535	0.203611
351.537	0.0956235
351.54	0.111102
351.543	0.173156
351.545	0.154146
351.548	0.31042
351.551	0.436583
351.553	0.456845
351.556	0.358326
351.559	0.290531
351.561	0.195024
351.564	0.0935527
351.567	0.0698526
351.569	0.0466002
351.572	0.0414301
351.575	0.052958
351.577	0.0386247
351.58	0.0763761
351.582	0.101736
351.585	0.123667
351.588	0.0800322
351.59	0.159432
351.593	0.168907
351.596	0.167214
351.598	0.255822
351.601	0.317299
351.604	0.401314
351.606	0.421529
351.609	0.315049
351.612	0.269711
351.614	0.244749
351.617	0.19274
351.62	0.206151
351.622	0.279364
351.625	0.331931
351.628	0.418549
351.63	0.659711
351.633	0.846753
351.635	0.869013
351.638	1.29019
351.641	1.66432
351.643	2.3414
351.646	2.83269
351.649	3.42205
351.651	3.70515
351.654	4.25437
351.657	4.98721
351.659	6.45039
351.662	8.36503
351.665	11.658
351.667	12.7716
351.67	12.0435
351.673	11.5296
351.675	10.2189
351.678	9.20646
351.681	8.44764
351.683	8.40239
351.686	8.96236
351.688	10.7745
351.691	13.8393
351.694	16.3958
351.696	18.9539
351.699	18.1432
351.702	14.8185
351.704	11.7011
351.707	9.04055
351.71	6.24178
351.712	4.098
351.715	2.35467
351.718	1.29399
351.72	0.698611
351.723	0.477801
351.726	0.35345
351.728	0.220963
351.731	0.159543
351.733	0.165881
351.736	0.183772
351.739	0.179126
351.741	0.167351
351.744	0.205776
351.747	0.187107
351.749	0.258532
351.752	0.357721
351.755	0.370936
351.757	0.454102
351.76	0.416544
351.763	0.395685
351.765	0.354731
351.768	0.298052
351.771	0.248455
351.773	0.38346
351.776	0.261067
351.779	0.316575
351.781	0.317286
351.784	0.361116
351.786	0.368722
351.789	0.281963
351.792	0.321988
351.794	0.329656
351.797	0.410974
351.8	0.568265
351.802	0.629109
351.805	0.731748
351.808	1.03465
351.81	1.10205
351.813	1.17247
351.816	1.08306
351.818	1.22771
351.821	1.21118
351.824	1.43277
351.826	1.66926
351.829	2.15189
351.832	2.15743
351.834	2.23613
351.837	1.90919
351.839	1.6363
351.842	1.63911
351.845	2.13875
351.847	2.55519
351.85	2.56243
351.853	2.52483
351.855	2.90409
351.858	3.13855
351.861	3.17941
351.863	2.43711
351.866	1.58988
351.869	1.25519
351.871	0.909199
351.874	0.777488
351.877	0.596217
351.879	0.491305
351.882	0.48619
351.885	0.49042
351.887	0.558062
351.89	0.524332
351.893	0.714998
351.895	0.910564
351.898	1.55802
351.9	2.15618
351.903	2.33164
351.906	1.93393
351.908	1.52478
351.911	1.18755
351.914	1.07192
351.916	0.802752
351.919	0.72827
351.922	0.642614
351.924	0.843041
351.927	0.893991
351.93	0.747984
351.932	0.555273
351.935	0.509877
351.938	0.532267
351.94	0.446123
351.943	0.397751
351.946	0.25721
351.948	0.236142
351.951	0.247647
351.953	0.245627
351.956	0.215579
351.959	0.220967
351.961	0.142459
351.964	0.128228
351.967	0.137384
351.969	0.0814168
351.972	0.0749558
351.975	0.0746042
351.977	0.0555927
351.98	0.0609034
351.983	0.104193
351.985	0.0855175
351.988	0.112468
351.991	0.093676
351.993	0.0987488
351.996	0.0718524
351.999	0.067876
352.001	0.0606578
352.004	0.0513384
352.006	0.0515283
352.009	0.057334
352.012	0.0790225
352.014	0.0801051
352.017	0.101521
352.02	0.0964942
352.022	0.118324
352.025	0.116258
352.028	0.118361
352.03	0.142192
352.033	0.168332
352.036	0.198804
352.038	0.174826
352.041	0.141531
352.044	0.151994
352.046	0.127932
352.049	0.180685
352.052	0.166885
352.054	0.198039
352.057	0.252834
352.059	0.275154
352.062	0.460817
352.065	0.815797
352.067	1.29363
352.07	1.63525
352.073	1.73754
352.075	1.63225
352.078	1.28059
352.081	0.84235
352.083	0.600273
352.086	0.573476
352.089	0.492423
352.091	0.459983
352.094	0.469446
352.097	0.608478
352.099	0.694762
352.102	0.7399
352.105	0.854702
352.107	0.980576
352.11	0.72076
352.113	0.707584
352.115	0.920872
352.118	1.01365
352.12	1.29902
352.123	1.5295
352.126	1.82818
352.128	2.23783
352.131	2.80323
352.134	3.30626
352.136	3.47582
352.139	3.51747
352.142	3.57167
352.144	4.11945
352.147	5.23529
352.15	6.87368
352.152	8.71157
352.155	10.5276
352.158	11.2706
352.16	11.8553
352.163	12.9478
352.166	13.3351
352.168	14.0443
352.171	14.5747
352.173	15.1358
352.176	15.6563
352.179	14.9524
352.181	13.8608
352.184	13.4571
352.187	12.4038
352.189	12.547
352.192	13.3782
352.195	14.4641
352.197	13.7497
352.2	12.7587
352.203	11.051
352.205	12.0861
352.208	15.0216
352.211	17.894
352.213	16.2358
352.216	11.4879
352.219	6.94991
352.221	3.78025
352.224	1.86643
352.227	0.918113
352.229	0.689935
352.232	0.595869
352.234	0.7028
352.237	0.679543
352.24	0.618709
352.242	0.512325
352.245	0.45882
352.248	0.447646
352.25	0.437622
352.253	0.532933
352.256	0.539885
352.258	0.503371
352.261	0.542934
352.264	0.469964
352.266	0.46181
352.269	0.416006
352.272	0.430769
352.274	0.486312
352.277	0.689145
352.28	1.01772
352.282	1.62557
352.285	1.90137
352.288	1.90406
352.29	1.77803
352.293	1.3489
352.295	1.20209
352.298	1.09686
352.301	1.11987
352.303	1.3704
352.306	2.21293
352.309	3.64338
352.311	4.84664
352.314	4.38708
352.317	3.33048
352.319	1.86511
352.322	1.01498
352.325	0.546032
352.327	0.264215
352.33	0.181897
352.333	0.144261
352.335	0.164311
352.338	0.210653
352.341	0.174829
352.343	0.165676
352.346	0.205414
352.349	0.169005
352.351	0.224006
352.354	0.215518
352.356	0.135273
352.359	0.129039
352.362	0.0865322
352.364	0.0903901
352.367	0.0816363
352.37	0.109159
352.372	0.0962106
352.375	0.0788802
352.378	0.0700386
352.38	0.0985011
352.383	0.100409
352.386	0.0830701
352.388	0.0934762
352.391	0.133771
352.394	0.141137
352.396	0.125292
352.399	0.097215
352.402	0.170256
352.404	0.22361
352.407	0.137138
352.41	0.230958
352.412	0.171361
352.415	0.153701
352.417	0.192151
352.42	0.268602
352.423	0.309725
352.425	0.342884
352.428	0.437125
352.431	0.293938
352.433	0.300804
352.436	0.209687
352.439	0.165624
352.441	0.176095
352.444	0.171468
352.447	0.23818
352.449	0.211648
352.452	0.29221
352.455	0.284693
352.457	0.3322
352.46	0.465015
352.463	0.551545
352.465	0.780606
352.468	0.934466
352.471	1.32513
352.473	1.30865
352.476	1.32835
352.478	1.38876
352.481	1.53044
352.484	1.95253
352.486	2.56534
352.489	3.55004
352.492	5.63799
352.494	9.23765
352.497	13.2303
352.5	13.5445
352.502	10.2248
352.505	6.93045
352.508	4.46005
352.51	3.38548
352.513	2.93434
352.516	2.08668
352.518	1.65341
352.521	1.36827
352.524	1.04581
352.526	0.749597
352.529	0.682718
352.532	0.512915
352.534	0.338378
352.537	0.250315
352.539	0.189952
352.542	0.0904376
352.545	0.0591944
352.547	0.10222
352.55	0.109464
352.553	0.0700492
352.555	0.0563406
352.558	0.0606015
352.561	0.0492124
352.563	0.044554
352.566	0.050448
352.569	0.0499642
352.571	0.0587569
352.574	0.0747877
352.577	0.0534778
352.579	0.061807
352.582	0.0737664
352.585	0.0918659
352.587	0.103059
352.59	0.140051
352.593	0.104429
352.595	0.112656
352.598	0.148163
352.601	0.185587
352.603	0.211734
352.606	0.204832
352.608	0.25196
352.611	0.190187
352.614	0.18147
352.616	0.196893
352.619	0.243783
352.622	0.201082
352.624	0.210411
352.627	0.254481
352.63	0.36613
352.632	0.571646
352.635	0.580083
352.638	0.636007
352.64	0.838176
352.643	0.973787
352.646	1.18578
352.648	2.03903
352.651	3.08938
352.654	4.4369
352.656	6.00664
352.659	7.7739
352.662	9.21484
352.664	9.80905
352.667	10.1968
352.669	10.0453
352.672	9.43949
352.675	9.47535
352.677	11.0447
352.68	11.9359
352.683	11.8919
352.685	10.3375
352.688	8.37717
352.691	6.50484
352.693	6.12094
352.696	5.2273
352.699	3.6528
352.701	2.4033
352.704	1.34744
352.707	0.94813
352.709	0.643974
352.712	0.417284
352.715	0.3518
352.717	0.231596
352.72	0.130655
352.723	0.0679834
352.725	0.119621
352.728	0.0921927
352.731	0.0835795
352.733	0.0951706
352.736	0.110019
352.738	0.0920788
352.741	0.105324
352.744	0.155565
352.746	0.136491
352.749	0.172717
352.752	0.218513
352.754	0.227547
352.757	0.23442
352.76	0.224642
352.762	0.200261
352.765	0.228808
352.768	0.269081
352.77	0.239287
352.773	0.381178
352.776	0.680967
352.778	1.14642
352.781	1.60256
352.784	1.74613
352.786	1.68443
352.789	1.18857
352.792	0.729382
352.794	0.589564
352.797	0.54789
352.8	0.611135
352.802	0.643963
352.805	0.965092
352.807	1.17525
352.81	1.46554
352.813	1.71458
352.815	2.2701
352.818	2.80224
352.821	3.64444
352.823	4.25325
352.826	5.623
352.829	7.14773
352.831	8.69864
352.834	8.46337
352.837	6.81784
352.839	4.84689
352.842	3.44123
352.845	2.59893
352.847	1.942
352.85	1.82744
352.853	1.30485
352.855	1.16194
352.858	0.810478
352.861	0.579355
352.863	0.592725
352.866	0.47378
352.869	0.494965
352.871	0.439289
352.874	0.370414
352.876	0.287671
352.879	0.322963
352.882	0.279302
352.884	0.297276
352.887	0.31304
352.89	0.293573
352.892	0.345466
352.895	0.387625
352.898	0.504828
352.9	0.816654
352.903	1.21189
352.906	2.28813
352.908	2.98909
352.911	2.79553
352.914	2.16364
352.916	1.48025
352.919	0.904233
352.922	0.638842
352.924	0.418707
352.927	0.402132
352.93	0.378219
352.932	0.422588
352.935	0.362124
352.938	0.483956
352.94	0.380884
352.943	0.282649
352.945	0.283362
352.948	0.235074
352.951	0.168234
352.953	0.162862
352.956	0.146364
352.959	0.157976
352.961	0.150013
352.964	0.118411
352.967	0.0974914
352.969	0.0808572
352.972	0.090915
352.975	0.135762
352.977	0.263704
352.98	0.451238
352.983	0.734186
352.985	1.06594
352.988	0.931108
352.991	0.675882
352.993	0.512863
352.996	0.390965
352.999	0.244867
353.001	0.142778
353.004	0.108488
353.007	0.0781379
353.009	0.0817791
353.012	0.128786
353.015	0.124419
353.017	0.14315
353.02	0.201779
353.022	0.254075
353.025	0.233015
353.028	0.286811
353.03	0.281856
353.033	0.225747
353.036	0.228499
353.038	0.31528
353.041	0.374715
353.044	0.339155
353.046	0.275496
353.049	0.251898
353.052	0.201297
353.054	0.241977
353.057	0.272382
353.06	0.353839
353.062	0.386565
353.065	0.402271
353.068	0.538909
353.07	0.740164
353.073	1.15398
353.076	1.66282
353.078	1.8816
353.081	1.67764
353.084	1.30122
353.086	1.00484
353.089	0.814786
353.091	0.734135
353.094	0.727832
353.097	0.711859
353.099	0.694478
353.102	0.880245
353.105	1.02231
353.107	1.09455
353.11	1.32625
353.113	1.64884
353.115	1.81586
353.118	1.86019
353.121	1.58146
353.123	1.69715
353.126	1.7859
353.129	2.06154
353.131	2.17812
353.134	2.65917
353.137	3.1347
353.139	4.01835
353.142	4.5527
353.145	5.20059
353.147	5.37719
353.15	5.80138
353.153	7.72496
353.155	8.8134
353.158	9.94098
353.161	11.3755
353.163	12.5863
353.166	14.1737
353.168	16.5176
353.171	21.8899
353.174	28.3032
353.176	32.2663
353.179	32.5702
353.182	28.8252
353.184	23.8015
353.187	21.5259
353.19	22.0603
353.192	21.5495
353.195	17.4152
353.198	11.7436
353.2	7.91258
353.203	5.14857
353.206	3.63794
353.208	3.38303
353.211	3.61404
353.214	4.10167
353.216	4.08208
353.219	3.6791
353.222	3.29413
353.224	2.83794
353.227	2.1003
353.23	1.37314
353.232	0.843154
353.235	0.70084
353.238	0.715751
353.24	0.805633
353.243	0.834811
353.245	0.786155
353.248	0.620294
353.251	0.618099
353.253	0.688422
353.256	0.889479
353.259	0.902659
353.261	0.950365
353.264	1.23119
353.267	1.49793
353.269	1.55275
353.272	1.34279
353.275	1.32712
353.277	1.21515
353.28	1.13805
353.283	1.07277
353.285	0.987695
353.288	1.10668
353.291	1.20508
353.293	1.16493
353.296	1.05733
353.299	0.872804
353.301	0.65106
353.304	0.659302
353.307	0.980736
353.309	1.92248
353.312	2.97802
353.315	3.56709
353.317	3.26952
353.32	2.32181
353.323	1.3772
353.325	0.763022
353.328	0.361406
353.33	0.23775
353.333	0.188015
353.336	0.172579
353.338	0.202053
353.341	0.2973
353.344	0.562806
353.346	0.976483
353.349	1.43925
353.352	1.51045
353.354	1.33511
353.357	0.761179
353.36	0.508229
353.362	0.349713
353.365	0.265709
353.368	0.151051
353.37	0.140416
353.373	0.12345
353.376	0.114733
353.378	0.125203
353.381	0.124058
353.384	0.120176
353.386	0.0907344
353.389	0.053001
353.392	0.152663
353.394	0.206775
353.397	0.189748
353.4	0.319529
353.402	0.381669
353.405	0.569846
353.407	0.744055
353.41	0.989946
353.413	0.816401
353.415	0.75909
353.418	0.535502
353.421	0.324963
353.423	0.291678
353.426	0.239363
353.429	0.284866
353.431	0.230969
353.434	0.178998
353.437	0.140037
353.439	0.172303
353.442	0.200939
353.445	0.329699
353.447	0.491599
353.45	0.647339
353.453	0.548385
353.455	0.438963
353.458	0.406282
353.461	0.264652
353.463	0.365428
353.466	0.439524
353.469	0.537094
353.471	0.643555
353.474	0.778208
353.477	0.836932
353.479	1.06917
353.482	1.08706
353.485	1.11178
353.487	1.31064
353.49	1.35004
353.492	1.32467
353.495	1.61062
353.498	2.12176
353.5	2.85103
353.503	4.16596
353.506	4.86538
353.508	6.17131
353.511	7.81458
353.514	9.47027
353.516	8.64019
353.519	7.34587
353.522	4.76668
353.524	3.0564
353.527	1.80255
353.53	1.05702
353.532	0.612619
353.535	0.451946
353.538	0.221797
353.54	0.252333
353.543	0.202886
353.546	0.12145
353.548	0.104212
353.551	0.057317
353.554	0.0432094
353.556	0.0567479
353.559	0.0521655
353.562	0.0404461
353.564	0.0932423
353.567	0.0937393
353.57	0.111727
353.572	0.105063
353.575	0.177365
353.577	0.065588
353.58	0.0867599
353.583	0.115713
353.585	0.0692774
353.588	0.103136
353.591	0.0900321
353.593	0.0681323
353.596	0.0719555
353.599	0.10447
353.601	0.146082
353.604	0.198419
353.607	0.271681
353.609	0.271919
353.612	0.263095
353.615	0.305187
353.617	0.339265
353.62	0.300164
353.623	0.305443
353.625	0.361435
353.628	0.460855
353.631	0.492732
353.633	0.514418
353.636	0.776198
353.639	1.17224
353.641	1.99397
353.644	2.80862
353.647	3.11645
353.649	3.33419
353.652	3.51614
353.655	3.97226
353.657	5.40116
353.66	8.45794
353.663	13.77
353.665	20.5107
353.668	22.9751
353.67	21.9941
353.673	19.6758
353.676	16.9478
353.678	13.6718
353.681	11.589
353.684	10.5001
353.686	11.2425
353.689	14.0115
353.692	17.8855
353.694	19.928
353.697	18.7709
353.7	16.0992
353.702	12.1818
353.705	8.1757
353.708	4.4989
353.71	2.41756
353.713	1.10706
353.716	0.54512
353.718	0.321368
353.721	0.162225
353.724	0.125398
353.726	0.110926
353.729	0.111541
353.732	0.137854
353.734	0.136433
353.737	0.142725
353.74	0.140356
353.742	0.0870431
353.745	0.111528
353.748	0.166203
353.75	0.160983
353.753	0.176007
353.756	0.204969
353.758	0.249564
353.761	0.267399
353.763	0.350327
353.766	0.597465
353.769	0.412536
353.771	0.298099
353.774	0.304392
353.777	0.378948
353.779	0.325317
353.782	0.357688
353.785	0.452731
353.787	0.401829
353.79	0.435892
353.793	0.420349
353.795	0.315512
353.798	0.426628
353.801	0.497457
353.803	0.570257
353.806	0.611716
353.809	0.660116
353.811	0.700522
353.814	0.902068
353.817	1.44712
353.819	2.27429
353.822	2.8322
353.825	2.93601
353.827	2.93048
353.83	2.70893
353.833	2.6086
353.835	2.96889
353.838	4.17265
353.841	5.34386
353.843	6.26408
353.846	7.40861
353.849	6.98936
353.851	6.07946
353.854	4.28787
353.857	2.80161
353.859	1.6856
353.862	0.978263
353.864	0.724997
353.867	0.498414
353.87	0.476259
353.872	0.496031
353.875	0.467804
353.878	0.402628
353.88	0.38493
353.883	0.284069
353.886	0.382046
353.888	0.558063
353.891	0.8355
353.894	1.3464
353.896	1.79187
353.899	1.83155
353.902	1.60615
353.904	1.5417
353.907	1.31918
353.91	1.30874
353.912	1.14507
353.915	1.02141
353.918	0.730012
353.92	0.506116
353.923	0.339229
353.926	0.19215
353.928	0.170099
353.931	0.162893
353.934	0.127476
353.936	0.151031
353.939	0.107964
353.942	0.146613
353.944	0.18038
353.947	0.178975
353.95	0.156569
353.952	0.11789
353.955	0.12073
353.958	0.1188
353.96	0.103732
353.963	0.0913173
353.965	0.099211
353.968	0.0724552
353.971	0.0578926
353.973	0.0893576
353.976	0.0924371
353.979	0.0908547
353.981	0.157479
353.984	0.177876
353.987	0.177296
353.989	0.16533
353.992	0.156949
353.995	0.146888
353.997	0.147661
354	0.175247
354.003	0.175484
354.005	0.194195
354.008	0.216196
354.011	0.250799
354.013	0.284513
354.016	0.252783
354.019	0.228124
354.021	0.164877
354.024	0.171916
354.027	0.145177
354.029	0.0986174
354.032	0.121875
354.035	0.123475
354.037	0.122625
354.04	0.119385
354.043	0.146899
354.045	0.171441
354.048	0.196338
354.051	0.209263
354.053	0.217802
354.056	0.153271
354.059	0.1757
354.061	0.155342
354.064	0.197931
354.067	0.222492
354.069	0.259967
354.072	0.324818
354.074	0.348191
354.077	0.424109
354.08	0.512936
354.082	0.572446
354.085	0.641005
354.088	0.636477
354.09	0.503291
354.093	0.553326
354.096	0.59187
354.098	0.626915
354.101	0.723872
354.104	0.764645
354.106	0.8664
354.109	1.05479
354.112	1.1461
354.114	1.03312
354.117	0.995687
354.12	1.04268
354.122	1.0319
354.125	0.878492
354.128	0.974251
354.13	1.21591
354.133	1.64125
354.136	2.76111
354.138	4.20002
354.141	4.68616
354.144	5.71051
354.146	6.57233
354.149	7.04141
354.152	7.84054
354.154	8.9144
354.157	9.65314
354.16	11.6791
354.162	14.6458
354.165	19.0936
354.168	22.3969
354.17	22.1493
354.173	18.8566
354.176	15.5388
354.178	13.4135
354.181	12.5037
354.183	11.1551
354.186	9.38771
354.189	8.2754
354.191	7.97432
354.194	8.25404
354.197	8.27208
354.199	6.99286
354.202	5.96986
354.205	4.43428
354.207	2.89818
354.21	2.01805
354.213	1.37024
354.215	1.07655
354.218	0.833186
354.221	0.934456
354.223	0.741705
354.226	0.728591
354.229	0.569946
354.231	0.569773
354.234	0.539562
354.237	0.55046
354.239	0.516436
354.242	0.48756
354.245	0.459235
354.247	0.513398
354.25	0.640015
354.253	0.713804
354.255	0.649672
354.258	0.624722
354.261	0.529824
354.263	0.445952
354.266	0.394478
354.269	0.469724
354.271	0.525393
354.274	0.463893
354.277	0.417746
354.279	0.394333
354.282	0.370927
354.285	0.314943
354.287	0.315884
354.29	0.33644
354.293	0.297296
354.295	0.279911
354.298	0.250073
354.3	0.232616
354.303	0.240792
354.306	0.299617
354.308	0.425426
354.311	0.483055
354.314	0.52001
354.316	0.584937
354.319	0.576808
354.322	0.460405
354.324	0.302166
354.327	0.166004
354.33	0.108096
354.332	0.109966
354.335	0.111246
354.338	0.106917
354.34	0.10606
354.343	0.105508
354.346	0.129452
354.348	0.201341
354.351	0.302555
354.354	0.343063
354.356	0.260907
354.359	0.179039
354.362	0.148826
354.364	0.104524
354.367	0.091567
354.37	0.0693782
354.372	0.0612408
354.375	0.065719
354.378	0.0623262
354.38	0.0834487
354.383	0.0577696
354.386	0.081617
354.388	0.0851805
354.391	0.118976
354.394	0.177581
354.396	0.200819
354.399	0.190588
354.402	0.203991
354.404	0.205085
354.407	0.172829
354.41	0.20933
354.412	0.151431
354.415	0.162845
354.418	0.13451
354.42	0.158568
354.423	0.124433
354.425	0.17936
354.428	0.161564
354.431	0.170423
354.433	0.148487
354.436	0.18763
354.439	0.147804
354.441	0.172103
354.444	0.191045
354.447	0.205374
354.449	0.198945
354.452	0.270941
354.455	0.298772
354.457	0.309625
354.46	0.364417
354.463	0.454669
354.465	0.629371
354.468	0.83634
354.471	1.13437
354.473	1.23465
354.476	1.12365
354.479	1.16853
354.481	1.37089
354.484	2.19874
354.487	3.54328
354.489	5.01344
354.492	5.61323
354.495	4.90248
354.497	3.89982
354.5	2.82357
354.503	2.4286
354.505	1.81314
354.508	1.51997
354.511	1.35969
354.513	1.2568
354.516	1.03704
354.519	0.908108
354.521	0.983436
354.524	1.09392
354.527	1.0395
354.529	0.685711
354.532	0.448343
354.535	0.37546
354.537	0.204002
354.54	0.10896
354.543	0.131835
354.545	0.131044
354.548	0.0791468
354.551	0.0800504
354.553	0.101505
354.556	0.0897245
354.559	0.0476638
354.561	0.0531334
354.564	0.0422718
354.566	0.0461211
354.569	0.0347677
354.572	0.0183675
354.574	0.0592195
354.577	0.0541347
354.58	0.053599
354.582	0.0852576
354.585	0.0638702
354.588	0.0494934
354.59	0.102735
354.593	0.131307
354.596	0.112105
354.598	0.120741
354.601	0.170451
354.604	0.165587
354.606	0.122245
354.609	0.194857
354.612	0.206845
354.614	0.303001
354.617	0.424862
354.62	0.502365
354.622	0.607664
354.625	0.806695
354.628	1.12122
354.63	1.32644
354.633	1.56906
354.636	1.7092
354.638	1.53495
354.641	1.71834
354.644	2.05189
354.646	2.52212
354.649	3.49186
354.652	4.84332
354.654	6.22815
354.657	7.38032
354.66	8.26165
354.662	8.75403
354.665	9.99836
354.668	12.311
354.67	15.2203
354.673	16.5215
354.676	14.6698
354.678	11.9767
354.681	9.03066
354.684	6.60846
354.686	4.70759
354.689	3.54122
354.692	3.08169
354.694	3.02793
354.697	3.62327
354.7	4.80849
354.702	5.31231
354.705	4.47231
354.708	3.31556
354.71	2.27043
354.713	1.69068
354.715	1.31698
354.718	0.898277
354.721	0.423553
354.723	0.206637
354.726	0.113522
354.729	0.0753601
354.731	0.0894138
354.734	0.0946289
354.737	0.138961
354.739	0.147711
354.742	0.117991
354.745	0.105794
354.747	0.152889
354.75	0.126053
354.753	0.127126
354.755	0.178961
354.758	0.217001
354.761	0.241944
354.763	0.259214
354.766	0.282934
354.769	0.243389
354.771	0.289702
354.774	0.365012
354.777	0.424804
354.779	0.573227
354.782	0.691881
354.785	0.617561
354.787	0.590537
354.79	0.532386
354.793	0.527765
354.795	0.532919
354.798	0.548108
354.801	0.613706
354.803	0.679293
354.806	0.769111
354.809	0.66287
354.811	0.784672
354.814	0.824813
354.817	0.972931
354.819	1.59942
354.822	2.35271
354.825	3.16102
354.827	3.36355
354.83	3.65656
354.833	4.1396
354.835	3.90003
354.838	3.58884
354.841	2.81148
354.843	2.16517
354.846	1.5789
354.849	1.67585
354.851	1.81538
354.854	2.15281
354.857	2.02294
354.859	1.7558
354.862	1.13404
354.865	0.796515
354.867	0.525909
354.87	0.375846
354.873	0.316039
354.875	0.291191
354.878	0.268092
354.88	0.180038
354.883	0.204911
354.886	0.249455
354.888	0.28922
354.891	0.3353
354.894	0.257636
354.896	0.392703
354.899	0.437308
354.902	0.36184
354.904	0.550225
354.907	0.633151
354.91	0.650839
354.912	0.62107
354.915	0.473056
354.918	0.387416
354.92	0.333604
354.923	0.291981
354.926	0.282182
354.928	0.23628
354.931	0.271978
354.934	0.234722
354.936	0.206323
354.939	0.217808
354.942	0.242924
354.944	0.245789
354.947	0.19564
354.95	0.176049
354.952	0.153612
354.955	0.150737
354.958	0.14461
354.96	0.0973794
354.963	0.0845679
354.966	0.125045
354.968	0.161983
354.971	0.270295
354.974	0.277974
354.976	0.263426
354.979	0.291713
354.982	0.302402
354.984	0.519676
354.987	0.784655
354.99	0.966764
354.992	0.988319
354.995	1.05566
354.998	1.2046
355	1.40676
355.003	1.60192
355.006	2.05849
355.008	2.50359
355.011	3.51058
355.014	4.90657
355.016	6.64887
355.019	8.0903
355.022	8.59207
355.024	11.4453
355.027	15.3547
355.03	24.5645
355.032	53.7116
355.035	136.466
355.038	329.67
355.04	631.079
355.043	832.626
355.046	748.277
355.048	504.264
355.051	280.731
355.054	137.958
355.056	65.9746
355.059	32.9764
355.061	18.9784
355.064	12.9985
355.067	10.5994
355.069	10.2907
355.072	11.8295
355.075	18.2464
355.077	29.6561
355.08	43.6788
355.083	49.2925
355.085	40.8793
355.088	26.862
355.091	14.2221
355.093	6.68933
355.096	3.09851
355.099	2.07078
355.101	1.62913
355.104	1.51139
355.107	1.49007
355.109	1.52365
355.112	1.43127
355.115	1.45028
355.117	1.52397
355.12	1.52718
355.123	1.64382
355.125	2.14637
355.128	2.15995
355.131	2.26376
355.133	2.74684
355.136	3.56386
355.139	5.58789
355.141	11.8971
355.144	23.7309
355.147	38.4762
355.149	44.6444
355.152	39.3456
355.155	28.9067
355.157	20.5608
355.16	15.1731
355.163	12.8668
355.165	13.5722
355.168	14.8886
355.171	16.8488
355.173	16.8675
355.176	13.3823
355.179	10.829
355.181	8.63952
355.184	6.61828
355.187	5.608
355.189	5.18636
355.192	4.52886
355.195	4.14411
355.197	3.84027
355.2	3.55419
355.203	3.57954
355.205	3.49019
355.208	3.03093
355.211	2.10729
355.213	1.76332
355.216	1.37729
355.219	1.27574
355.221	1.25426
355.224	1.18285
355.227	0.91774
355.229	1.03618
355.232	1.3851
355.235	2.05665
355.237	2.99207
355.24	3.16972
355.243	2.62229
355.245	1.99432
355.248	1.37389
355.251	0.99563
355.253	1.04073
355.256	1.01781
355.259	1.01726
355.261	0.933927
355.264	0.725482
355.267	0.700373
355.269	0.87487
355.272	1.00215
355.275	1.04326
355.277	0.971244
355.28	1.06205
[truncated: 233,663+ more rows]

## Sheet: Calculations - Histogram
				bin bottom	Bin center	Sum Intensity	Normalized Density to max density	Smooth 1	Smooth 2	Final (re-norm'd)	Cum Norm'd Smoothed intensity in sub-range
	Last row in PeakView input:	235663		350
				350.45	350.225	643.168	0.0978996		0.109483	0.479472	0.479472
	Min m/z in PeakView input	349.979		350.9	350.675	406.39	0.0618586		0.10944	0.479284	0.958756
	Max m/z in PeakView input	1250.02		351.35	351.125	495.411	0.0754088		0.109091	0.477758	1.43651
				351.8	351.575	337.199	0.0513267		0.109389	0.479061	1.91558
				352.25	352.025	489.516	0.0745114		0.109378	0.479014	2.39459
	Histogram, Smoothing, and Normalization			352.7	352.475	312.92	0.047631		0.109992	0.481701	2.87629
				353.15	352.925	194.849	0.0296589		0.110731	0.484939	3.36123
	Number of bins	2000		353.6	353.375	534.1	0.0812978		0.111332	0.487572	3.8488
	Bin width	0.45		354.05	353.825	423.345	0.0644393		0.111959	0.490316	4.33912
				354.5	354.275	370.743	0.0564326		0.11289	0.494393	4.83351
	Max density in any bin (cps)	6569.67		354.95	354.725	280.123	0.0426388	0.110244	0.113963	0.499095	5.33261
				355.4	355.175	4609.97	0.701705	0.108721	0.112712	0.493614	5.82622
	Sum normalized histogram area	881.203		355.85	355.625	354.614	0.0539775	0.109354	0.111826	0.489734	6.31595
	Sum area in SWATH assay range	881.183		356.3	356.075	1595.56	0.242867	0.108046	0.110482	0.483847	6.7998
				356.75	356.525	181.663	0.0276518	0.110579	0.10948	0.479462	7.27926
	Fraction of total (range vs. whole)	0.999977		357.2	356.975	1311.54	0.199636	0.109324	0.108123	0.47352	7.75278
				357.65	357.425	398.137	0.0606023	0.113673	0.106912	0.468214	8.221
				358.1	357.875	494.081	0.0752064	0.115907	0.105843	0.463534	8.68453
				358.55	358.325	617.732	0.0940278	0.11614	0.104778	0.45887	9.1434
				359	358.775	476.324	0.0725035	0.117599	0.103793	0.454555	9.59796
				359.45	359.225	682.225	0.103845	0.122198	0.102761	0.450037	10.048
				359.9	359.675	433.042	0.0659154	0.125773	0.101881	0.446183	10.4942
				360.35	360.125	493.717	0.075151	0.097695	0.101004	0.442339	10.9365
				360.8	360.575	314.936	0.0479378	0.100307	0.100276	0.439153	11.3757
				361.25	361.025	686.671	0.104521	0.0916629	0.0994942	0.435729	11.8114
				361.7	361.475	316.341	0.0481518	0.0944619	0.100278	0.439163	12.2506
				362.15	361.925	912.978	0.138969	0.0864122	0.101053	0.442555	12.6931
				362.6	362.375	503.025	0.0765678	0.0863143	0.101793	0.445797	13.1389
				363.05	362.825	566.293	0.086198	0.0866083	0.103025	0.451193	13.5901
				363.5	363.275	624.659	0.0950823	0.0845452	0.104138	0.456068	14.0462
				363.95	363.725	1005.25	0.153014	0.0840886	0.105451	0.461817	14.508
				364.4	364.175	773.262	0.117702	0.081097	0.106636	0.467005	14.975
				364.85	364.625	736.252	0.112068	0.0825204	0.107799	0.4721	15.4471
				365.3	365.075	714.973	0.108829	0.0808158	0.108812	0.476534	15.9236
				365.75	365.525	402.994	0.0613416	0.0828146	0.109814	0.480924	16.4046
				366.2	365.975	567.825	0.0864313	0.0799467	0.110715	0.484869	16.8894
				366.65	366.425	200.972	0.0305909	0.120668	0.111591	0.488704	17.3781
				367.1	366.875	384.639	0.0585476	0.121967	0.112441	0.49243	17.8706
				367.55	367.325	534.639	0.0813799	0.122518	0.113202	0.49576	18.3663
				368	367.775	333.097	0.0507023	0.138755	0.113944	0.499011	18.8653
				368.45	368.225	413.337	0.0629159	0.137533	0.114744	0.502513	19.3678
				368.9	368.675	269.496	0.0410212	0.146147	0.115599	0.50626	19.8741
				369.35	369.125	629.41	0.0958054	0.144548	0.116403	0.50978	20.3839
				369.8	369.575	258.554	0.0393557	0.146191	0.117322	0.513806	20.8977
				370.25	370.025	590.696	0.0899126	0.143232	0.118199	0.517647	21.4153
				370.7	370.475	291.006	0.0442953	0.144899	0.119088	0.521537	21.9369
				371.15	370.925	5934.34	0.903293	0.143147	0.119159	0.521848	22.4587
				371.6	371.375	1092.17	0.166244	0.143986	0.119143	0.52178	22.9805
				372.05	371.825	579.164	0.0881572	0.144769	0.119133	0.521736	23.5022
				372.5	372.275	2806.33	0.427165	0.142863	0.118806	0.520305	24.0225
				372.95	372.725	456.096	0.0694245	0.143633	0.11852	0.519052	24.5416
				373.4	373.175	2193.57	0.333894	0.147534	0.118006	0.516799	25.0584
				373.85	373.625	552.713	0.0841311	0.151533	0.117535	0.514737	25.5731
				374.3	374.075	962.949	0.146575	0.150963	0.117046	0.512594	26.0857
				374.75	374.525	306.777	0.046696	0.157771	0.116607	0.510674	26.5964
				375.2	374.975	632.956	0.0963452	0.157666	0.116155	0.508696	27.1051
				375.65	375.425	326.11	0.0496387	0.159952	0.115723	0.5068	27.6119
				376.1	375.875	316.725	0.0482102	0.122487	0.115352	0.505179	28.1171
				376.55	376.325	492.585	0.0749787	0.118399	0.114973	0.503518	28.6206
				377	376.775	271.7	0.0413568	0.118645	0.114647	0.502088	29.1227
				377.45	377.225	439.366	0.0668779	0.102466	0.114368	0.500866	29.6235
				377.9	377.675	951.517	0.144835	0.103935	0.114093	0.499665	30.1232
				378.35	378.125	821.222	0.125002	0.0912529	0.113795	0.498359	30.6216
				378.8	378.575	550.793	0.0838388	0.0925797	0.113547	0.49727	31.1188
				379.25	379.025	1197.76	0.182317	0.0906169	0.11322	0.495839	31.6147
				379.7	379.475	576.214	0.0877083	0.0924962	0.112872	0.494315	32.109
				380.15	379.925	606.375	0.0922991	0.0908579	0.112585	0.493058	32.602
				380.6	380.375	765.533	0.116525	0.0910504	0.112275	0.4917	33.0937
				381.05	380.825	528.202	0.0804001	0.0938868	0.112003	0.490512	33.5843
				381.5	381.275	613.165	0.0933326	0.0925892	0.111753	0.489414	34.0737
				381.95	381.725	574.163	0.087396	0.0950602	0.11178	0.489534	34.5632
				382.4	382.175	658.776	0.100275	0.0973475	0.111797	0.489608	35.0528
				382.85	382.625	443.92	0.0675711	0.0970871	0.111876	0.489954	35.5428
				383.3	383.075	735.765	0.111994	0.0950084	0.115778	0.507041	36.0498
				383.75	383.525	692.151	0.105355	0.0976373	0.115788	0.507089	36.5569
				384.2	383.975	566.057	0.0861621	0.0919834	0.115816	0.507211	37.0641
				384.65	384.425	406.931	0.0619408	0.0898999	0.115829	0.507266	37.5714
				385.1	384.875	352.663	0.0536805	0.0933598	0.115851	0.507361	38.0787
				385.55	385.325	708.043	0.107775	0.0911808	0.115881	0.507492	38.5862
				386	385.775	313.576	0.0477308	0.0932924	0.115938	0.507742	39.094
				386.45	386.225	612.608	0.0932479	0.0942039	0.115987	0.50796	39.6019
				386.9	386.675	754.918	0.11491	0.113721	0.116055	0.508256	40.1102
				387.35	387.125	915.594	0.139367	0.113015	0.116089	0.508407	40.6186
				387.8	387.575	534.434	0.0813487	0.117635	0.116132	0.508593	41.1272
				388.25	388.025	913.496	0.139048	0.115193	0.116236	0.509049	41.6362
				388.7	388.475	417.724	0.0635837	0.11422	0.116323	0.509431	42.1457
				389.15	388.925	288.776	0.0439559	0.112954	0.11641	0.509811	42.6555
				389.6	389.375	1083.71	0.164956	0.113681	0.116493	0.510172	43.1657
				390.05	389.825	464.92	0.0707677	0.117407	0.116562	0.510474	43.6761
				390.5	390.275	819.521	0.124743	0.116383	0.116633	0.510788	44.1869
				390.95	390.725	738.913	0.112473	0.12018	0.116694	0.511054	44.698
				391.4	391.175	3266.81	0.497256	0.120099	0.116729	0.511205	45.2092
				391.85	391.625	561.392	0.0854521	0.118924	0.116836	0.511678	45.7209
				392.3	392.075	1081.24	0.164581	0.115923	0.116966	0.512247	46.2331
				392.75	392.525	398.94	0.0607245	0.118302	0.117109	0.512872	46.746
				393.2	392.975	557.833	0.0849103	0.114342	0.117253	0.513504	47.2595
				393.65	393.425	391.499	0.0595919	0.113229	0.117591	0.514981	47.7745
				394.1	393.875	507.234	0.0772085	0.120364	0.117959	0.516593	48.291
				394.55	394.325	866.636	0.131915	0.11766	0.118391	0.518488	48.8095
				395	394.775	566.842	0.0862817	0.119272	0.118837	0.520441	49.33
				395.45	395.225	837.315	0.127452	0.11807	0.119329	0.522594	49.8526
				395.9	395.675	601.515	0.0915594	0.1201	0.119842	0.524841	50.3774
				396.35	396.125	592.787	0.0902308	0.105359	0.120322	0.526941	50.9044
				396.8	396.575	501.592	0.0763496	0.111653	0.1208	0.529036	51.4334
				397.25	397.025	862.577	0.131297	0.108276	0.121297	0.531214	51.9646
				397.7	397.475	367.181	0.0558903	0.10989	0.121788	0.533365	52.498
				398.15	397.925	264.161	0.0402092	0.110221	0.12229	0.535563	53.0335
				398.6	398.375	1273.19	0.193798	0.111625	0.122852	0.538022	53.5716
				399.05	398.825	710.668	0.108174	0.12371	0.123432	0.540563	54.1121
				399.5	399.275	687.279	0.104614	0.125605	0.124035	0.543202	54.6553
				399.95	399.725	653.708	0.0995039	0.128666	0.124408	0.544839	55.2002
				400.4	400.175	1019.01	0.155108	0.126093	0.124782	0.546474	55.7466
				400.85	400.625	1233.07	0.187692	0.128173	0.125131	0.548006	56.2946
				401.3	401.075	1429.7	0.217621	0.127423	0.125314	0.548807	56.8434
				401.75	401.525	615.32	0.0936607	0.128995	0.125495	0.549598	57.393
				402.2	401.975	621.622	0.09462	0.125009	0.1256	0.550056	57.9431
				402.65	402.425	603.55	0.0918691	0.125891	0.125706	0.550522	58.4936
				403.1	402.875	585.18	0.089073	0.129541	0.125798	0.550927	59.0445
				403.55	403.325	2174.48	0.330988	0.12389	0.125876	0.551266	59.5958
				404	403.775	1128.05	0.171705	0.12549	0.125935	0.551525	60.1473
				404.45	404.225	989.22	0.150574	0.130437	0.125955	0.551614	60.699
				404.9	404.675	482.368	0.0734235	0.134175	0.125961	0.551638	61.2506
				405.35	405.125	888.466	0.135237	0.132884	0.125937	0.551536	61.8021
				405.8	405.575	489.325	0.0744824	0.130901	0.125943	0.551558	62.3537
				406.25	406.025	718.447	0.109358	0.124826	0.125978	0.551712	62.9054
				406.7	406.475	312.699	0.0475973	0.127657	0.12599	0.551767	63.4572
				407.15	406.925	488.843	0.074409	0.126645	0.126037	0.551971	64.0091
				407.6	407.375	767.748	0.116862	0.126301	0.126092	0.552211	64.5613
				408.05	407.825	493.492	0.0751166	0.12796	0.126339	0.553293	65.1146
				408.5	408.275	931.44	0.141779	0.116685	0.126574	0.554324	65.669
				408.95	408.725	1369.79	0.208502	0.113873	0.126944	0.555944	66.2249
				409.4	409.175	1169.34	0.177991	0.110709	0.12755	0.558599	66.7835
				409.85	409.625	840.975	0.128009	0.113394	0.128245	0.561642	67.3451
				410.3	410.075	959.395	0.146034	0.112249	0.128979	0.564857	67.91
				410.75	410.525	591.658	0.0900591	0.118851	0.129836	0.56861	68.4786
				411.2	410.975	1005.81	0.153098	0.116953	0.130705	0.572414	69.051
				411.65	411.425	482.126	0.0733866	0.119196	0.131641	0.576516	69.6275
				412.1	411.875	556.013	0.0846333	0.125636	0.132564	0.580555	70.2081
				412.55	412.325	814.009	0.123904	0.124922	0.13349	0.584612	70.7927
				413	412.775	618.951	0.0942135	0.127826	0.134422	0.588691	71.3814
				413.45	413.225	740.139	0.11266	0.126847	0.135366	0.592828	71.9742
				413.9	413.675	552.658	0.0841227	0.122429	0.136346	0.597117	72.5713
				414.35	414.125	852.911	0.129826	0.118005	0.137293	0.601267	73.1726
				414.8	414.575	730.417	0.11118	0.121373	0.138266	0.605529	73.7781
				415.25	415.025	1400.25	0.213138	0.117999	0.139271	0.609929	74.3881
				415.7	415.475	456.56	0.0694952	0.117205	0.140257	0.614247	75.0023
				416.15	415.925	622.19	0.0947065	0.114968	0.141253	0.618608	75.6209
				416.6	416.375	1377.22	0.209633	0.117271	0.142232	0.622897	76.2438
				417.05	416.825	669.297	0.101877	0.119671	0.143213	0.627194	76.871
				417.5	417.275	894.154	0.136103	0.117587	0.143976	0.630535	77.5016
				417.95	417.725	796.383	0.121221	0.118878	0.144773	0.634023	78.1356
				418.4	418.175	760.285	0.115727	0.1201	0.145387	0.636712	78.7723
				418.85	418.625	558.89	0.0850713	0.124057	0.14598	0.639312	79.4116
				419.3	419.075	1305.66	0.198741	0.123097	0.146488	0.641536	80.0531
				419.75	419.525	493.972	0.0751897	0.12577	0.146956	0.643585	80.6967
				420.2	419.975	482.049	0.0733749	0.121087	0.147306	0.645119	81.3418
				420.65	420.425	697.243	0.106131	0.122359	0.147651	0.646627	81.9885
				421.1	420.875	799.751	0.121734	0.125546	0.147979	0.648067	82.6365
				421.55	421.325	887.124	0.135033	0.121528	0.148325	0.649582	83.2861
				422	421.775	526.53	0.0801455	0.122121	0.148712	0.651276	83.9374
				422.45	422.225	797.138	0.121336	0.12017	0.149091	0.652935	84.5903
				422.9	422.675	908.661	0.138311	0.12071	0.149488	0.654674	85.245
				423.35	423.125	1098.58	0.167219	0.119875	0.149832	0.656178	85.9012
				423.8	423.575	720.514	0.109673	0.122591	0.150213	0.657851	86.559
				424.25	424.025	1099.15	0.167307	0.120985	0.150625	0.659653	87.2187
				424.7	424.475	754.115	0.114787	0.132005	0.151002	0.661304	87.88
				425.15	424.925	632.127	0.0962191	0.13671	0.151412	0.6631	88.5431
				425.6	425.375	1061.9	0.161637	0.143157	0.151837	0.66496	89.208
				426.05	425.825	822.837	0.125248	0.146977	0.15224	0.666726	89.8748
				426.5	426.275	751.066	0.114323	0.147281	0.152616	0.668374	90.5431
				426.95	426.725	624.999	0.0951339	0.154407	0.152993	0.670024	91.2132
				427.4	427.175	870.899	0.132564	0.155278	0.153284	0.671296	91.8845
				427.85	427.625	645.057	0.0981871	0.160038	0.153604	0.672697	92.5572
				428.3	428.075	933.662	0.142117	0.158681	0.153962	0.674267	93.2314
				428.75	428.525	1084.07	0.165011	0.161723	0.154334	0.675897	93.9073
				429.2	428.975	2014.41	0.306623	0.157096	0.154713	0.677557	94.5849
				429.65	429.425	1131.13	0.172174	0.154852	0.155174	0.679575	95.2645
				430.1	429.875	1586.6	0.241504	0.157201	0.155594	0.681412	95.9459
				430.55	430.325	1326.83	0.201963	0.153309	0.156022	0.683288	96.6292
				431	430.775	929.023	0.141411	0.156281	0.156435	0.685099	97.3143
				431.45	431.225	1509.73	0.229803	0.16338	0.156818	0.686773	98.001
				431.9	431.675	917.276	0.139623	0.168091	0.157205	0.68847	98.6895
				432.35	432.125	1565.38	0.238274	0.168534	0.157473	0.689643	99.3791
				432.8	432.575	911.359	0.138722	0.175617	0.157734	0.690785	100.07
				433.25	433.025	1140.15	0.173548	0.176828	0.157977	0.691852	100.762
				433.7	433.475	460.805	0.0701413	0.173943	0.158205	0.692849	101.455
				434.15	433.925	444.568	0.0676697	0.16566	0.158442	0.693885	102.149
				434.6	434.375	956.117	0.145535	0.164087	0.158664	0.694861	102.843
				435.05	434.825	525.067	0.079923	0.161521	0.158904	0.695911	103.539
				435.5	435.275	1232.81	0.187651	0.160167	0.159187	0.69715	104.236
				435.95	435.725	1730.41	0.263394	0.159786	0.159515	0.698588	104.935
				436.4	436.175	1274.94	0.194064	0.15461	0.159803	0.699848	105.635
				436.85	436.625	932.074	0.141875	0.153607	0.160127	0.701268	106.336
				437.3	437.075	1622.21	0.246924	0.146141	0.160467	0.702753	107.039
				437.75	437.525	1100.75	0.167551	0.144785	0.160744	0.703969	107.743
				438.2	437.975	686.118	0.104437	0.141328	0.161017	0.705165	108.448
				438.65	438.425	871.59	0.132669	0.143615	0.161287	0.706346	109.154
				439.1	438.875	914.141	0.139146	0.148804	0.161583	0.707644	109.862
				439.55	439.325	1232.64	0.187625	0.14938	0.161906	0.709057	110.571
				440	439.775	1140.04	0.17353	0.158384	0.162234	0.710494	111.282
				440.45	440.225	876.335	0.133391	0.159022	0.162566	0.711946	111.994
				440.9	440.675	795.674	0.121113	0.194098	0.162911	0.713458	112.707
				441.35	441.125	778.867	0.118555	0.192243	0.163219	0.714809	113.422
				441.8	441.575	535.398	0.0814954	0.214333	0.163616	0.716546	114.138
				442.25	442.025	724.314	0.110251	0.211633	0.164071	0.718537	114.857
				442.7	442.475	663.131	0.100938	0.220518	0.164541	0.720598	115.577
				443.15	442.925	776.32	0.118167	0.226578	0.164987	0.722551	116.3
				443.6	443.375	1160.54	0.176651	0.228416	0.165428	0.724482	117.024
				444.05	443.825	1035.59	0.157632	0.231624	0.165816	0.726183	117.751
				444.5	444.275	1767.23	0.268998	0.228941	0.166178	0.727768	118.478
				444.95	444.725	1320.81	0.201047	0.228155	0.166518	0.729254	119.208
				445.4	445.175	6569.67	1	0.226793	0.166771	0.730364	119.938
				445.85	445.625	1018.96	0.155101	0.229421	0.16702	0.731455	120.67
				446.3	446.075	3979.67	0.605764	0.229701	0.167272	0.732556	121.402
				446.75	446.525	1249.69	0.190222	0.235023	0.167496	0.733537	122.136
				447.2	446.975	2326.55	0.354135	0.233183	0.167747	0.734638	122.87
				447.65	447.425	1522.21	0.231703	0.235661	0.167994	0.735718	123.606
				448.1	447.875	1125.16	0.171266	0.242758	0.168217	0.736695	124.343
				448.55	448.325	1356.83	0.206529	0.242271	0.168442	0.73768	125.08
				449	448.775	862.421	0.131273	0.243475	0.168687	0.738756	125.819
				449.45	449.225	1031.64	0.157031	0.238963	0.168927	0.739804	126.559
				449.9	449.675	688.389	0.104783	0.241869	0.169154	0.740801	127.3
				450.35	450.125	1158.18	0.176291	0.20413	0.169393	0.741846	128.042
				450.8	450.575	817.594	0.12445	0.206978	0.169687	0.743134	128.785
				451.25	451.025	1269.52	0.19324	0.183632	0.170072	0.744818	129.529
				451.7	451.475	470.583	0.0716297	0.17845	0.170459	0.746514	130.276
				452.15	451.925	1004.99	0.152974	0.167927	0.170847	0.748215	131.024
				452.6	452.375	1755.35	0.26719	0.163004	0.171254	0.749998	131.774
				453.05	452.825	1093.34	0.166423	0.165208	0.171645	0.751708	132.526
				453.5	453.275	1201.75	0.182924	0.163616	0.172076	0.753597	133.28
				453.95	453.725	1144.69	0.174238	0.16597	0.172526	0.755566	134.035
				454.4	454.175	1721.77	0.262078	0.166055	0.172934	0.757354	134.792
				454.85	454.625	1363.1	0.207484	0.171065	0.173364	0.759239	135.552
				455.3	455.075	1411.93	0.214917	0.16865	0.173818	0.761225	136.313
				455.75	455.525	758.764	0.115495	0.172039	0.174275	0.763225	137.076
				456.2	455.975	534.797	0.0814039	0.167906	0.174759	0.765346	137.841
				456.65	456.425	874.677	0.133139	0.17253	0.175261	0.767545	138.609
				457.1	456.875	843.036	0.128322	0.180659	0.175768	0.769764	139.379
				457.55	457.325	1429.21	0.217547	0.175521	0.176293	0.772063	140.151
				458	457.775	1137.21	0.1731	0.179233	0.176788	0.774231	140.925
				458.45	458.225	1187.22	0.180712	0.178338	0.177266	0.776324	141.701
				458.9	458.675	1043.37	0.158815	0.177578	0.177716	0.778296	142.48
				459.35	459.125	1379.64	0.210002	0.169658	0.178129	0.780107	143.26
				459.8	459.575	824.943	0.125568	0.168606	0.178522	0.781827	144.042
				460.25	460.025	1285.1	0.195611	0.163073	0.178894	0.783456	144.825
				460.7	460.475	699.418	0.106462	0.164698	0.17918	0.784709	145.61
				461.15	460.925	1108.48	0.168727	0.171947	0.179403	0.785685	146.395
				461.6	461.375	2126.5	0.323685	0.172778	0.179601	0.786553	147.182
				462.05	461.825	1046.48	0.159289	0.175821	0.179753	0.787218	147.969
				462.5	462.275	1605.5	0.24438	0.173107	0.179954	0.788096	148.757
				462.95	462.725	1078.23	0.164122	0.173327	0.180185	0.789109	149.546
				463.4	463.175	1039.79	0.158272	0.171221	0.180406	0.790075	150.337
				463.85	463.625	629.141	0.0957645	0.170682	0.180678	0.79127	151.128
				464.3	464.075	1217.9	0.185382	0.166415	0.180997	0.792667	151.92
				464.75	464.525	648.605	0.0987272	0.168592	0.181262	0.793826	152.714
				465.2	464.975	983.029	0.149631	0.16307	0.181527	0.794987	153.509
				465.65	465.425	1534.87	0.23363	0.16394	0.181783	0.796109	154.305
				466.1	465.875	989.366	0.150596	0.164488	0.182011	0.797105	155.103
				466.55	466.325	1262.73	0.192206	0.159562	0.18222	0.79802	155.901
				467	466.775	1054.85	0.160564	0.162958	0.182476	0.799141	156.7
				467.45	467.225	1167.54	0.177716	0.16018	0.182748	0.800334	157.5
				467.9	467.675	896.658	0.136485	0.164239	0.183023	0.801538	158.302
				468.35	468.125	969.041	0.147502	0.16659	0.183285	0.802684	159.104
				468.8	468.575	790.932	0.120391	0.174162	0.183571	0.80394	159.908
				469.25	469.025	1125.28	0.171285	0.171813	0.183901	0.805381	160.714
				469.7	469.475	523.348	0.0796612	0.171574	0.184211	0.80674	161.52
				470.15	469.925	819.432	0.124729	0.175346	0.184521	0.8081	162.328
				470.6	470.375	1184.11	0.180238	0.171225	0.184871	0.809629	163.138
				471.05	470.825	1446.82	0.220228	0.174331	0.185313	0.811567	163.95
				471.5	471.275	1515	0.230605	0.172515	0.185815	0.813767	164.763
				471.95	471.725	1222.31	0.186053	0.174471	0.186323	0.815991	165.579
				472.4	472.175	1638.18	0.249354	0.172274	0.186769	0.817944	166.397
				472.85	472.625	1364.13	0.20764	0.175872	0.187217	0.819906	167.217
				473.3	473.075	1673.75	0.254769	0.175393	0.187652	0.821811	168.039
				473.75	473.525	893.885	0.136062	0.177039	0.188048	0.823545	168.863
				474.2	473.975	615.559	0.0936972	0.173313	0.188219	0.824294	169.687
				474.65	474.425	1503.52	0.228858	0.175001	0.188377	0.824985	170.512
				475.1	474.875	966.319	0.147088	0.180699	0.188377	0.824985	171.337
				475.55	475.325	1417.91	0.215827	0.179889	0.188368	0.824946	172.162
				476	475.775	1012.2	0.154072	0.178955	0.188315	0.824715	172.986
				476.45	476.225	1324.68	0.201636	0.177054	0.18821	0.824255	173.811
				476.9	476.675	864.401	0.131574	0.175948	0.188096	0.823755	174.634
				477.35	477.125	1393.05	0.212042	0.170164	0.187953	0.823127	175.458
				477.8	477.575	902.901	0.137435	0.169057	0.187906	0.822923	176.281
				478.25	478.025	1018.01	0.154955	0.162896	0.187949	0.823113	177.104
				478.7	478.475	611.32	0.0930518	0.161539	0.187989	0.823285	177.927
				479.15	478.925	756.272	0.115116	0.164801	0.188083	0.823696	178.751
				479.6	479.375	1605.49	0.244379	0.159758	0.18821	0.824256	179.575
				480.05	479.825	1072.32	0.163223	0.159402	0.18833	0.82478	180.4
				480.5	480.275	1317.98	0.200615	0.154266	0.188382	0.825008	181.225
				480.95	480.725	1252.75	0.190687	0.154144	0.18841	0.82513	182.05
				481.4	481.175	1069.77	0.162835	0.151058	0.188329	0.824773	182.875
				481.85	481.625	840.108	0.127877	0.153341	0.188325	0.824759	183.699
				482.3	482.075	1211.39	0.184391	0.150146	0.188311	0.824696	184.524
				482.75	482.525	823.801	0.125395	0.150714	0.188276	0.824542	185.349
				483.2	482.975	706.613	0.107557	0.154769	0.188287	0.824591	186.173
				483.65	483.425	1065.66	0.162208	0.160803	0.188558	0.825777	186.999
				484.1	483.875	807.791	0.122958	0.175419	0.18885	0.827058	187.826
				484.55	484.325	917.215	0.139614	0.177006	0.189294	0.829	188.655
				485	484.775	709.328	0.10797	0.18117	0.189804	0.831233	189.486
				485.45	485.225	995.338	0.151505	0.18295	0.190402	0.833853	190.32
				485.9	485.675	898.981	0.136838	0.183173	0.191019	0.836557	191.157
				486.35	486.125	1179.25	0.1795	0.184473	0.191618	0.839181	191.996
				486.8	486.575	952.29	0.144953	0.18845	0.192257	0.841977	192.838
				487.25	487.025	981.283	0.149366	0.185583	0.192854	0.84459	193.682
				487.7	487.475	1577.41	0.240104	0.18478	0.193363	0.846821	194.529
				488.15	487.925	1443.79	0.219766	0.188799	0.193806	0.848763	195.378
				488.6	488.375	2772.84	0.422066	0.187306	0.194201	0.850491	196.228
				489.05	488.825	1824.35	0.277693	0.191892	0.194541	0.851981	197.08
				489.5	489.275	1646.8	0.250667	0.193678	0.194875	0.853441	197.934
				489.95	489.725	1563.6	0.238003	0.197068	0.195199	0.854864	198.789
				490.4	490.175	1283.45	0.19536	0.198173	0.195417	0.855815	199.645
				490.85	490.625	1249.18	0.190143	0.204771	0.195665	0.856904	200.501
				491.3	491.075	1388.86	0.211404	0.206957	0.195843	0.857682	201.359
				491.75	491.525	815.73	0.124166	0.209353	0.196008	0.858407	202.218
				492.2	491.975	713.137	0.10855	0.207764	0.196218	0.859324	203.077
				492.65	492.425	1261.02	0.191945	0.205024	0.196447	0.860326	203.937
				493.1	492.875	859.64	0.13085	0.209074	0.196701	0.861442	204.799
				493.55	493.325	1440.57	0.219276	0.197355	0.196968	0.862608	205.661
				494	493.775	1163.59	0.177115	0.192772	0.197259	0.863884	206.525
				494.45	494.225	1176.97	0.179151	0.187822	0.197467	0.864796	207.39
				494.9	494.675	1147.77	0.174707	0.184052	0.197633	0.865522	208.255
				495.35	495.125	1809.3	0.275403	0.186569	0.197791	0.866213	209.122
				495.8	495.575	1480.9	0.225415	0.188865	0.197955	0.866933	209.989
				496.25	496.025	1282.87	0.195271	0.189613	0.198134	0.867718	210.856
				496.7	496.475	762.054	0.115996	0.193406	0.198302	0.868452	211.725
				497.15	496.925	1199.32	0.182554	0.203177	0.198483	0.869243	212.594
				497.6	497.375	2002.49	0.304808	0.202291	0.198713	0.87025	213.464
				498.05	497.825	1156.17	0.175986	0.207047	0.198957	0.87132	214.336
				498.5	498.275	1191.95	0.181432	0.206205	0.199238	0.872553	215.208
				498.95	498.725	963.941	0.146726	0.209065	0.19957	0.874006	216.082
				499.4	499.175	1043.47	0.158832	0.207523	0.199862	0.875283	216.957
				499.85	499.625	1630.7	0.248217	0.211561	0.200222	0.876861	217.834
				500.3	500.075	1566.03	0.238372	0.205706	0.200605	0.878535	218.713
				500.75	500.525	1492.03	0.227109	0.204523	0.200981	0.880186	219.593
				501.2	500.975	1338.96	0.20381	0.199987	0.201341	0.881759	220.475
				501.65	501.425	2061.19	0.313743	0.202306	0.201639	0.883066	221.358
				502.1	501.875	1138.83	0.173347	0.208165	0.201891	0.884171	222.242
				502.55	502.325	1515.73	0.230716	0.20023	0.202144	0.885275	223.127
				503	502.775	1324.43	0.201598	0.199264	0.202427	0.886518	224.014
				503.45	503.225	1558.1	0.237166	0.197465	0.202658	0.887526	224.901
				503.9	503.675	964.274	0.146777	0.209818	0.20293	0.888721	225.79
				504.35	504.125	1704.84	0.259501	0.21518	0.203207	0.889934	226.68
				504.8	504.575	1001.52	0.152446	0.218256	0.203479	0.891122	227.571
				505.25	505.025	1317.77	0.200584	0.214349	0.20377	0.8924	228.464
				505.7	505.475	657.031	0.10001	0.215252	0.204037	0.893568	229.357
				506.15	505.925	1082.01	0.164698	0.222337	0.204328	0.894842	230.252
				506.6	506.375	2007.58	0.305582	0.217211	0.204652	0.89626	231.148
				507.05	506.825	907.751	0.138173	0.219249	0.205008	0.897819	232.046
				507.5	507.275	1022.99	0.155714	0.215433	0.205391	0.899496	232.945
				507.95	507.725	943.647	0.143637	0.214324	0.205799	0.901284	233.847
				508.4	508.175	2668.31	0.406155	0.210327	0.206112	0.902655	234.749
				508.85	508.625	1783.17	0.271424	0.212774	0.206451	0.904138	235.654
				509.3	509.075	2055.07	0.312812	0.211118	0.206817	0.905741	236.559
				509.75	509.525	1026.98	0.156321	0.211628	0.207161	0.907248	237.467
				510.2	509.975	1616.69	0.246084	0.210561	0.20752	0.908822	238.375
				510.65	510.425	2316.4	0.35259	0.222089	0.207904	0.910501	239.286
				511.1	510.875	1353.96	0.206092	0.234529	0.208292	0.912202	240.198
				511.55	511.325	1420.03	0.216149	0.232579	0.208663	0.913825	241.112
				512	511.775	989.294	0.150585	0.24321	0.209039	0.915472	242.027
				512.45	512.225	1171.41	0.178306	0.248498	0.209347	0.916822	242.944
				512.9	512.675	1006.58	0.153217	0.252625	0.20968	0.918279	243.862
				513.35	513.125	1301.9	0.198168	0.240835	0.210016	0.919753	244.782
				513.8	513.575	1476.37	0.224726	0.239748	0.210393	0.921401	245.704
				514.25	514.025	1071.94	0.163165	0.230783	0.21081	0.92323	246.627
				514.7	514.475	1170.54	0.178174	0.241793	0.21124	0.925111	247.552
				515.15	514.925	2247.41	0.342089	0.241373	0.211647	0.926896	248.479
				515.6	515.375	2798.38	0.425954	0.233774	0.212034	0.92859	249.407
				516.05	515.825	1738.57	0.264635	0.243503	0.212397	0.930178	250.338
				516.5	516.275	2374.32	0.361406	0.243964	0.212668	0.931364	251.269
				516.95	516.725	1752.55	0.266764	0.249974	0.212904	0.932402	252.201
				517.4	517.175	1513.07	0.230312	0.248806	0.212984	0.932749	253.134
				517.85	517.625	1041.72	0.158565	0.253419	0.213064	0.933102	254.067
				518.3	518.075	1633.15	0.24859	0.255845	0.213138	0.933426	255.001
				518.75	518.525	818.267	0.124552	0.253779	0.213179	0.933603	255.934
				519.2	518.975	2545.94	0.387529	0.253267	0.213232	0.933838	256.868
				519.65	519.425	1558.78	0.237269	0.257492	0.213268	0.933994	257.802
				520.1	519.875	1268.03	0.193012	0.253673	0.213283	0.934061	258.736
				520.55	520.325	2696.18	0.410398	0.24095	0.213324	0.934241	259.67
				521	520.775	1483.56	0.22582	0.236236	0.213409	0.934614	260.605
				521.45	521.225	1818.56	0.276811	0.226653	0.213443	0.934759	261.54
				521.9	521.675	1010.16	0.153761	0.222058	0.213479	0.934917	262.475
				522.35	522.125	1643.14	0.250109	0.216909	0.213513	0.935065	263.41
				522.8	522.575	1636.59	0.249112	0.220286	0.213516	0.93508	264.345
				523.25	523.025	1191.35	0.181341	0.212573	0.213492	0.934977	265.28
				523.7	523.475	1001.19	0.152395	0.212094	0.213415	0.934637	266.214
				524.15	523.925	1753.55	0.266916	0.205334	0.213293	0.934105	267.149
				524.6	524.375	1720.42	0.261873	0.202668	0.213176	0.933591	268.082
				525.05	524.825	1043.14	0.158782	0.208372	0.213045	0.933017	269.015
				525.5	525.275	1088.24	0.165646	0.203271	0.212901	0.932386	269.948
				525.95	525.725	1052.16	0.160155	0.206079	0.212782	0.931866	270.879
				526.4	526.175	1118.6	0.170267	0.20221	0.212574	0.930956	271.81
				526.85	526.625	802.73	0.122187	0.207534	0.212449	0.930409	272.741
				527.3	527.075	1507.62	0.229481	0.202548	0.21238	0.930103	273.671
				527.75	527.525	569.104	0.086626	0.197141	0.212315	0.929818	274.601
				528.2	527.975	752.175	0.114492	0.199029	0.212278	0.929658	275.53
				528.65	528.425	1613.22	0.245556	0.197267	0.21229	0.929711	276.46
				529.1	528.875	1191.07	0.181298	0.199674	0.212363	0.930031	277.39
				529.55	529.325	2054.88	0.312783	0.195862	0.212489	0.930585	278.321
				530	529.775	1992.44	0.303278	0.19725	0.212629	0.931198	279.252
				530.45	530.225	1871.04	0.284799	0.200217	0.212681	0.931422	280.183
				530.9	530.675	1284.68	0.195547	0.204493	0.212749	0.931719	281.115
				531.35	531.125	1744.65	0.265561	0.204447	0.212826	0.93206	282.047
				531.8	531.575	955.264	0.145405	0.212707	0.212893	0.932354	282.979
				532.25	532.025	890.72	0.135581	0.207382	0.212986	0.932759	283.912
				532.7	532.475	1451.75	0.220978	0.212515	0.213093	0.933226	284.845
				533.15	532.925	758.069	0.115389	0.219156	0.213193	0.933665	285.779
				533.6	533.375	2085.72	0.317477	0.215594	0.213333	0.93428	286.713
				534.05	533.825	1194.42	0.181809	0.217033	0.213482	0.93493	287.648
				534.5	534.275	1234.74	0.187945	0.210464	0.213646	0.935648	288.584
				534.95	534.725	1497.58	0.227953	0.211251	0.213849	0.936537	289.521
				535.4	535.175	1642.01	0.249938	0.208883	0.213998	0.937191	290.458
				535.85	535.625	1112.29	0.169307	0.21328	0.214254	0.93831	291.396
				536.3	536.075	1942.33	0.295651	0.20919	0.214621	0.939918	292.336
				536.75	536.525	772.896	0.117646	0.211344	0.215026	0.941693	293.278
				537.2	536.975	1277.32	0.194427	0.215031	0.215383	0.943256	294.221
				537.65	537.425	1668.4	0.253955	0.212409	0.215701	0.944651	295.166
				538.1	537.875	1121.73	0.170743	0.217364	0.21597	0.945827	296.111
				538.55	538.325	1389.56	0.211512	0.211466	0.216201	0.946837	297.058
				539	538.775	1148.61	0.174835	0.218634	0.216384	0.947639	298.006
				539.45	539.225	2101.13	0.319823	0.222983	0.216501	0.948151	298.954
				539.9	539.675	1544.23	0.235054	0.229387	0.21663	0.948719	299.903
				540.35	540.125	1891.36	0.287893	0.22958	0.216874	0.949786	300.852
				540.8	540.575	1180.4	0.179674	0.235033	0.217176	0.951111	301.804
				541.25	541.025	1252.36	0.190627	0.226716	0.21751	0.95257	302.756
				541.7	541.475	1399.44	0.213015	0.229665	0.217837	0.954004	303.71
				542.15	541.925	1090	0.165914	0.232763	0.218132	0.955296	304.665
				542.6	542.375	1441.75	0.219455	0.227632	0.21843	0.956599	305.622
				543.05	542.825	1271.9	0.193601	0.228793	0.218732	0.957922	306.58
				543.5	543.275	2183.46	0.332355	0.226525	0.219018	0.959174	307.539
				543.95	543.725	1834.63	0.279258	0.226135	0.219272	0.960287	308.499
				544.4	544.175	2381.16	0.362448	0.217383	0.219386	0.960787	309.46
				544.85	544.625	1668.57	0.253981	0.21683	0.219533	0.961433	310.422
				545.3	545.075	1864.58	0.283816	0.210105	0.219622	0.961821	311.383
				545.75	545.525	794.903	0.120996	0.208649	0.219597	0.961712	312.345
				546.2	545.975	1179.77	0.179578	0.208899	0.219519	0.961369	313.307
				546.65	546.425	1704.78	0.259493	0.209583	0.219508	0.961323	314.268
				547.1	546.875	960.479	0.146199	0.215541	0.219515	0.961351	315.229
				547.55	547.325	1281.94	0.19513	0.214174	0.219588	0.961673	316.191
				548	547.775	1076.66	0.163883	0.213252	0.219634	0.961873	317.153
				548.45	548.225	1094.74	0.166635	0.207012	0.219667	0.962017	318.115
				548.9	548.675	893.748	0.136041	0.204038	0.219727	0.962282	319.077
				549.35	549.125	1467.93	0.223441	0.194577	0.219952	0.963265	320.04
				549.8	549.575	963.54	0.146665	0.195626	0.220095	0.963894	321.004
				550.25	550.025	979.513	0.149096	0.187073	0.22018	0.964263	321.969
				550.7	550.475	1286.78	0.195867	0.188851	0.220251	0.964576	322.933
				551.15	550.925	1493.87	0.227389	0.192034	0.220295	0.964768	323.898
				551.6	551.375	1912.01	0.291036	0.188905	0.220323	0.964893	324.863
				552.05	551.825	1253.11	0.190742	0.191059	0.220381	0.965144	325.828
				552.5	552.275	1144.67	0.174236	0.189723	0.220424	0.965333	326.793
				552.95	552.725	1322.66	0.201328	0.190686	0.220441	0.965407	327.759
				553.4	553.175	1424.23	0.216789	0.191628	0.220424	0.965335	328.724
				553.85	553.625	1075.99	0.163782	0.197294	0.220496	0.965649	329.69
				554.3	554.075	1813.23	0.276001	0.193673	0.220608	0.966139	330.656
				554.75	554.525	684.675	0.104218	0.192619	0.220731	0.966677	331.622
				555.2	554.975	1040.08	0.158316	0.196851	0.220872	0.967293	332.59
				555.65	555.425	1619	0.246435	0.194185	0.221026	0.967972	333.558
				556.1	555.875	1273.04	0.193776	0.193595	0.221164	0.968576	334.526
				556.55	556.325	1257.69	0.191438	0.186776	0.221334	0.969317	335.496
				557	556.775	1097.66	0.16708	0.186919	0.221495	0.970022	336.466
				557.45	557.225	1209.42	0.184091	0.189699	0.221633	0.970626	337.436
				557.9	557.675	1224.69	0.186416	0.190085	0.221775	0.971249	338.407
				558.35	558.125	1675.54	0.255041	0.186577	0.221951	0.972021	339.38
				558.8	558.575	968.363	0.147399	0.187585	0.221985	0.972171	340.352
				559.25	559.025	818.145	0.124534	0.178511	0.221979	0.972144	341.324
				559.7	559.475	1563.31	0.237959	0.178997	0.221968	0.972094	342.296
				560.15	559.925	919.018	0.139888	0.182518	0.221925	0.971907	343.268
				560.6	560.375	1412.4	0.214987	0.178254	0.221924	0.971904	344.24
				561.05	560.825	971.319	0.147849	0.178669	0.221976	0.972132	345.212
				561.5	561.275	1272.73	0.193728	0.188361	0.221993	0.972206	346.184
				561.95	561.725	1528.22	0.232617	0.199591	0.222053	0.972467	347.157
				562.4	562.175	1375.96	0.209442	0.208198	0.222099	0.972671	348.129
				562.85	562.625	940.245	0.143119	0.213987	0.222186	0.97305	349.102
				563.3	563.075	1215.05	0.184948	0.210699	0.222299	0.973545	350.076
				563.75	563.525	561.419	0.0854562	0.212276	0.222387	0.973929	351.05
				564.2	563.975	751.711	0.114421	0.218496	0.222484	0.974356	352.024
				564.65	564.425	1525.77	0.232244	0.21606	0.222591	0.974826	352.999
				565.1	564.875	1030.84	0.156909	0.22266	0.222657	0.975113	353.974
				565.55	565.325	1330.25	0.202483	0.223196	0.222739	0.975472	354.949
				566	565.775	2594.81	0.394968	0.22628	0.222817	0.975813	355.925
				566.45	566.225	2646.95	0.402904	0.226379	0.222829	0.975866	356.901
				566.9	566.675	2396.89	0.364841	0.226325	0.22287	0.976047	357.877
				567.35	567.125	2023.4	0.307991	0.224092	0.222943	0.976367	358.854
				567.8	567.575	1221.89	0.18599	0.232148	0.223005	0.976638	359.83
				568.25	568.025	1185.9	0.180512	0.230124	0.223047	0.976822	360.807
				568.7	568.475	1676.32	0.25516	0.237792	0.223088	0.976999	361.784
				569.15	568.925	1227.21	0.186799	0.253236	0.223098	0.977044	362.761
				569.6	569.375	1829.62	0.278495	0.257039	0.223119	0.977134	363.738
				570.05	569.825	1486.34	0.226243	0.262273	0.223128	0.977177	364.715
				570.5	570.275	1396.72	0.212601	0.261992	0.22309	0.977007	365.692
				570.95	570.725	1286.38	0.195806	0.25773	0.223112	0.977105	366.67
				571.4	571.175	1520.8	0.231487	0.248276	0.223095	0.977033	367.647
				571.85	571.625	1067.88	0.162547	0.242157	0.223146	0.977253	368.624
				572.3	572.075	2051.74	0.312306	0.239539	0.22319	0.977448	369.601
				572.75	572.525	935.786	0.14244	0.236273	0.223166	0.977344	370.579
				573.2	572.975	1619.29	0.24648	0.255048	0.223121	0.977145	371.556
				573.65	573.425	2882.43	0.438749	0.259903	0.223088	0.977	372.533
				574.1	573.875	2050.49	0.312115	0.263302	0.223041	0.976794	373.51
				574.55	574.325	1752.94	0.266822	0.258474	0.22304	0.976789	374.486
				575	574.775	1291.44	0.196576	0.256126	0.223034	0.976763	375.463
				575.45	575.225	2006.8	0.305464	0.25487	0.222964	0.976456	376.44
				575.9	575.675	1342.73	0.204383	0.256043	0.222893	0.976145	377.416
				576.35	576.125	1552.66	0.236338	0.25258	0.222834	0.975888	378.392
				576.8	576.575	1662.2	0.253011	0.259426	0.222746	0.975503	379.367
				577.25	577.025	771.289	0.117401	0.251321	0.222653	0.975094	380.342
				577.7	577.475	3776.2	0.574793	0.254267	0.222614	0.974923	381.317
				578.15	577.925	2346.13	0.357116	0.256223	0.22262	0.974949	382.292
				578.6	578.375	1696.03	0.25816	0.244865	0.222721	0.975395	383.267
				579.05	578.825	1163.58	0.177113	0.241081	0.22288	0.976091	384.244
				579.5	579.275	1162.44	0.17694	0.239298	0.223025	0.976722	385.22
				579.95	579.725	1223.45	0.186226	0.240691	0.223184	0.977423	386.198
				580.4	580.175	1448.17	0.220432	0.241598	0.223281	0.977845	387.176
				580.85	580.625	1043.06	0.15877	0.248494	0.223359	0.978187	388.154
				581.3	581.075	2012.29	0.3063	0.24622	0.223431	0.978502	389.132
				581.75	581.525	933.685	0.14212	0.242661	0.22351	0.978846	390.111
				582.2	581.975	1342.12	0.20429	0.276519	0.223627	0.979359	391.09
				582.65	582.425	1889.15	0.287556	0.265058	0.223774	0.980002	392.07
				583.1	582.875	1315.53	0.200243	0.262369	0.223942	0.980738	393.051
				583.55	583.325	1528.47	0.232655	0.259293	0.224133	0.981577	394.033
				584	583.775	1506.82	0.22936	0.25988	0.224316	0.982379	395.015
				584.45	584.225	1483.69	0.225839	0.260037	0.224449	0.98296	395.998
				584.9	584.675	2131.93	0.324511	0.26221	0.224602	0.98363	396.982
				585.35	585.125	2294.07	0.349191	0.259595	0.224829	0.984623	397.966
				585.8	585.575	1239.05	0.188602	0.259976	0.225059	0.985631	398.952
				586.25	586.025	1171.12	0.178262	0.251275	0.225304	0.986704	399.939
				586.7	586.475	5442.45	0.828421	0.251496	0.225547	0.987771	400.926
				587.15	586.925	2194.97	0.334106	0.25266	0.225746	0.988642	401.915
				587.6	587.375	1975.24	0.30066	0.244731	0.225922	0.989411	402.904
				588.05	587.825	1271.57	0.193551	0.242739	0.226094	0.990163	403.895
				588.5	588.275	1244.58	0.189443	0.239671	0.226209	0.990668	404.885
				588.95	588.725	1184.06	0.180231	0.240588	0.226355	0.991307	405.877
				589.4	589.175	1523.24	0.23186	0.237429	0.22649	0.991901	406.869
				589.85	589.625	1087.47	0.165528	0.235755	0.226654	0.992615	407.861
				590.3	590.075	1095.55	0.166759	0.225629	0.226846	0.99346	408.855
				590.75	590.525	811.945	0.12359	0.223557	0.227005	0.994156	409.849
				591.2	590.975	964.211	0.146767	0.234283	0.227163	0.994847	410.844
				591.65	591.425	1502.67	0.228729	0.208316	0.227347	0.995651	411.839
				592.1	591.875	795.254	0.121049	0.20516	0.227528	0.996444	412.836
				592.55	592.325	1040.64	0.1584	0.20054	0.227695	0.997176	413.833
				593	592.775	1105.22	0.16823	0.201272	0.227876	0.997971	414.831
				593.45	593.225	1633.33	0.248616	0.202424	0.228007	0.998543	415.829
				593.9	593.675	1047.93	0.159511	0.204805	0.228153	0.999183	416.829
				594.35	594.125	1900.95	0.289352	0.201511	0.228321	0.999917	417.828
				594.8	594.575	897.022	0.13654	0.206033	0.22834	1	418.828
				595.25	595.025	953.132	0.145081	0.206522	0.228283	0.999749	419.828
				595.7	595.475	2651.05	0.403528	0.208576	0.228153	0.999183	420.827
				596.15	595.925	1859.87	0.283099	0.213885	0.227971	0.998387	421.826
				596.6	596.375	1759.65	0.267845	0.213096	0.227792	0.997602	422.823
				597.05	596.825	1337.83	0.203637	0.218827	0.2276	0.996758	423.82
				597.5	597.275	1372.54	0.208921	0.220202	0.22731	0.995491	424.816
				597.95	597.725	1403.5	0.213634	0.22237	0.227014	0.994196	425.81
				598.4	598.175	1512.55	0.230233	0.219418	0.226645	0.992576	426.802
				598.85	598.625	1068.72	0.162675	0.223976	0.22626	0.99089	427.793
				599.3	599.075	1711.37	0.260495	0.220919	0.22587	0.989185	428.782
				599.75	599.525	1163.04	0.177032	0.221656	0.225448	0.987338	429.77
				600.2	599.975	1095.25	0.166713	0.227797	0.225024	0.985479	430.755
				600.65	600.425	1696.68	0.258259	0.219556	0.224607	0.983652	431.739
				601.1	600.875	1393.85	0.212165	0.217417	0.224133	0.981576	432.721
				601.55	601.325	1585.88	0.241395	0.214839	0.223696	0.979664	433.7
				602	601.775	1230.31	0.187272	0.214786	0.223255	0.97773	434.678
				602.45	602.225	1404.42	0.213774	0.212214	0.22268	0.975213	435.653
				602.9	602.675	1226	0.186615	0.212787	0.222091	0.972634	436.626
				603.35	603.125	1676.78	0.25523	0.209328	0.221528	0.970167	437.596
				603.8	603.575	1479.18	0.225154	0.215674	0.220952	0.967646	438.564
				604.25	604.025	998.783	0.152029	0.214956	0.220437	0.965391	439.529
				604.7	604.475	1800.23	0.274022	0.218867	0.21998	0.963387	440.492
				605.15	604.925	1514.09	0.230467	0.225176	0.219566	0.961575	441.454
				605.6	605.375	1564.85	0.238193	0.219474	0.219155	0.959776	442.414
				606.05	605.825	1403.93	0.213699	0.222719	0.218786	0.95816	443.372
				606.5	606.275	1330.51	0.202523	0.224698	0.218272	0.955909	444.328
				606.95	606.725	1017.67	0.154905	0.228148	0.217721	0.953497	445.281
				607.4	607.175	1482.67	0.225684	0.226519	0.217188	0.95116	446.232
				607.85	607.625	1035.31	0.157589	0.22881	0.216694	0.949	447.181
				608.3	608.075	1944.16	0.295929	0.222464	0.21624	0.947009	448.128
				608.75	608.525	1612.41	0.245433	0.217197	0.215771	0.944954	449.073
				609.2	608.975	1702.54	0.259151	0.220149	0.215295	0.942869	450.016
				609.65	609.425	1965.65	0.299201	0.21359	0.214831	0.940841	450.957
				610.1	609.875	909.999	0.138515	0.212431	0.214342	0.938699	451.896
				610.55	610.325	1841.66	0.280327	0.211641	0.213886	0.9367	452.833
				611	610.775	1858.9	0.282951	0.21769	0.213391	0.934532	453.767
				611.45	611.225	1706.22	0.259712	0.225068	0.212829	0.93207	454.699
				611.9	611.675	1179.77	0.179578	0.23201	0.212338	0.929919	455.629
				612.35	612.125	1542.06	0.234724	0.230108	0.211895	0.927983	456.557
				612.8	612.575	801.234	0.12196	0.233093	0.211427	0.925934	457.483
				613.25	613.025	752.521	0.114545	0.2297	0.210955	0.923863	458.407
				613.7	613.475	1406.09	0.214028	0.225674	0.210443	0.921622	459.328
				614.15	613.925	895.261	0.136272	0.223816	0.209881	0.919162	460.248
				614.6	614.375	1354.25	0.206137	0.218569	0.209338	0.916783	461.164
				615.05	614.825	1455.86	0.221603	0.221254	0.208937	0.915028	462.079
				615.5	615.275	2238.41	0.34072	0.216167	0.208324	0.912344	462.992
				615.95	615.725	2348.36	0.357455	0.220332	0.207793	0.910016	463.902
				616.4	616.175	1975.44	0.300691	0.215231	0.207303	0.907871	464.81
				616.85	616.625	1220.35	0.185756	0.215765	0.206805	0.905689	465.715
				617.3	617.075	1447.07	0.220266	0.211518	0.206353	0.90371	466.619
				617.75	617.525	1476.01	0.224671	0.211405	0.205912	0.901777	467.521
				618.2	617.975	1056.94	0.160882	0.224404	0.20547	0.899845	468.421
				618.65	618.425	1446.22	0.220136	0.223532	0.205052	0.898013	469.319
				619.1	618.875	1241.75	0.189012	0.226728	0.204646	0.896236	470.215
				619.55	619.325	1280.47	0.194907	0.227416	0.204267	0.894573	471.109
				620	619.775	1139.87	0.173504	0.226557	0.203899	0.892964	472.002
				620.45	620.225	2433.52	0.370417	0.219458	0.203493	0.891187	472.894
				620.9	620.675	1002.46	0.152589	0.217887	0.203148	0.889676	473.783
				621.35	621.125	1253.39	0.190784	0.213794	0.202856	0.888395	474.672
				621.8	621.575	956.143	0.145539	0.215623	0.20257	0.887144	475.559
				622.25	622.025	785.657	0.119588	0.213528	0.202301	0.885966	476.445
				622.7	622.475	2545.96	0.387532	0.21077	0.202047	0.884853	477.33
				623.15	622.925	1285.77	0.195714	0.215267	0.201828	0.883893	478.214
				623.6	623.375	1336.15	0.203382	0.213075	0.201691	0.883292	479.097
				624.05	623.825	1449.24	0.220596	0.213253	0.201584	0.882823	479.98
				624.5	624.275	1337.26	0.20355	0.213582	0.201285	0.881515	480.861
				624.95	624.725	1259.04	0.191644	0.214192	0.201115	0.880772	481.742
				625.4	625.175	2131.67	0.324471	0.203099	0.200971	0.88014	482.622
				625.85	625.625	1410.76	0.214738	0.205676	0.200827	0.879508	483.502
				626.3	626.075	1472.6	0.224152	0.201723	0.20069	0.87891	484.381
				626.75	626.525	1158.04	0.176271	0.199724	0.200508	0.878114	485.259
				627.2	626.975	1095.58	0.166763	0.2033	0.200348	0.877411	486.136
				627.65	627.425	1677.4	0.255325	0.191153	0.200208	0.876799	487.013
				628.1	627.875	1143.82	0.174106	0.191181	0.200063	0.876163	487.889
				628.55	628.325	1266.17	0.19273	0.189182	0.199916	0.87552	488.765
				629	628.775	1325.9	0.201821	0.187265	0.199784	0.874942	489.639
				629.45	629.225	1224.05	0.186318	0.184366	0.199593	0.874106	490.514
				629.9	629.675	903.045	0.137457	0.183944	0.199428	0.873383	491.387
				630.35	630.125	1358.11	0.206724	0.175968	0.199248	0.872593	492.26
				630.8	630.575	707.927	0.107757	0.17257	0.199029	0.871637	493.131
				631.25	631.025	680.405	0.103568	0.168307	0.198787	0.870576	494.002
				631.7	631.475	1279.05	0.19469	0.166587	0.198538	0.869485	494.871
				632.15	631.925	870.117	0.132445	0.169071	0.198276	0.868337	495.74
				632.6	632.375	1289.56	0.19629	0.164354	0.198024	0.867233	496.607
				633.05	632.825	1060.4	0.161409	0.163948	0.197769	0.866117	497.473
				633.5	633.275	1184.69	0.180327	0.162767	0.197442	0.864686	498.338
				633.95	633.725	937.319	0.142674	0.162455	0.197173	0.863507	499.201
				634.4	634.175	1200.92	0.182798	0.165935	0.19694	0.862487	500.064
				634.85	634.625	1031.19	0.156963	0.172877	0.196718	0.861513	500.925
				635.3	635.075	941.944	0.143378	0.168766	0.196517	0.860636	501.786
				635.75	635.525	884.536	0.134639	0.170449	0.196318	0.859762	502.646
				636.2	635.975	920.719	0.140147	0.179485	0.196097	0.858797	503.504
				636.65	636.425	1438.32	0.218934	0.177378	0.195826	0.85761	504.362
				637.1	636.875	1026.62	0.156267	0.182025	0.195494	0.856153	505.218
				637.55	637.325	1087.81	0.165581	0.181011	0.195118	0.854508	506.073
				638	637.775	1103.19	0.167922	0.181338	0.194732	0.852818	506.925
				638.45	638.225	1282.84	0.195268	0.179147	0.194265	0.850771	507.776
				638.9	638.675	1704.2	0.259404	0.182046	0.193837	0.848898	508.625
				639.35	639.125	1860.8	0.283241	0.179491	0.193408	0.847021	509.472
				639.8	639.575	790.957	0.120395	0.178951	0.192943	0.844981	510.317
				640.25	640.025	940.096	0.143096	0.184834	0.192473	0.842925	511.16
				640.7	640.475	1927.04	0.293324	0.185981	0.192033	0.840996	512.001
				641.15	640.925	988.363	0.150443	0.18928	0.191607	0.839132	512.84
				641.6	641.375	1511.2	0.230027	0.18592	0.191231	0.837483	513.678
				642.05	641.825	1149.6	0.174986	0.186052	0.190901	0.836038	514.514
				642.5	642.275	1105.62	0.168291	0.184514	0.190518	0.83436	515.348
				642.95	642.725	882.306	0.1343	0.187512	0.190164	0.83281	516.181
				643.4	643.175	1337.29	0.203555	0.184233	0.189827	0.831337	517.012
				643.85	643.625	848.516	0.129157	0.181482	0.189482	0.829824	517.842
				644.3	644.075	956.707	0.145625	0.173602	0.189112	0.828206	518.67
				644.75	644.525	1753.5	0.266908	0.172661	0.188681	0.826316	519.497
				645.2	644.975	1042.84	0.158736	0.176095	0.188188	0.824158	520.321
				645.65	645.425	1375.77	0.209412	0.170505	0.187695	0.822	521.143
				646.1	645.875	974.795	0.148378	0.171189	0.18718	0.819745	521.962
				646.55	646.325	1044.82	0.159037	0.16639	0.186677	0.81754	522.78
				647	646.775	875.628	0.133283	0.165901	0.186213	0.815511	523.595
				647.45	647.225	1516.81	0.230881	0.166359	0.185711	0.813312	524.409
				647.9	647.675	830.546	0.126421	0.183783	0.185245	0.811268	525.22
				648.35	648.125	1324.57	0.20162	0.186399	0.184817	0.809396	526.029
				648.8	648.575	773.624	0.117757	0.186935	0.184403	0.807582	526.837
				649.25	649.025	661.167	0.100639	0.190359	0.183978	0.805719	527.643
				649.7	649.475	1413.93	0.215221	0.186044	0.183572	0.803941	528.447
				650.15	649.925	1155.81	0.175931	0.193456	0.183147	0.802082	529.249
				650.6	650.375	1082.7	0.164803	0.195173	0.182712	0.800178	530.049
				651.05	650.825	849.172	0.129256	0.197346	0.182271	0.798244	530.847
				651.5	651.275	1082.16	0.16472	0.198111	0.181713	0.795799	531.643
				651.95	651.725	1168.72	0.177897	0.200317	0.181153	0.793348	532.436
				652.4	652.175	3286.18	0.500204	0.195475	0.180591	0.790889	533.227
				652.85	652.625	1698.16	0.258485	0.197468	0.180003	0.788314	534.016
				653.3	653.075	922.514	0.14042	0.193014	0.179426	0.785786	534.801
				653.75	653.525	1429.04	0.21752	0.194019	0.17888	0.783395	535.585
				654.2	653.975	1158.28	0.176307	0.199762	0.178368	0.781152	536.366
				654.65	654.425	2065.33	0.314374	0.197677	0.177891	0.779062	537.145
				655.1	654.875	1612.67	0.245472	0.201029	0.17743	0.777042	537.922
				655.55	655.325	1274.61	0.194015	0.200091	0.176984	0.775089	538.697
				656	655.775	1150.38	0.175104	0.203522	0.176577	0.773309	539.47
				656.45	656.225	1179.94	0.179605	0.205464	0.17612	0.771307	540.242
				656.9	656.675	848.759	0.129194	0.20781	0.175692	0.76943	541.011
				657.35	657.125	1105.63	0.168293	0.190388	0.175287	0.767659	541.779
				657.8	657.575	710.039	0.108078	0.183357	0.174826	0.765641	542.544
				658.25	658.025	912.309	0.138867	0.183952	0.174345	0.763532	543.308
				658.7	658.475	1453.41	0.22123	0.179312	0.173916	0.761655	544.07
				659.15	658.925	1126.33	0.171444	0.18122	0.173477	0.75973	544.829
				659.6	659.375	1618.27	0.246324	0.175702	0.173071	0.757952	545.587
				660.05	659.825	953.222	0.145094	0.181204	0.172728	0.756453	546.344
				660.5	660.275	1322.5	0.201304	0.180962	0.172342	0.754763	547.099
				660.95	660.725	1350.12	0.205507	0.184695	0.172034	0.753414	547.852
				661.4	661.175	1492.4	0.227165	0.184948	0.171744	0.752144	548.604
				661.85	661.625	882.627	0.134349	0.18915	0.171449	0.75085	549.355
				662.3	662.075	728.184	0.11084	0.185825	0.171176	0.749655	550.105
				662.75	662.525	1004.59	0.152913	0.188836	0.170908	0.748483	550.853
				663.2	662.975	788.883	0.12008	0.192305	0.170639	0.747305	551.6
				663.65	663.425	1421.46	0.216367	0.188121	0.170392	0.746221	552.347
				664.1	663.875	1304.09	0.198501	0.18677	0.170175	0.745273	553.092
				664.55	664.325	2371.68	0.361005	0.182797	0.169964	0.744348	553.836
				665	664.775	1241.22	0.188932	0.185417	0.169771	0.7435	554.58
				665.45	665.225	1665.41	0.2535	0.183871	0.169549	0.742531	555.322
				665.9	665.675	1214.89	0.184924	0.184202	0.16938	0.741789	556.064
				666.35	666.125	1428.43	0.217429	0.179775	0.169237	0.741162	556.805
				666.8	666.575	646.875	0.0984638	0.179954	0.169083	0.74049	557.546
				667.25	667.025	1125.46	0.171311	0.183196	0.168938	0.739854	558.286
				667.7	667.475	1390.99	0.211729	0.182159	0.168766	0.739102	559.025
				668.15	667.925	876.053	0.133348	0.185337	0.168547	0.738139	559.763
				668.6	668.375	940.029	0.143086	0.182872	0.168343	0.737249	560.5
				669.05	668.825	1070.06	0.162879	0.180393	0.168125	0.736294	561.236
				669.5	669.275	1314.76	0.200126	0.169482	0.167775	0.734762	561.971
				669.95	669.725	1109.19	0.168835	0.166789	0.167422	0.733216	562.704
				670.4	670.175	1395.74	0.212452	0.159726	0.167048	0.731577	563.436
				670.85	670.625	881.741	0.134214	0.162147	0.16666	0.729878	564.166
				671.3	671.075	907.267	0.138099	0.156466	0.166328	0.728424	564.894
				671.75	671.525	1175.43	0.178917	0.156614	0.166003	0.727002	565.621
				672.2	671.975	861.532	0.131138	0.159688	0.165672	0.725552	566.347
				672.65	672.425	1227.3	0.186813	0.156233	0.165373	0.724241	567.071
				673.1	672.875	1081.44	0.164611	0.159131	0.165099	0.723042	567.794
				673.55	673.325	962	0.146431	0.161794	0.164772	0.721608	568.516
				674	673.775	866.494	0.131893	0.166214	0.164444	0.720173	569.236
				674.45	674.225	869.573	0.132362	0.167114	0.164075	0.718556	569.954
				674.9	674.675	691.033	0.105185	0.168722	0.163717	0.716988	570.671
				675.35	675.125	1548.93	0.235769	0.163812	0.163362	0.715433	571.387
				675.8	675.575	644.585	0.0981153	0.16156	0.162987	0.713792	572.101
				676.25	676.025	667.321	0.101576	0.163003	0.162598	0.71209	572.813
				676.7	676.475	1549.65	0.23588	0.160846	0.162228	0.710466	573.523
				677.15	676.925	914.305	0.139171	0.163384	0.161886	0.708971	574.232
				677.6	677.375	1275.77	0.194192	0.161631	0.161595	0.707695	574.94
				678.05	677.825	1307.44	0.199012	0.159555	0.16132	0.706493	575.646
				678.5	678.275	1679.86	0.255699	0.157676	0.161001	0.705094	576.351
				678.95	678.725	1439.03	0.219042	0.157424	0.160727	0.703894	577.055
				679.4	679.175	1330.9	0.202583	0.155686	0.16047	0.702769	577.758
				679.85	679.625	718.38	0.109348	0.157544	0.16024	0.701761	578.46
				680.3	680.075	571.103	0.0869302	0.150001	0.160041	0.70089	579.161
				680.75	680.525	1106.36	0.168404	0.149969	0.159797	0.699823	579.86
				681.2	680.975	877.773	0.13361	0.158425	0.159451	0.698306	580.559
				681.65	681.425	1211.67	0.184434	0.155285	0.159083	0.696696	581.256
				682.1	681.875	985.47	0.150003	0.157779	0.158707	0.695046	581.951
				682.55	682.325	795.089	0.121024	0.15558	0.158274	0.693153	582.644
				683	682.775	702.791	0.106975	0.153343	0.157877	0.691413	583.335
				683.45	683.225	831.693	0.126596	0.147615	0.157436	0.689481	584.025
				683.9	683.675	629.693	0.0958484	0.14649	0.157003	0.687584	584.712
				684.35	684.125	947.448	0.144216	0.14233	0.156608	0.685856	585.398
				684.8	684.575	508.294	0.0773698	0.141278	0.156219	0.684151	586.082
				685.25	685.025	640.106	0.0974335	0.144181	0.155837	0.682481	586.765
				685.7	685.475	1833.95	0.279154	0.140965	0.155486	0.680942	587.446
				686.15	685.925	1116.45	0.169941	0.141718	0.155123	0.679353	588.125
				686.6	686.375	1258.38	0.191543	0.139185	0.15481	0.67798	588.803
				687.05	686.825	972.427	0.148018	0.14262	0.154538	0.676789	589.48
				687.5	687.275	998.8	0.152032	0.143628	0.154203	0.675323	590.155
				687.95	687.725	889.562	0.135404	0.147836	0.153876	0.673892	590.829
				688.4	688.175	1283.89	0.195426	0.147975	0.153542	0.672427	591.501
				688.85	688.625	756.985	0.115224	0.151001	0.15321	0.670974	592.172
				689.3	689.075	573.167	0.0872444	0.148082	0.152869	0.66948	592.842
				689.75	689.525	971.63	0.147896	0.150079	0.152503	0.667879	593.51
				690.2	689.975	662.739	0.100879	0.153806	0.152113	0.666168	594.176
				690.65	690.425	981.686	0.149427	0.145839	0.15182	0.664886	594.841
				691.1	690.875	862.092	0.131223	0.143392	0.151581	0.663838	595.505
				691.55	691.325	1459.42	0.222145	0.1401	0.15132	0.662697	596.167
				692	691.775	934.148	0.142191	0.141069	0.151093	0.661702	596.829
				692.45	692.225	1283.39	0.195351	0.14204	0.150877	0.660758	597.49
				692.9	692.675	850.784	0.129502	0.149405	0.150692	0.659947	598.15
				693.35	693.125	1047.28	0.159411	0.146568	0.150476	0.659002	598.809
				693.8	693.575	544.693	0.0829102	0.145873	0.15022	0.657879	599.467
				694.25	694.025	783.752	0.119299	0.148549	0.149921	0.656568	600.123
				694.7	694.475	1154.37	0.175713	0.145765	0.149606	0.655191	600.778
				695.15	694.925	734.797	0.111847	0.147132	0.149268	0.653711	601.432
				695.6	695.375	778.882	0.118557	0.145047	0.148944	0.652292	602.084
				696.05	695.825	804.154	0.122404	0.144387	0.148572	0.650661	602.735
				696.5	696.275	1106.09	0.168363	0.139609	0.14811	0.648641	603.384
				696.95	696.725	1132.76	0.172423	0.140727	0.147669	0.646707	604.03
				697.4	697.175	1905.69	0.290074	0.137279	0.147257	0.644903	604.675
				697.85	697.625	892.405	0.135837	0.13811	0.146855	0.643141	605.318
				698.3	698.075	661.095	0.100628	0.13654	0.146443	0.64134	605.96
				698.75	698.525	942.435	0.143452	0.139459	0.146017	0.639474	606.599
				699.2	698.975	587.532	0.089431	0.142904	0.14559	0.637602	607.237
				699.65	699.425	851.336	0.129586	0.140202	0.145192	0.635861	607.873
				700.1	699.875	693.972	0.105633	0.141094	0.144811	0.634192	608.507
				700.55	700.325	771.139	0.117379	0.140709	0.144385	0.632325	609.139
				701	700.775	800.16	0.121796	0.140562	0.143973	0.630519	609.77
				701.45	701.225	1088.41	0.165671	0.138882	0.143553	0.628681	610.398
				701.9	701.675	807.751	0.122952	0.138403	0.14313	0.62683	611.025
				702.35	702.125	965.404	0.146949	0.128058	0.142748	0.625155	611.65
				702.8	702.575	830.672	0.126441	0.125468	0.14242	0.62372	612.274
				703.25	703.025	947.334	0.144198	0.127036	0.142129	0.622443	612.897
				703.7	703.475	1259.09	0.191651	0.123988	0.141902	0.621449	613.518
				704.15	703.925	781.605	0.118972	0.132527	0.141667	0.620423	614.138
				704.6	704.375	857.832	0.130575	0.131391	0.141454	0.619487	614.758
				705.05	704.825	725.758	0.110471	0.13339	0.141242	0.61856	615.376
				705.5	705.275	783.856	0.119314	0.135483	0.140993	0.617469	615.994
				705.95	705.725	874.396	0.133096	0.138696	0.140777	0.616524	616.61
				706.4	706.175	1066.7	0.162368	0.136718	0.140561	0.615577	617.226
				706.85	706.625	478.465	0.0728293	0.137812	0.140307	0.614465	617.84
				707.3	707.075	534.966	0.0814297	0.135005	0.140043	0.61331	618.454
				707.75	707.525	877.519	0.133571	0.133278	0.139765	0.61209	619.066
				708.2	707.975	521.808	0.0794268	0.133856	0.139508	0.610968	619.677
				708.65	708.425	1765.68	0.268763	0.12944	0.139319	0.610139	620.287
				709.1	708.875	694.567	0.105723	0.130381	0.13918	0.609531	620.897
				709.55	709.325	969.766	0.147613	0.129728	0.139023	0.608843	621.505
				710	709.775	1059.94	0.161338	0.131292	0.138889	0.608256	622.114
				710.45	710.225	1243.37	0.189259	0.130762	0.138735	0.607583	622.721
				710.9	710.675	815.503	0.124131	0.13231	0.138572	0.60687	623.328
				711.35	711.125	958.754	0.145936	0.129151	0.138415	0.60618	623.934
				711.8	711.575	578.145	0.0880022	0.130243	0.13823	0.605371	624.54
				712.25	712.025	592.433	0.0901769	0.133417	0.138042	0.604547	625.144
				712.7	712.475	1027.05	0.156332	0.132563	0.137834	0.603634	625.748
				713.15	712.925	649.864	0.0989188	0.136664	0.137587	0.602553	626.35
				713.6	713.375	911.386	0.138726	0.130532	0.137364	0.601577	626.952
				714.05	713.825	767.695	0.116854	0.132854	0.137152	0.600648	627.553
				714.5	714.275	941.639	0.143331	0.132382	0.136873	0.599426	628.152
				714.95	714.725	710.74	0.108185	0.131522	0.13662	0.598319	628.75
				715.4	715.175	1087.9	0.165594	0.126822	0.136395	0.597335	629.348
				715.85	715.625	630.863	0.0960265	0.127651	0.136172	0.596357	629.944
				716.3	716.075	629.128	0.0957625	0.128611	0.135984	0.595536	630.54
				716.75	716.525	972.86	0.148084	0.131505	0.135818	0.594806	631.134
				717.2	716.975	759.682	0.115635	0.13933	0.135645	0.59405	631.728
				717.65	717.425	1087.64	0.165554	0.140871	0.135464	0.593254	632.322
				718.1	717.875	919.703	0.139992	0.144268	0.135245	0.592299	632.914
				718.55	718.325	1014.93	0.154487	0.143832	0.134958	0.591041	633.505
				719	718.775	904.619	0.137696	0.144125	0.134684	0.58984	634.095
				719.45	719.225	941.218	0.143267	0.146932	0.13441	0.58864	634.683
				719.9	719.675	594.99	0.0905662	0.154052	0.134158	0.587536	635.271
				720.35	720.125	929.875	0.141541	0.150541	0.133916	0.586477	635.858
				720.8	720.575	1091.21	0.166097	0.149652	0.133665	0.585379	636.443
				721.25	721.025	977.358	0.148768	0.151841	0.13348	0.584569	637.027
				721.7	721.475	1672.04	0.254509	0.15131	0.133458	0.584469	637.612
				722.15	721.925	1239.68	0.188697	0.153382	0.133478	0.584557	638.196
				722.6	722.375	1118.51	0.170253	0.151723	0.133533	0.584799	638.781
				723.05	722.825	851.25	0.129573	0.150395	0.133605	0.585116	639.366
				723.5	723.275	808.172	0.123016	0.147355	0.133634	0.585242	639.952
				723.95	723.725	1328.86	0.202271	0.148166	0.133722	0.585629	640.537
				724.4	724.175	1693.06	0.257708	0.145666	0.133851	0.586191	641.123
				724.85	724.625	603.492	0.0918603	0.145903	0.133956	0.586652	641.71
				725.3	725.075	508.242	0.0773619	0.149531	0.134066	0.587135	642.297
				725.75	725.525	931.12	0.14173	0.148495	0.13416	0.587544	642.885
				726.2	725.975	899.558	0.136926	0.149476	0.134207	0.587753	643.473
				726.65	726.425	1045.5	0.15914	0.143281	0.134271	0.588031	644.061
				727.1	726.875	858.798	0.130722	0.140669	0.134362	0.588429	644.649
				727.55	727.325	736.483	0.112104	0.138747	0.134427	0.588716	645.238
				728	727.775	595.48	0.0906407	0.139457	0.134516	0.589105	645.827
				728.45	728.225	1016.53	0.15473	0.138217	0.134593	0.589443	646.416
				728.9	728.675	596.312	0.0907674	0.134059	0.134664	0.589755	647.006
				729.35	729.125	627.648	0.0955373	0.12451	0.134736	0.590068	647.596
				729.8	729.575	1430.42	0.217731	0.123217	0.13481	0.590394	648.186
				730.25	730.025	948.336	0.144351	0.126195	0.134866	0.590639	648.777
				730.7	730.475	1112.71	0.169372	0.123667	0.13485	0.590569	649.368
				731.15	730.925	817.318	0.124408	0.12496	0.134667	0.589768	649.957
				731.6	731.375	879.335	0.133848	0.12125	0.134431	0.588732	650.546
				732.05	731.825	853.354	0.129893	0.121372	0.134162	0.587556	651.134
				732.5	732.275	949.218	0.144485	0.121309	0.133834	0.58612	651.72
				732.95	732.725	637.013	0.0969627	0.123948	0.133521	0.584749	652.305
				733.4	733.175	755.253	0.114961	0.120543	0.133204	0.583358	652.888
				733.85	733.625	375.722	0.0571903	0.121524	0.132865	0.581874	653.47
				734.3	734.075	425.094	0.0647056	0.123633	0.132536	0.580432	654.05
				734.75	734.525	919.023	0.139889	0.120741	0.132212	0.579013	654.629
				735.2	734.975	582.428	0.0886541	0.124185	0.131886	0.577585	655.207
				735.65	735.425	1077.96	0.164081	0.121317	0.13162	0.57642	655.783
				736.1	735.875	533.556	0.081215	0.123925	0.13139	0.575416	656.359
				736.55	736.325	875.729	0.133299	0.126359	0.131126	0.57426	656.933
				737	736.775	727.704	0.110767	0.127699	0.130882	0.573188	657.506
				737.45	737.225	959.628	0.146069	0.125052	0.130589	0.571904	658.078
				737.9	737.675	546.671	0.0832113	0.125505	0.130304	0.57066	658.649
				738.35	738.125	731.741	0.111382	0.123051	0.130026	0.569439	659.218
				738.8	738.575	918.609	0.139826	0.124514	0.129729	0.568142	659.786
				739.25	739.025	1031.41	0.156996	0.127359	0.129436	0.566855	660.353
				739.7	739.475	1423.48	0.216675	0.124463	0.129176	0.565718	660.919
				740.15	739.925	717.032	0.109143	0.127454	0.128939	0.564678	661.484
				740.6	740.375	1177.13	0.179177	0.126161	0.128731	0.563771	662.047
				741.05	740.825	1215.15	0.184964	0.131058	0.128562	0.563031	662.61
				741.5	741.275	1038.14	0.158021	0.135977	0.128371	0.562194	663.173
				741.95	741.725	584.077	0.088905	0.141158	0.128238	0.561611	663.734
				742.4	742.175	699.447	0.106466	0.139922	0.128166	0.561296	664.295
				742.85	742.625	416.696	0.0634273	0.141131	0.128129	0.561135	664.857
				743.3	743.075	577.648	0.0879265	0.140785	0.128116	0.561074	665.418
				743.75	743.525	817.618	0.124453	0.137693	0.128115	0.561073	665.979
				744.2	743.975	519.392	0.079059	0.136397	0.12811	0.561048	666.54
				744.65	744.425	995.157	0.151477	0.130545	0.128129	0.561134	667.101
				745.1	744.875	899.595	0.136931	0.129737	0.128179	0.561353	667.662
				745.55	745.325	1209.03	0.184033	0.125049	0.128193	0.561415	668.224
				746	745.775	1554.49	0.236615	0.121251	0.128214	0.561505	668.785
				746.45	746.225	1442.46	0.219564	0.117257	0.12822	0.561532	669.347
				746.9	746.675	789.137	0.120118	0.11877	0.128266	0.561731	669.908
				747.35	747.125	713.374	0.108586	0.117432	0.128304	0.561899	670.47
				747.8	747.575	684.043	0.104121	0.118131	0.128343	0.562071	671.032
				748.25	748.025	491.991	0.0748883	0.124749	0.128393	0.562291	671.595
				748.7	748.475	852.647	0.129785	0.122726	0.128457	0.562569	672.157
				749.15	748.925	616.109	0.0937808	0.125782	0.128495	0.562735	672.72
				749.6	749.375	605.595	0.0921804	0.123123	0.128487	0.5627	673.283
				750.05	749.825	530.407	0.0807358	0.121127	0.12844	0.562493	673.845
				750.5	750.275	691.126	0.1052	0.115609	0.128301	0.561888	674.407
				750.95	750.725	487.037	0.0741341	0.109218	0.12815	0.561225	674.968
				751.4	751.175	792.882	0.120688	0.101967	0.12797	0.560438	675.529
				751.85	751.625	514.898	0.078375	0.100634	0.127743	0.559442	676.088
				752.3	752.075	513.052	0.078094	0.101454	0.127508	0.558414	676.647
				752.75	752.525	1490.76	0.226916	0.102116	0.127235	0.557219	677.204
				753.2	752.975	538.411	0.081954	0.107071	0.126899	0.555749	677.76
				753.65	753.425	941.088	0.143247	0.106781	0.126572	0.554312	678.314
				754.1	753.875	628.338	0.0956422	0.120644	0.126245	0.552883	678.867
				754.55	754.325	624.136	0.0950026	0.144629	0.12586	0.551198	679.418
				755	754.775	447.758	0.0681553	0.153941	0.125466	0.549472	679.967
				755.45	755.225	672.848	0.102417	0.156217	0.125061	0.547698	680.515
				755.9	755.675	442.047	0.067286	0.160705	0.124682	0.546037	681.061
				756.35	756.125	605.28	0.0921324	0.158054	0.12434	0.544539	681.606
				756.8	756.575	826.39	0.125789	0.158827	0.12403	0.543182	682.149
				757.25	757.025	775.378	0.118024	0.162256	0.123714	0.541798	682.691
				757.7	757.475	1175.6	0.178944	0.155571	0.123413	0.540481	683.231
				758.15	757.925	812.684	0.123702	0.157264	0.123117	0.539185	683.77
				758.6	758.375	2528.73	0.38491	0.155762	0.122794	0.537768	684.308
				759.05	758.825	3914.57	0.595855	0.156422	0.122485	0.536416	684.845
				759.5	759.275	1815.21	0.276302	0.155899	0.122191	0.53513	685.38
				759.95	759.725	1005.06	0.152985	0.159252	0.121965	0.53414	685.914
				760.4	760.175	1106.3	0.168394	0.158166	0.121788	0.533363	686.447
				760.85	760.625	427.077	0.0650073	0.15884	0.121604	0.532556	686.98
				761.3	761.075	621.587	0.0946147	0.158485	0.121406	0.53169	687.511
				761.75	761.525	986.023	0.150087	0.155498	0.12119	0.530742	688.042
				762.2	761.975	568.522	0.0865373	0.154898	0.120989	0.529865	688.572
				762.65	762.425	771.973	0.117506	0.150544	0.120884	0.529403	689.101
				763.1	762.875	733.944	0.111717	0.14896	0.120835	0.529191	689.631
				763.55	763.325	719.377	0.1095	0.134937	0.120777	0.528936	690.16
				764	763.775	551.953	0.0840154	0.11121	0.12074	0.528773	690.688
				764.45	764.225	910.409	0.138578	0.101788	0.120728	0.528722	691.217
				764.9	764.675	522.985	0.079606	0.0999821	0.120775	0.528926	691.746
				765.35	765.125	535.025	0.0814386	0.0946729	0.120825	0.529144	692.275
				765.8	765.575	556.236	0.0846673	0.0941986	0.12085	0.529256	692.804
				766.25	766.025	414.366	0.0630725	0.0944206	0.120842	0.529221	693.334
				766.7	766.475	692.552	0.105417	0.0908942	0.12087	0.529343	693.863
				767.15	766.925	574.994	0.0875225	0.0921424	0.120919	0.529558	694.393
				767.6	767.375	594.038	0.0904213	0.0912452	0.120941	0.529653	694.922
				768.05	767.825	594.14	0.0904368	0.0904881	0.120981	0.52983	695.452
				768.5	768.275	641.08	0.0975817	0.0889611	0.120988	0.529861	695.982
				768.95	768.725	515.325	0.07844	0.0917442	0.120991	0.529872	696.512
				769.4	769.175	755.939	0.115065	0.0882331	0.120977	0.529811	697.042
				769.85	769.625	373.823	0.0569014	0.0880223	0.120919	0.529558	697.571
				770.3	770.075	361.64	0.0550469	0.0894384	0.120853	0.52927	698.1
				770.75	770.525	652.207	0.0992754	0.0896104	0.120801	0.529041	698.629
				771.2	770.975	499.512	0.076033	0.0924112	0.120774	0.528924	699.158
				771.65	771.425	740.734	0.112751	0.0919604	0.120794	0.529009	699.687
				772.1	771.875	648.195	0.0986648	0.0954942	0.120806	0.529064	700.216
				772.55	772.325	629.492	0.0958179	0.0985568	0.12076	0.528859	700.745
				773	772.775	508.702	0.077432	0.10291	0.120718	0.528679	701.274
				773.45	773.225	935.922	0.142461	0.104544	0.120673	0.528482	701.802
				773.9	773.675	426.008	0.0648446	0.108434	0.120616	0.528229	702.331
				774.35	774.125	493.896	0.0751782	0.10576	0.120508	0.527758	702.858
				774.8	774.575	730.39	0.111176	0.109891	0.120338	0.527014	703.385
				775.25	775.025	579.97	0.08828	0.119806	0.120129	0.526097	703.912
				775.7	775.475	800.778	0.12189	0.124312	0.119925	0.525206	704.437
				776.15	775.925	630.355	0.0959493	0.129262	0.119699	0.524213	704.961
				776.6	776.375	1062.52	0.161732	0.130705	0.119431	0.523043	705.484
				777.05	776.825	1016.56	0.154736	0.131483	0.11918	0.521941	706.006
				777.5	777.275	1194.7	0.181851	0.132033	0.118926	0.520827	706.527
				777.95	777.725	866.543	0.1319	0.137607	0.118711	0.51989	707.047
				778.4	778.175	1052.05	0.160137	0.135495	0.11851	0.519009	707.566
				778.85	778.625	386.908	0.058893	0.135584	0.118323	0.518188	708.084
				779.3	779.075	943.799	0.14366	0.137559	0.118171	0.517523	708.601
				779.75	779.525	1729.5	0.263256	0.13722	0.118056	0.517019	709.118
				780.2	779.975	1273.93	0.193911	0.138482	0.117951	0.516557	709.635
				780.65	780.425	1182.36	0.179972	0.138153	0.117822	0.515994	710.151
				781.1	780.875	939.856	0.14306	0.138906	0.117672	0.515336	710.666
				781.55	781.325	755.598	0.115013	0.136175	0.11743	0.514279	711.181
				782	781.775	705.357	0.107366	0.133192	0.117193	0.513238	711.694
				782.45	782.225	1277.74	0.19449	0.127435	0.116937	0.512118	712.206
				782.9	782.675	644.463	0.0980968	0.124585	0.116679	0.510989	712.717
				783.35	783.125	438.31	0.0667172	0.119013	0.116429	0.509892	713.227
				783.8	783.575	766.314	0.116644	0.118627	0.116195	0.508867	713.736
				784.25	784.025	683.705	0.10407	0.117833	0.116	0.508014	714.244
				784.7	784.475	754.092	0.114784	0.110396	0.115851	0.507361	714.751
				785.15	784.925	755.338	0.114973	0.109618	0.115716	0.50677	715.258
				785.6	785.375	734.308	0.111772	0.106825	0.115572	0.506138	715.764
				786.05	785.825	685.673	0.104369	0.104703	0.115439	0.505559	716.27
				786.5	786.275	605.043	0.0920964	0.102331	0.115283	0.504874	716.774
				786.95	786.725	400.467	0.0609569	0.101669	0.115137	0.504237	717.279
				787.4	787.175	473.281	0.0720402	0.0952762	0.114908	0.503234	717.782
				787.85	787.625	283.29	0.0431209	0.093401	0.114506	0.501473	718.283
				788.3	788.075	333.681	0.0507911	0.0938359	0.114042	0.499438	718.783
				788.75	788.525	834.284	0.12699	0.0959724	0.113556	0.497314	719.28
				789.2	788.975	703.45	0.107075	0.100091	0.113035	0.495028	719.775
				789.65	789.425	1166.58	0.177571	0.10183	0.112516	0.492757	720.268
				790.1	789.875	797.096	0.12133	0.101696	0.111998	0.49049	720.758
				790.55	790.325	647.06	0.0984919	0.101446	0.111438	0.488035	721.246
				791	790.775	428.327	0.0651977	0.102402	0.110922	0.485776	721.732
				791.45	791.225	614.013	0.0934618	0.101968	0.110402	0.4835	722.216
				791.9	791.675	395.823	0.06025	0.10312	0.109886	0.481239	722.697
				792.35	792.125	385.756	0.0587177	0.106319	0.109371	0.478985	723.176
				792.8	792.575	498.309	0.07585	0.11004	0.108856	0.476729	723.653
				793.25	793.025	1061.07	0.161511	0.114583	0.108332	0.474432	724.127
				793.7	793.475	1251.87	0.190552	0.111672	0.107821	0.472195	724.599
				794.15	793.925	994.072	0.151312	0.110383	0.107305	0.469937	725.069
				794.6	794.375	736.807	0.112153	0.106406	0.106777	0.467624	725.537
				795.05	794.825	699.87	0.10653	0.104609	0.106266	0.465387	726.002
				795.5	795.275	817.495	0.124435	0.109013	0.10575	0.463126	726.465
				795.95	795.725	545.274	0.0829987	0.116094	0.105255	0.460959	726.926
				796.4	796.175	559.297	0.0851333	0.117652	0.104786	0.458902	727.385
				796.85	796.625	914.705	0.139232	0.118184	0.104404	0.457233	727.842
				797.3	797.075	796.584	0.121252	0.123264	0.104193	0.456309	728.299
				797.75	797.525	960.536	0.146208	0.128077	0.10405	0.455679	728.754
				798.2	797.975	432.621	0.0658512	0.128711	0.103917	0.455096	729.209
				798.65	798.425	525.64	0.0800101	0.125053	0.103811	0.454635	729.664
				799.1	798.875	617.944	0.0940601	0.122778	0.103711	0.454196	730.118
				799.55	799.325	549.132	0.0835859	0.124649	0.103589	0.453661	730.572
				800	799.775	1254.6	0.190968	0.12872	0.103488	0.453219	731.025
				800.45	800.225	1405.22	0.213895	0.12684	0.103382	0.452757	731.478
				800.9	800.675	829.056	0.126195	0.126673	0.103273	0.452276	731.93
				801.35	801.125	469.135	0.0714093	0.125213	0.103172	0.451834	732.382
				801.8	801.575	1086.58	0.165394	0.121687	0.103081	0.451436	732.834
				802.25	802.025	1162.43	0.176938	0.12187	0.10298	0.450993	733.284
				802.7	802.475	1148.56	0.174828	0.11787	0.102894	0.450617	733.735
				803.15	802.925	747.166	0.11373	0.118046	0.102811	0.450256	734.185
				803.6	803.375	680.152	0.103529	0.11735	0.102716	0.44984	734.635
				804.05	803.825	994.934	0.151444	0.121604	0.102617	0.449405	735.085
				804.5	804.275	1261.56	0.192028	0.125889	0.102489	0.448844	735.533
				804.95	804.725	558.148	0.0849584	0.126347	0.102352	0.448245	735.982
				805.4	805.175	522.177	0.079483	0.120495	0.102198	0.447571	736.429
				805.85	805.625	357.943	0.0544842	0.118411	0.102012	0.446754	736.876
				806.3	806.075	428.246	0.0651853	0.120847	0.101799	0.445824	737.322
				806.75	806.525	821.76	0.125084	0.117657	0.101568	0.444809	737.767
				807.2	806.975	408.673	0.062206	0.115262	0.101302	0.443645	738.21
				807.65	807.425	456.949	0.0695544	0.110992	0.101045	0.442521	738.653
				808.1	807.875	429.606	0.0653923	0.110376	0.100765	0.441294	739.094
				808.55	808.325	1204.84	0.183394	0.110039	0.100402	0.439705	739.534
				809	808.775	1140.34	0.173577	0.107801	0.10001	0.437989	739.972
				809.45	809.225	1317.74	0.200579	0.101497	0.0996071	0.436223	740.408
				809.9	809.675	597.864	0.0910037	0.100701	0.0992027	0.434452	740.842
				810.35	810.125	541.598	0.0824391	0.0990244	0.0988058	0.432714	741.275
				810.8	810.575	805.109	0.122549	0.0990731	0.098399	0.430932	741.706
				811.25	811.025	646.465	0.0984015	0.100189	0.0979482	0.428958	742.135
				811.7	811.475	832.075	0.126654	0.0974808	0.0975247	0.427103	742.562
				812.15	811.925	559.438	0.0851546	0.0989328	0.0971268	0.425361	742.988
				812.6	812.375	662.186	0.100794	0.100327	0.0967159	0.423561	743.411
				813.05	812.825	633.689	0.0964567	0.10327	0.0963011	0.421745	743.833
				813.5	813.275	686.164	0.104444	0.0985496	0.0959237	0.420092	744.253
				813.95	813.725	391.857	0.0596464	0.0960224	0.095607	0.418705	744.672
				814.4	814.175	448.256	0.0682312	0.0892882	0.0954061	0.417825	745.089
				814.85	814.625	290.92	0.0442822	0.0877553	0.0952578	0.417176	745.507
				815.3	815.075	364.651	0.0555052	0.0881951	0.0951471	0.416691	745.923
				815.75	815.525	582.242	0.0886258	0.0852411	0.0950775	0.416386	746.34
				816.2	815.975	448.085	0.0682052	0.0842888	0.0950324	0.416189	746.756
				816.65	816.425	609.002	0.0926991	0.0812209	0.0950278	0.416168	747.172
				817.1	816.875	649.227	0.0988218	0.0805686	0.0950617	0.416317	747.588
				817.55	817.325	835.762	0.127215	0.0800627	0.0950931	0.416454	748.005
				818	817.775	553.538	0.0842566	0.0807926	0.0951949	0.4169	748.422
				818.45	818.225	791.684	0.120506	0.0802576	0.095316	0.417431	748.839
				818.9	818.675	388.668	0.0591609	0.0826605	0.0954358	0.417955	749.257
				819.35	819.125	386.379	0.0588126	0.0840677	0.0955594	0.418497	749.676
				819.8	819.575	602.27	0.0916742	0.0854014	0.0956867	0.419054	750.095
				820.25	820.025	397.563	0.0605149	0.0870044	0.0958169	0.419624	750.514
				820.7	820.475	515.088	0.0784039	0.0854958	0.0959941	0.4204	750.935
				821.15	820.925	408.817	0.062228	0.0856456	0.0961806	0.421217	751.356
				821.6	821.375	469.449	0.071457	0.0849069	0.0963356	0.421896	751.778
				822.05	821.825	592.385	0.0901697	0.0840017	0.0964635	0.422456	752.2
				822.5	822.275	734.392	0.111785	0.0817957	0.0965623	0.422889	752.623
				822.95	822.725	612.352	0.0932089	0.08275	0.0966082	0.42309	753.046
				823.4	823.175	723.369	0.110107	0.079847	0.0966079	0.423089	753.469
				823.85	823.625	642.4	0.0977827	0.0797507	0.0964928	0.422584	753.892
				824.3	824.075	474.92	0.0722897	0.0808533	0.096329	0.421867	754.314
				824.75	824.525	585.799	0.0891671	0.0798747	0.0961414	0.421045	754.735
				825.2	824.975	374.109	0.0569448	0.0807689	0.0959387	0.420158	755.155
				825.65	825.425	468.76	0.0713521	0.0801692	0.0957067	0.419142	755.574
				826.1	825.875	507.085	0.0771858	0.0821699	0.0954541	0.418035	755.992
				826.55	826.325	524.34	0.0798123	0.0830831	0.0951396	0.416658	756.409
				827	826.775	531.422	0.0808902	0.0830347	0.0948471	0.415377	756.824
				827.45	827.225	685.195	0.104297	0.0808343	0.0945543	0.414095	757.238
				827.9	827.675	391.183	0.0595438	0.0804314	0.0942808	0.412897	757.651
				828.35	828.125	375.374	0.0571374	0.0789879	0.0940323	0.411809	758.063
				828.8	828.575	538.493	0.0819666	0.0778246	0.0937609	0.41062	758.474
				829.25	829.025	467.272	0.0711257	0.0799115	0.0934491	0.409255	758.883
				829.7	829.475	520.916	0.0792911	0.0788962	0.0931223	0.407823	759.291
				830.15	829.925	432.36	0.0658115	0.0802053	0.0927896	0.406367	759.697
				830.6	830.375	684.836	0.104242	0.0806488	0.0923964	0.404644	760.102
				831.05	830.825	595.435	0.090634	0.0804168	0.0919633	0.402748	760.504
				831.5	831.275	585.706	0.0891531	0.079177	0.0915331	0.400864	760.905
				831.95	831.725	430.816	0.0655765	0.0794733	0.0911379	0.399133	761.304
				832.4	832.175	556.771	0.0847486	0.0764788	0.0907781	0.397557	761.702
				832.85	832.625	524.215	0.0797932	0.0760398	0.0904055	0.395925	762.098
				833.3	833.075	481.917	0.0733549	0.0766478	0.090012	0.394202	762.492
				833.75	833.525	762.826	0.116113	0.0750853	0.0896301	0.39253	762.885
				834.2	833.975	445.734	0.0678472	0.0756617	0.0892534	0.39088	763.276
				834.65	834.425	554.706	0.0844344	0.0756088	0.0888819	0.389253	763.665
				835.1	834.875	529.95	0.0806661	0.0768516	0.0885514	0.387806	764.053
				835.55	835.325	475.086	0.0723151	0.0756336	0.0882141	0.386328	764.439
				836	835.775	353.281	0.0537746	0.0758863	0.0879004	0.384954	764.824
				836.45	836.225	572.308	0.0871137	0.0754723	0.0875965	0.383623	765.208
				836.9	836.675	272.069	0.0414128	0.0750111	0.0872874	0.38227	765.59
				837.35	837.125	330.607	0.0503232	0.0735859	0.0869473	0.38078	765.971
				837.8	837.575	459.266	0.0699071	0.0718705	0.0865618	0.379092	766.35
				838.25	838.025	322.915	0.0491524	0.0728469	0.0861653	0.377356	766.727
				838.7	838.475	546.797	0.0832304	0.0711451	0.0858034	0.375771	767.103
				839.15	838.925	513.624	0.078181	0.0716899	0.0854647	0.374287	767.477
				839.6	839.375	603.823	0.0919108	0.070484	0.0851015	0.372697	767.85
				840.05	839.825	516.793	0.0786635	0.0693771	0.0847577	0.371191	768.221
				840.5	840.275	630.294	0.09594	0.0680297	0.0844291	0.369752	768.591
				840.95	840.725	528.586	0.0804586	0.068687	0.0841214	0.368405	768.959
				841.4	841.175	367.19	0.0558917	0.0664907	0.0838144	0.36706	769.326
				841.85	841.625	360.141	0.0548188	0.066699	0.083497	0.36567	769.692
				842.3	842.075	287.566	0.0437718	0.0699879	0.0832024	0.36438	770.056
				842.75	842.525	616.614	0.0938576	0.071265	0.0829592	0.363315	770.42
				843.2	842.975	528.041	0.0803756	0.0731349	0.0827295	0.362309	770.782
				843.65	843.425	520.903	0.0792891	0.072226	0.0825074	0.361336	771.143
				844.1	843.875	388.337	0.0591106	0.0713406	0.0822885	0.360378	771.504
				844.55	844.325	377.236	0.0574209	0.0732459	0.0820397	0.359288	771.863
				845	844.775	289.19	0.044019	0.0770967	0.0818002	0.358239	772.221
				845.45	845.225	443.974	0.0675793	0.0771481	0.0815537	0.357159	772.578
				845.9	845.675	269.288	0.0409895	0.0762437	0.0812826	0.355972	772.934
				846.35	846.125	300.808	0.0457874	0.0830148	0.0809926	0.354702	773.289
				846.8	846.575	784.359	0.119391	0.091599	0.0807296	0.35355	773.643
				847.25	847.025	635.454	0.0967254	0.109373	0.0804884	0.352494	773.995
				847.7	847.475	580.901	0.0884216	0.114373	0.0802874	0.351614	774.347
				848.15	847.925	421.403	0.0641437	0.116911	0.0800977	0.350783	774.697
				848.6	848.375	391.471	0.0595877	0.117217	0.0798984	0.34991	775.047
				849.05	848.825	866.672	0.13192	0.117952	0.0797194	0.349126	775.396
				849.5	849.275	1048.07	0.159531	0.118334	0.0795579	0.348419	775.745
				849.95	849.725	637.385	0.0970194	0.123611	0.0794178	0.347806	776.093
				850.4	850.175	403.809	0.0614656	0.122447	0.0792875	0.347235	776.44
				850.85	850.625	1301.36	0.198085	0.125353	0.0791481	0.346624	776.787
				851.3	851.075	1544.44	0.235086	0.127428	0.0789894	0.345929	777.132
				851.75	851.525	2739.68	0.41702	0.124433	0.0788112	0.345149	777.478
				852.2	851.975	1306.48	0.198865	0.122876	0.0786015	0.34423	777.822
				852.65	852.425	878.15	0.133667	0.121043	0.0783688	0.343212	778.165
				853.1	852.875	563.106	0.0857129	0.120803	0.0781383	0.342202	778.507
				853.55	853.325	489.856	0.0745632	0.121321	0.0778977	0.341148	778.848
				854	853.775	429.824	0.0654255	0.120821	0.0776681	0.340143	779.189
				854.45	854.225	1017.31	0.15485	0.116626	0.0774514	0.339194	779.528
				854.9	854.675	283.395	0.0431369	0.114763	0.0772407	0.338271	779.866
				855.35	855.125	670.199	0.102014	0.114622	0.0770443	0.337411	780.203
				855.8	855.575	587.002	0.0893503	0.108578	0.076867	0.336634	780.54
				856.25	856.025	371.239	0.0565079	0.101658	0.076686	0.335841	780.876
				856.7	856.475	420.65	0.064029	0.0845185	0.0765184	0.335108	781.211
				857.15	856.925	328.006	0.0499273	0.0783206	0.0763556	0.334395	781.545
				857.6	857.375	388.265	0.0590995	0.0743907	0.0761742	0.3336	781.879
				858.05	857.825	462.925	0.070464	0.0733243	0.0759913	0.332799	782.212
				858.5	858.275	797.69	0.12142	0.072213	0.075801	0.331966	782.544
				858.95	858.725	469.282	0.0714315	0.0729113	0.0756196	0.331171	782.875
				859.4	859.175	380.389	0.0579008	0.0683569	0.0754381	0.330376	783.205
				859.85	859.625	384.302	0.0584965	0.068675	0.0752572	0.329584	783.535
				860.3	860.075	467.502	0.0711607	0.0673415	0.0750914	0.328858	783.864
				860.75	860.525	589.837	0.0897819	0.0661927	0.0749502	0.32824	784.192
				861.2	860.975	375.022	0.0570839	0.0680831	0.0748224	0.32768	784.52
				861.65	861.425	451.391	0.0687083	0.0691195	0.0746996	0.327143	784.847
				862.1	861.875	335.978	0.0511407	0.0702549	0.0745839	0.326636	785.173
				862.55	862.325	415.978	0.0633179	0.069616	0.074435	0.325983	785.499
				863	862.775	336.539	0.0512262	0.0692819	0.0742816	0.325312	785.825
				863.45	863.225	526.168	0.0800904	0.0654515	0.0741227	0.324616	786.149
				863.9	863.675	388.975	0.0592077	0.0644189	0.0739467	0.323845	786.473
				864.35	864.125	327.277	0.0498163	0.065474	0.0737676	0.323061	786.796
				864.8	864.575	486.23	0.0740113	0.0669483	0.0735923	0.322293	787.119
				865.25	865.025	428.507	0.065225	0.0698972	0.0734124	0.321505	787.44
				865.7	865.475	632.037	0.0962053	0.0698752	0.0732573	0.320826	787.761
				866.15	865.925	563.634	0.0857933	0.0708687	0.0731514	0.320362	788.081
				866.6	866.375	484.656	0.0737718	0.0707132	0.0730662	0.319989	788.401
				867.05	866.825	300.116	0.0456821	0.0712969	0.0730312	0.319836	788.721
				867.5	867.275	416.827	0.0634472	0.0705998	0.0730312	0.319836	789.041
				867.95	867.725	269.238	0.040982	0.0731041	0.0730361	0.319857	789.361
				868.4	868.175	326.818	0.0497465	0.072284	0.0730233	0.319801	789.681
				868.85	868.625	525.956	0.0800583	0.071749	0.0730023	0.319709	790
				869.3	869.075	587.71	0.0894581	0.073376	0.0729686	0.319561	790.32
				869.75	869.525	874.341	0.133088	0.0719204	0.0729272	0.31938	790.639
				870.2	869.975	586.792	0.0893183	0.0716068	0.0728852	0.319196	790.958
				870.65	870.425	512.097	0.0779487	0.0692212	0.0728393	0.318995	791.277
				871.1	870.875	429.942	0.0654435	0.068059	0.072803	0.318836	791.596
				871.55	871.325	416.504	0.0633981	0.0672928	0.0727575	0.318637	791.915
				872	871.775	319.802	0.0486786	0.0686204	0.0727258	0.318498	792.233
				872.45	872.225	682.034	0.103815	0.0674605	0.0726992	0.318382	792.552
				872.9	872.675	413.029	0.0628691	0.0671162	0.0726757	0.318279	792.87
				873.35	873.125	315.166	0.0479729	0.0669648	0.0726733	0.318268	793.188
				873.8	873.575	551.745	0.0839837	0.0657599	0.0726941	0.31836	793.507
				874.25	874.025	285.403	0.0434426	0.065247	0.0727208	0.318476	793.825
				874.7	874.475	385.248	0.0586403	0.0633822	0.0727732	0.318706	794.144
				875.15	874.925	302.913	0.0461079	0.0644883	0.0728306	0.318957	794.463
				875.6	875.375	403.293	0.0613871	0.0657537	0.0728195	0.318909	794.782
				876.05	875.825	378.945	0.057681	0.066925	0.0727917	0.318787	795.1
				876.5	876.275	483.281	0.0735625	0.0663755	0.0727396	0.318558	795.419
				876.95	876.725	256.797	0.0390883	0.066906	0.0726665	0.318239	795.737
				877.4	877.175	221.741	0.0337522	0.0636067	0.0726018	0.317955	796.055
				877.85	877.625	305.926	0.0465664	0.0622835	0.0725179	0.317588	796.373
				878.3	878.075	359.73	0.0547562	0.0626833	0.0724127	0.317127	796.69
				878.75	878.525	516.945	0.0786867	0.0604872	0.0723075	0.316666	797.007
				879.2	878.975	617.069	0.093927	0.0606285	0.0722105	0.316241	797.323
				879.65	879.425	739.394	0.112547	0.0598928	0.0720566	0.315567	797.638
				880.1	879.875	686.677	0.104522	0.0605742	0.0718628	0.314719	797.953
				880.55	880.325	591.53	0.0900395	0.0597388	0.0715649	0.313414	798.267
				881	880.775	340.698	0.0518593	0.059866	0.0712489	0.31203	798.579
				881.45	881.225	392.994	0.0598194	0.0589034	0.0709351	0.310656	798.889
				881.9	881.675	226.846	0.0345293	0.0589191	0.0706131	0.309246	799.199
				882.35	882.125	230.473	0.0350814	0.0605532	0.0702888	0.307826	799.506
				882.8	882.575	370.325	0.0563689	0.0606282	0.0699472	0.30633	799.813
				883.25	883.025	248.763	0.0378654	0.0614093	0.0695513	0.304595	800.117
				883.7	883.475	304.91	0.0464118	0.0595771	0.0691526	0.30285	800.42
				884.15	883.925	283.745	0.0431902	0.0574611	0.0687307	0.301002	800.721
				884.6	884.375	396.922	0.0604173	0.0540677	0.0682766	0.299013	801.02
				885.05	884.825	288.038	0.0438436	0.0518254	0.0678456	0.297126	801.317
				885.5	885.275	396.488	0.0603513	0.04987	0.0674141	0.295236	801.612
				885.95	885.725	350.486	0.0533492	0.0515148	0.0669755	0.293315	801.906
				886.4	886.175	258.961	0.0394176	0.0516386	0.0665357	0.291389	802.197
				886.85	886.625	447.188	0.0680686	0.0517337	0.0660875	0.289426	802.487
				887.3	887.075	316.265	0.0481402	0.0537938	0.0656461	0.287493	802.774
				887.75	887.525	467.489	0.0711587	0.0539304	0.0652406	0.285717	803.06
				888.2	887.975	264.175	0.0402114	0.0551425	0.0648547	0.284027	803.344
				888.65	888.425	325.136	0.0494904	0.0557252	0.064466	0.282325	803.626
				889.1	888.875	271.23	0.0412852	0.0561385	0.06412	0.28081	803.907
				889.55	889.325	377.33	0.0574351	0.0552148	0.0638024	0.279419	804.186
				890	889.775	321.748	0.0489747	0.0558134	0.0635808	0.278448	804.465
				890.45	890.225	567.624	0.0864007	0.0541889	0.0633868	0.277599	804.742
				890.9	890.675	410.077	0.0624198	0.0529933	0.0632028	0.276793	805.019
				891.35	891.125	239.97	0.0365269	0.0527971	0.0630299	0.276036	805.295
				891.8	891.575	514.689	0.0783432	0.0534967	0.0628663	0.275319	805.571
				892.25	892.025	389.165	0.0592366	0.0554881	0.0627093	0.274632	805.845
				892.7	892.475	415.998	0.063321	0.0564976	0.0625977	0.274143	806.119
				893.15	892.925	385.292	0.0586471	0.0586617	0.0624967	0.2737	806.393
				893.6	893.375	340.767	0.0518697	0.0600777	0.0623935	0.273248	806.666
				894.05	893.825	269.482	0.0410191	0.0616493	0.0623005	0.272841	806.939
				894.5	894.275	370.631	0.0564155	0.0609383	0.0621988	0.272396	807.212
				894.95	894.725	172.36	0.0262358	0.0608137	0.0620779	0.271866	807.483
				895.4	895.175	185.548	0.0282432	0.0580161	0.0619487	0.2713	807.755
				895.85	895.625	231.879	0.0352953	0.0563532	0.0618437	0.270841	808.026
				896.3	896.075	543.714	0.0827613	0.0568369	0.0617707	0.270521	808.296
				896.75	896.525	591.001	0.089959	0.0547857	0.0617531	0.270444	808.567
				897.2	896.975	606.765	0.0923585	0.0540805	0.0617531	0.270444	808.837
				897.65	897.425	562.75	0.0856588	0.0534208	0.0617337	0.270359	809.107
				898.1	897.875	520.48	0.0792247	0.0530155	0.0617005	0.270214	809.378
				898.55	898.325	488.061	0.07429	0.0536844	0.0616451	0.269971	809.648
				899	898.775	279.241	0.0425046	0.0604663	0.0615892	0.269726	809.917
				899.45	899.225	304.558	0.0463581	0.0641289	0.0615408	0.269514	810.187
				899.9	899.675	181.649	0.0276496	0.0699349	0.0614942	0.26931	810.456
				900.35	900.125	180.662	0.0274994	0.0756681	0.0614455	0.269097	810.725
				900.8	900.575	306.698	0.0466839	0.0763263	0.0613992	0.268894	810.994
				901.25	901.025	231.709	0.0352695	0.0749777	0.0613439	0.268652	811.263
				901.7	901.475	291.867	0.0444265	0.0725353	0.0612921	0.268425	811.531
				902.15	901.925	324.981	0.0494669	0.0709354	0.0612403	0.268198	811.799
				902.6	902.375	329.385	0.0501372	0.0693871	0.0611641	0.267864	812.067
				903.05	902.825	433.047	0.0659162	0.0688412	0.0610959	0.267566	812.335
				903.5	903.275	1205.13	0.183438	0.0668331	0.0610342	0.267296	812.602
				903.95	903.725	875.946	0.133332	0.0665408	0.0609793	0.267055	812.869
				904.4	904.175	973.372	0.148161	0.0661604	0.0609333	0.266854	813.136
				904.85	904.625	976.517	0.14864	0.0664775	0.0608871	0.266652	813.403
				905.3	905.075	322.68	0.0491166	0.0677814	0.0608028	0.266282	813.669
				905.75	905.525	357.667	0.0544422	0.0670375	0.0606927	0.2658	813.935
				906.2	905.975	254.038	0.0386684	0.0690242	0.0605544	0.265194	814.2
				906.65	906.425	386.031	0.0587595	0.0710862	0.0603912	0.26448	814.464
				907.1	906.875	349.144	0.0531448	0.0726122	0.060232	0.263782	814.728
				907.55	907.325	445.171	0.0677616	0.0741811	0.0600739	0.26309	814.991
				908	907.775	211.01	0.0321188	0.0751443	0.059926	0.262442	815.254
				908.45	908.225	238.919	0.036367	0.0683558	0.0597764	0.261787	815.515
				908.9	908.675	252.079	0.0383701	0.0671833	0.0596061	0.261041	815.777
				909.35	909.125	225.393	0.0343082	0.0654638	0.0594245	0.260246	816.037
				909.8	909.575	360.55	0.0548811	0.0614899	0.0592408	0.259441	816.296
				910.25	910.025	204.072	0.0310628	0.0618235	0.0590518	0.258614	816.555
				910.7	910.475	505.802	0.0769905	0.0609139	0.058871	0.257822	816.813
				911.15	910.925	576.337	0.087727	0.0616349	0.0586937	0.257045	817.07
				911.6	911.375	535.519	0.0815138	0.0616779	0.0585023	0.256207	817.326
				912.05	911.825	545.839	0.0830846	0.0619868	0.0583239	0.255426	817.581
				912.5	912.275	565.922	0.0861417	0.0603944	0.0581537	0.254681	817.836
				912.95	912.725	268.564	0.0408794	0.0631119	0.0579833	0.253934	818.09
				913.4	913.175	714.181	0.108709	0.0655731	0.0578097	0.253174	818.343
				913.85	913.625	736.154	0.112053	0.0679239	0.0576386	0.252425	818.596
				914.3	914.075	428.267	0.0651885	0.0707816	0.0574674	0.251675	818.847
				914.75	914.525	368.701	0.0561217	0.069887	0.057304	0.250959	819.098
				915.2	914.975	232.173	0.0353401	0.0702843	0.0571427	0.250253	819.348
				915.65	915.425	353.515	0.0538101	0.0681191	0.0569639	0.24947	819.598
				916.1	915.875	391.961	0.0596622	0.0654025	0.0567846	0.248685	819.847
				916.55	916.325	391.758	0.0596314	0.0638483	0.0566007	0.247879	820.094
				917	916.775	225.475	0.0343206	0.0633352	0.0564275	0.247121	820.342
				917.45	917.225	585.923	0.089186	0.0606763	0.0562739	0.246448	820.588
				917.9	917.675	578.486	0.088054	0.0610679	0.0561394	0.245859	820.834
				918.35	918.125	576.401	0.0877367	0.0594527	0.0560204	0.245338	821.079
				918.8	918.575	619.641	0.0943184	0.0565588	0.0559149	0.244876	821.324
				919.25	919.025	237.127	0.0360943	0.0561524	0.0558001	0.244373	821.568
				919.7	919.475	258.889	0.0394068	0.0554366	0.0556816	0.243854	821.812
				920.15	919.925	207.093	0.0315226	0.0559451	0.0555646	0.243342	822.056
				920.6	920.375	201.544	0.030678	0.0570195	0.0554252	0.242731	822.298
				921.05	920.825	321.092	0.0488749	0.0580235	0.0552828	0.242108	822.541
				921.5	921.275	475.053	0.07231	0.0574948	0.0551336	0.241454	822.782
				921.95	921.725	199.09	0.0303044	0.05771	0.0549731	0.240751	823.023
				922.4	922.175	322.587	0.0491025	0.0549702	0.0548105	0.240039	823.263
				922.85	922.625	491.354	0.0747912	0.051948	0.0546523	0.239346	823.502
				923.3	923.075	336.9	0.0512811	0.0498038	0.0544907	0.238639	823.741
				923.75	923.525	372.198	0.0566541	0.0473341	0.0543368	0.237965	823.979
				924.2	923.975	269.949	0.0410901	0.0479101	0.0541941	0.23734	824.216
				924.65	924.425	302.32	0.0460175	0.0481583	0.0540533	0.236723	824.453
				925.1	924.875	501.744	0.0763728	0.0498403	0.0539101	0.236096	824.689
				925.55	925.325	530.482	0.0807471	0.0519526	0.0537544	0.235414	824.924
				926	925.775	318.816	0.0485284	0.0538204	0.0535916	0.234701	825.159
				926.45	926.225	255.165	0.0388398	0.0521747	0.05342	0.23395	825.393
				926.9	926.675	207.928	0.0316496	0.0525191	0.053236	0.233144	825.626
				927.35	927.125	161.537	0.0245883	0.053136	0.0530402	0.232286	825.858
				927.8	927.575	280.575	0.0427076	0.0513428	0.0528488	0.231448	826.09
				928.25	928.025	278.917	0.0424553	0.051261	0.0526575	0.23061	826.32
				928.7	928.475	316.597	0.0481907	0.054192	0.052483	0.229846	826.55
				929.15	928.925	293.127	0.0446182	0.0585408	0.0523348	0.229197	826.779
				929.6	929.375	439.144	0.0668442	0.0628673	0.0521934	0.228578	827.008
				930.05	929.825	492.973	0.0750377	0.0644252	0.0520762	0.228065	827.236
				930.5	930.275	578.779	0.0880987	0.0626238	0.0519724	0.22761	827.464
				930.95	930.725	248.005	0.03775	0.0620694	0.0518667	0.227147	827.691
				931.4	931.175	246.6	0.0375361	0.061743	0.0517598	0.226679	827.918
				931.85	931.625	407.702	0.0620582	0.0616581	0.0516427	0.226166	828.144
				932.3	932.075	243.957	0.0371338	0.063751	0.0514758	0.225435	828.369
				932.75	932.525	325.612	0.049563	0.0638756	0.0512813	0.224583	828.594
				933.2	932.975	776.567	0.118205	0.0641345	0.0510527	0.223582	828.817
				933.65	933.425	869.919	0.132414	0.0637925	0.0507814	0.222394	829.04
				934.1	933.875	899.227	0.136876	0.0649796	0.0505026	0.221173	829.261
				934.55	934.325	716.677	0.109089	0.0646679	0.050235	0.220001	829.481
				935	934.775	281.954	0.0429175	0.0641258	0.0499828	0.218897	829.7
				935.45	935.225	242.328	0.0368858	0.0621798	0.0497428	0.217846	829.918
				935.9	935.675	210.128	0.0319845	0.0618922	0.0495074	0.216815	830.134
				936.35	936.125	196.214	0.0298666	0.0625373	0.0492735	0.21579	830.35
				936.8	936.575	450.284	0.0685399	0.0611539	0.0490514	0.214818	830.565
				937.25	937.025	297.763	0.0453239	0.0612967	0.0488305	0.21385	830.779
				937.7	937.475	314.63	0.0478913	0.060506	0.0486073	0.212873	830.992
				938.15	937.925	269.42	0.0410096	0.0562183	0.0483793	0.211874	831.204
				938.6	938.375	456.903	0.0695474	0.0512784	0.0481237	0.210755	831.414
				939.05	938.825	396.136	0.0602977	0.0467927	0.0478583	0.209592	831.624
				939.5	939.275	418.183	0.0636536	0.0429768	0.0475752	0.208353	831.832
				939.95	939.725	310.311	0.0472339	0.0423448	0.0472701	0.207016	832.039
				940.4	940.175	208.328	0.0317105	0.0420103	0.0469581	0.20565	832.245
				940.85	940.625	335.597	0.0510828	0.0416394	0.0466368	0.204243	832.449
				941.3	941.075	216.845	0.033007	0.0424974	0.0463123	0.202822	832.652
				941.75	941.525	263.649	0.0401312	0.0407157	0.046033	0.201599	832.854
				942.2	941.975	216.524	0.032958	0.0402296	0.0457614	0.200409	833.054
				942.65	942.425	185.031	0.0281645	0.0393716	0.0454965	0.199249	833.253
				943.1	942.875	188.392	0.0286761	0.0391231	0.0452543	0.198189	833.452
				943.55	943.325	280.371	0.0426766	0.037041	0.0450103	0.19712	833.649
				944	943.775	190.22	0.0289543	0.0362132	0.0447698	0.196066	833.845
				944.45	944.225	194.763	0.0296458	0.0345519	0.0445253	0.194996	834.04
				944.9	944.675	196.182	0.0298618	0.034257	0.0442767	0.193907	834.234
				945.35	945.125	158.958	0.0241957	0.0356183	0.0440262	0.19281	834.426
				945.8	945.575	314.584	0.0478843	0.0348321	0.0437888	0.19177	834.618
				946.25	946.025	204.475	0.0311241	0.0350648	0.0435355	0.190661	834.809
				946.7	946.475	230.697	0.0351154	0.0345849	0.0432636	0.18947	834.998
				947.15	946.925	196.258	0.0298734	0.0347045	0.0429774	0.188217	835.187
				947.6	947.375	235.13	0.0357903	0.0348741	0.0426697	0.186869	835.373
				948.05	947.825	169.651	0.0258234	0.0352167	0.0423683	0.185549	835.559
				948.5	948.275	281.933	0.0429143	0.0342667	0.0420687	0.184237	835.743
				948.95	948.725	188.981	0.0287657	0.0342622	0.041778	0.182964	835.926
				949.4	949.175	269.633	0.041042	0.0343829	0.0415059	0.181772	836.108
				949.85	949.625	396.138	0.060298	0.0341202	0.0412398	0.180607	836.289
				950.3	950.075	227.126	0.0345719	0.0348807	0.0409758	0.179451	836.468
				950.75	950.525	248.956	0.0378948	0.0342893	0.040726	0.178357	836.646
				951.2	950.975	197.437	0.0300528	0.0343346	0.0404755	0.17726	836.824
				951.65	951.425	233.026	0.03547	0.0343655	0.040232	0.176194	837
				952.1	951.875	208.427	0.0317257	0.034635	0.040004	0.175195	837.175
				952.55	952.325	235.66	0.0358709	0.0342247	0.0397801	0.174215	837.349
				953	952.775	149.296	0.022725	0.0345266	0.0395568	0.173237	837.522
				953.45	953.225	189.598	0.0288596	0.033303	0.0393305	0.172245	837.695
				953.9	953.675	211.429	0.0321825	0.0330008	0.0390944	0.171212	837.866
				954.35	954.125	159.939	0.0243451	0.0332089	0.0388532	0.170155	838.036
				954.8	954.575	263.868	0.0401645	0.0321376	0.0386155	0.169114	838.205
				955.25	955.025	233.003	0.0354664	0.0322286	0.0383735	0.168055	838.373
				955.7	955.475	210.724	0.0320753	0.0319566	0.0381441	0.16705	838.54
				956.15	955.925	234.962	0.0357647	0.0320649	0.0379337	0.166128	838.706
				956.6	956.375	233.426	0.0355309	0.0315683	0.0377346	0.165256	838.872
				957.05	956.825	178.53	0.0271749	0.0320091	0.0375512	0.164453	839.036
				957.5	957.275	211.298	0.0321627	0.032099	0.0373693	0.163657	839.2
				957.95	957.725	113.132	0.0172204	0.0324484	0.0371862	0.162855	839.363
				958.4	958.175	147.278	0.0224178	0.0326043	0.0369954	0.162019	839.525
				958.85	958.625	298.354	0.0454138	0.0325573	0.0367892	0.161116	839.686
				959.3	959.075	248.326	0.0377989	0.0334468	0.0365696	0.160154	839.846
				959.75	959.525	239.691	0.0364845	0.0330202	0.0363584	0.15923	840.005
				960.2	959.975	211.42	0.0321813	0.0328659	0.0361466	0.158302	840.163
				960.65	960.425	212.384	0.0323279	0.0328117	0.035928	0.157344	840.321
				961.1	960.875	164.512	0.0250411	0.0326916	0.0357229	0.156446	840.477
				961.55	961.325	269.247	0.0409834	0.0323625	0.0355236	0.155573	840.633
				962	961.775	248.061	0.0377586	0.0345736	0.0353032	0.154608	840.787
				962.45	962.225	197.496	0.0300618	0.0360522	0.0350584	0.153536	840.941
				962.9	962.675	211.102	0.0321327	0.0375492	0.0347822	0.152327	841.093
				963.35	963.125	204.956	0.0311973	0.0388274	0.0344963	0.151074	841.244
				963.8	963.575	282.648	0.0430232	0.0378824	0.0342189	0.149859	841.394
				964.25	964.025	205.012	0.0312058	0.0373024	0.0339482	0.148674	841.543
				964.7	964.475	211.721	0.032227	0.0364705	0.0336815	0.147506	841.69
				965.15	964.925	203.249	0.0309375	0.0359223	0.0334201	0.146361	841.837
				965.6	965.375	218.391	0.0332423	0.0355448	0.0331462	0.145162	841.982
				966.05	965.825	188.02	0.0286194	0.0363268	0.0328713	0.143958	842.126
				966.5	966.275	483.587	0.073609	0.0357936	0.0325995	0.142768	842.269
				966.95	966.725	415.29	0.0632133	0.0353449	0.0323254	0.141567	842.41
				967.4	967.175	319.656	0.0486564	0.0356345	0.0320479	0.140352	842.551
				967.85	967.625	323.627	0.0492607	0.0354644	0.031778	0.13917	842.69
				968.3	968.075	167.971	0.0255677	0.0356582	0.0315158	0.138021	842.828
				968.75	968.525	168.316	0.0256202	0.0347805	0.031267	0.136932	842.965
				969.2	968.975	124.913	0.0190136	0.0344564	0.0310214	0.135856	843.101
				969.65	969.425	135.789	0.020669	0.0341787	0.0307678	0.134746	843.235
				970.1	969.875	160.304	0.0244007	0.0340715	0.0305226	0.133672	843.369
				970.55	970.325	272.4	0.0414633	0.0333479	0.0302775	0.132598	843.502
				971	970.775	195.69	0.0297869	0.0329671	0.0300349	0.131536	843.633
				971.45	971.225	186.15	0.0283348	0.0302047	0.0298268	0.130625	843.764
				971.9	971.675	237.454	0.0361439	0.0280215	0.0296504	0.129852	843.894
				972.35	972.125	187.638	0.0285613	0.0274079	0.0295052	0.129216	844.023
				972.8	972.575	231.687	0.0352661	0.0262383	0.0293833	0.128682	844.151
				973.25	973.025	161.554	0.0245909	0.0267525	0.0292683	0.128179	844.28
				973.7	973.475	160.304	0.0244007	0.0269473	0.0291503	0.127662	844.407
				974.15	973.925	173.404	0.0263947	0.0274452	0.0290325	0.127146	844.534
				974.6	974.375	188.463	0.0286868	0.0272941	0.0289057	0.126591	844.661
				975.05	974.825	118.554	0.0180456	0.0272535	0.0287887	0.126078	844.787
				975.5	975.275	135.496	0.0206244	0.0265345	0.0286772	0.12559	844.913
				975.95	975.725	102.475	0.0155982	0.0258875	0.0285678	0.125111	845.038
				976.4	976.175	114.086	0.0173655	0.0259488	0.0284662	0.124666	845.162
				976.85	976.625	235.008	0.0357717	0.0255553	0.0283738	0.124261	845.287
				977.3	977.075	162.261	0.0246985	0.0257039	0.0282794	0.123848	845.411
				977.75	977.525	238.904	0.0363647	0.0251286	0.0281899	0.123456	845.534
				978.2	977.975	195.197	0.0297118	0.0251656	0.0281055	0.123086	845.657
				978.65	978.425	193.607	0.0294698	0.0254933	0.0280116	0.122675	845.78
				979.1	978.875	114.943	0.017496	0.0258771	0.0279233	0.122288	845.902
				979.55	979.325	154.706	0.0235486	0.0256094	0.027837	0.12191	846.024
				980	979.775	173.199	0.0263634	0.0258467	0.0277533	0.121544	846.146
				980.45	980.225	106.428	0.0161999	0.0255447	0.0276701	0.121179	846.267
				980.9	980.675	194.607	0.029622	0.025586	0.0275803	0.120786	846.388
				981.35	981.125	183.166	0.0278805	0.026239	0.0274872	0.120379	846.508
				981.8	981.575	208.143	0.0316824	0.0253986	0.0273978	0.119987	846.628
				982.25	982.025	152.309	0.0231836	0.0253956	0.0273096	0.119601	846.747
				982.7	982.475	166.661	0.0253682	0.0247363	0.0272165	0.119193	846.867
				983.15	982.925	205.515	0.0312824	0.0245231	0.0271251	0.118793	846.985
				983.6	983.375	226.352	0.0344541	0.023963	0.0270289	0.118371	847.104
				984.05	983.825	151.536	0.0230661	0.0242381	0.0269381	0.117974	847.222
				984.5	984.275	151.289	0.0230284	0.0236636	0.0268528	0.1176	847.339
				984.95	984.725	93.8276	0.0142819	0.0230367	0.0267665	0.117222	847.457
				985.4	985.175	108.176	0.016466	0.0232413	0.0266797	0.116842	847.573
				985.85	985.625	204.172	0.0310779	0.022613	0.0265889	0.116445	847.69
				986.3	986.075	119.074	0.0181249	0.022672	0.0264921	0.11602	847.806
				986.75	986.525	161.844	0.024635	0.0223245	0.0264013	0.115623	847.922
				987.2	986.975	147.946	0.0225196	0.0225619	0.0263159	0.115249	848.037
				987.65	987.425	165.777	0.0252337	0.0225527	0.0262245	0.114848	848.152
				988.1	987.875	116.338	0.0177083	0.0221398	0.0261378	0.114469	848.266
				988.55	988.325	152.897	0.0232731	0.0212412	0.026052	0.114093	848.38
				989	988.775	75.4437	0.0114836	0.0210156	0.0259646	0.11371	848.494
				989.45	989.225	86.7159	0.0131994	0.0205398	0.0258782	0.113332	848.607
				989.9	989.675	134.655	0.0204964	0.0203688	0.025794	0.112963	848.72
				990.35	990.125	107.924	0.0164276	0.0211838	0.0257088	0.11259	848.833
				990.8	990.575	191.304	0.0291192	0.02124	0.0256209	0.112205	848.945
				991.25	991.025	160.208	0.024386	0.0217871	0.025532	0.111816	849.057
				991.7	991.475	185.056	0.0281682	0.0216445	0.0254392	0.11141	849.168
				992.15	991.925	165.389	0.0251747	0.0215362	0.0253481	0.111011	849.279
				992.6	992.375	148.546	0.0226108	0.0211362	0.0252497	0.110579	849.39
				993.05	992.825	102.38	0.0155838	0.0213769	0.0251508	0.110147	849.5
				993.5	993.275	120.416	0.018329	0.0209974	0.0250519	0.109713	849.61
				993.95	993.725	85.6408	0.0130358	0.0211965	0.0249462	0.109251	849.719
				994.4	994.175	70.2431	0.010692	0.0219656	0.0248426	0.108797	849.828
				994.85	994.625	220.616	0.0335809	0.021791	0.0247426	0.108359	849.936
				995.3	995.075	211.924	0.0322579	0.0225623	0.0246287	0.10786	850.044
				995.75	995.525	194.554	0.029614	0.0222629	0.0245028	0.107309	850.151
				996.2	995.975	142.171	0.0216406	0.0223984	0.0243672	0.106715	850.258
				996.65	996.425	133.001	0.0202448	0.0218388	0.0242179	0.106061	850.364
				997.1	996.875	110.59	0.0168335	0.022284	0.0240742	0.105431	850.469
				997.55	997.325	149.553	0.0227642	0.0225367	0.0239373	0.104832	850.574
				998	997.775	100.531	0.0153023	0.0232287	0.023807	0.104261	850.679
				998.45	998.225	102.921	0.0156661	0.0234857	0.0236836	0.103721	850.782
				998.9	998.675	192.813	0.029349	0.0234644	0.0235604	0.103181	850.885
				999.35	999.125	110.573	0.0168309	0.0241929	0.0234299	0.10261	850.988
				999.8	999.575	214.338	0.0326255	0.0234956	0.0232992	0.102038	851.09
				1000.25	1000.03	149.991	0.0228309	0.0241849	0.0231713	0.101477	851.192
				1000.7	1000.48	178.901	0.0272314	0.0249858	0.0230386	0.100896	851.292
				1001.15	1000.93	107.858	0.0164176	0.0255881	0.0229072	0.100321	851.393
				1001.6	1001.38	226.799	0.0345222	0.0256007	0.0227744	0.0997392	851.493
				1002.05	1001.83	183.413	0.0279181	0.0257886	0.0226474	0.0991828	851.592
				1002.5	1002.28	197.855	0.0301165	0.0252659	0.0225261	0.0986517	851.69
				1002.95	1002.73	155.864	0.0237247	0.0251034	0.0224041	0.0981172	851.789
				1003.4	1003.18	82.7092	0.0125896	0.0252682	0.0222846	0.0975939	851.886
				1003.85	1003.63	170.743	0.0259896	0.0248517	0.0221687	0.0970863	851.983
				1004.3	1004.08	124.416	0.0189379	0.0256286	0.022054	0.0965842	852.08
				1004.75	1004.53	307.026	0.0467338	0.0253499	0.0219559	0.0961546	852.176
				1005.2	1004.98	305.044	0.0464321	0.0254454	0.021875	0.0958003	852.272
				1005.65	1005.43	225.265	0.0342886	0.0250484	0.0217966	0.0954569	852.367
				1006.1	1005.88	134.75	0.0205109	0.0254485	0.0217263	0.0951488	852.462
				1006.55	1006.33	136.503	0.0207777	0.0246583	0.0216531	0.0948285	852.557
				1007	1006.78	77.4436	0.0117881	0.0243265	0.0215754	0.0944883	852.652
				1007.45	1007.23	78.1164	0.0118905	0.023859	0.0214955	0.0941383	852.746
				1007.9	1007.68	125.653	0.0191262	0.0235162	0.0214156	0.0937884	852.84
				1008.35	1008.13	135.362	0.020604	0.0238428	0.0213372	0.0934451	852.933
				1008.8	1008.58	217.744	0.0331438	0.0232835	0.0212642	0.0931252	853.026
				1009.25	1009.03	175.888	0.0267727	0.0241831	0.0212023	0.0928541	853.119
				1009.7	1009.48	163.175	0.0248376	0.0234673	0.0211428	0.0925934	853.212
				1010.15	1009.93	124.132	0.0188948	0.0223307	0.0210906	0.0923651	853.304
				1010.6	1010.38	163.058	0.0248198	0.0214048	0.0210396	0.0921417	853.396
				1011.05	1010.83	117.771	0.0179264	0.0218457	0.0209906	0.0919272	853.488
				1011.5	1011.28	137.646	0.0209518	0.0218126	0.0209418	0.0917133	853.58
				1011.95	1011.73	133.348	0.0202975	0.021849	0.0208862	0.0914698	853.671
				1012.4	1012.18	108.582	0.0165277	0.0223833	0.0208273	0.0912117	853.762
				1012.85	1012.63	127.762	0.0194473	0.0222782	0.0207674	0.0909495	853.853
				1013.3	1013.08	93.5834	0.0142448	0.0224735	0.0207041	0.0906722	853.944
				1013.75	1013.53	248.521	0.0378286	0.0216687	0.0206399	0.0903913	854.034
				1014.2	1013.98	208.267	0.0317013	0.021544	0.0205765	0.0901134	854.125
				1014.65	1014.43	148.24	0.0225644	0.0211139	0.0205059	0.0898044	854.214
				1015.1	1014.88	97.5244	0.0148446	0.0212971	0.0204439	0.0895327	854.304
				1015.55	1015.33	195.577	0.0297696	0.0207052	0.0203894	0.0892941	854.393
				1016	1015.78	131.934	0.0200823	0.0206872	0.0203411	0.0890827	854.482
				1016.45	1016.23	82.4677	0.0125528	0.0207298	0.0202982	0.0888945	854.571
				1016.9	1016.68	151.837	0.0231119	0.0209405	0.0202569	0.0887138	854.66
				1017.35	1017.13	111.151	0.0169188	0.0217958	0.0202127	0.0885204	854.748
				1017.8	1017.58	162.306	0.0247053	0.0216793	0.0201698	0.0883322	854.837
				1018.25	1018.03	106.712	0.0162431	0.0218746	0.0201308	0.0881618	854.925
				1018.7	1018.48	158.686	0.0241544	0.0208887	0.0200841	0.087957	855.013
				1019.15	1018.93	103.83	0.0158045	0.0202884	0.0200371	0.0877511	855.101
				1019.6	1019.38	149.408	0.0227421	0.019952	0.0199855	0.0875251	855.188
				1020.05	1019.83	81.3961	0.0123897	0.0204566	0.0199333	0.0872967	855.275
				1020.5	1020.28	115.291	0.017549	0.0197619	0.0198822	0.0870728	855.362
				1020.95	1020.73	143.523	0.0218464	0.0193931	0.0198317	0.0868517	855.449
				1021.4	1021.18	162.421	0.0247229	0.0196223	0.0197863	0.0866528	855.536
				1021.85	1021.63	226.571	0.0344874	0.0191088	0.0197479	0.0864846	855.622
				1022.3	1022.08	111.698	0.0170021	0.0193578	0.0197118	0.0863267	855.709
				1022.75	1022.53	120.52	0.0183449	0.0191959	0.0196789	0.0861823	855.795
				1023.2	1022.98	112.512	0.017126	0.0194907	0.0196484	0.0860489	855.881
				1023.65	1023.43	125.449	0.0190952	0.0191741	0.0196098	0.0858801	855.967
				1024.1	1023.88	101.825	0.0154993	0.0193773	0.01957	0.0857057	856.053
				1024.55	1024.33	167.138	0.0254409	0.0189676	0.0195245	0.0855065	856.138
				1025	1024.78	99.7295	0.0151803	0.0191642	0.0194729	0.0852805	856.223
				1025.45	1025.23	81.0624	0.0123389	0.0189767	0.0194213	0.0850543	856.308
				1025.9	1025.68	114.088	0.0173659	0.0184902	0.0193699	0.0848295	856.393
				1026.35	1026.13	80.9855	0.0123272	0.0183228	0.019317	0.0845976	856.478
				1026.8	1026.58	145.506	0.0221481	0.0172806	0.0192673	0.08438	856.562
				1027.25	1027.03	139.965	0.0213048	0.0174595	0.0192206	0.0841756	856.646
				1027.7	1027.48	147.394	0.0224355	0.0176588	0.0191682	0.083946	856.73
				1028.15	1027.93	114.996	0.0175041	0.0178323	0.0191169	0.0837215	856.814
				1028.6	1028.38	131.873	0.020073	0.0175472	0.0190611	0.083477	856.898
				1029.05	1028.83	92.8833	0.0141382	0.0176113	0.0190072	0.0832409	856.981
				1029.5	1029.28	108.521	0.0165185	0.0168878	0.0189557	0.0830153	857.064
				1029.95	1029.73	89.4271	0.0136121	0.0167477	0.0189079	0.0828061	857.147
				1030.4	1030.18	76.402	0.0116295	0.0171758	0.0188576	0.0825855	857.229
				1030.85	1030.63	139.318	0.0212063	0.0173151	0.0188041	0.0823512	857.312
				1031.3	1031.08	82.785	0.0126011	0.0177875	0.0187459	0.0820967	857.394
				1031.75	1031.53	136.383	0.0207595	0.0174388	0.0186854	0.0818315	857.476
				1032.2	1031.98	148.024	0.0225314	0.0171394	0.0186257	0.0815701	857.557
				1032.65	1032.43	136.445	0.0207689	0.0165851	0.0185594	0.0812799	857.638
				1033.1	1032.88	86.1118	0.0131075	0.0165397	0.0184977	0.0810096	857.719
				1033.55	1033.33	110.667	0.0168451	0.0161236	0.0184326	0.0807245	857.8
				1034	1033.78	67.3277	0.0102483	0.016148	0.0183623	0.0804165	857.881
				1034.45	1034.23	80.3982	0.0122378	0.0161448	0.0182912	0.0801052	857.961
				1034.9	1034.68	140.129	0.0213297	0.0161055	0.0182214	0.0797997	858.04
				1035.35	1035.13	133.297	0.0202898	0.0166292	0.0181518	0.0794947	858.12
				1035.8	1035.58	146.163	0.0222481	0.0162374	0.0180867	0.0792098	858.199
				1036.25	1036.03	97.3998	0.0148257	0.0165082	0.0180231	0.078931	858.278
				1036.7	1036.48	98.661	0.0150176	0.01631	0.0179536	0.0786267	858.357
				1037.15	1036.93	70.9212	0.0107952	0.0161133	0.0178861	0.0783311	858.435
				1037.6	1037.38	108.734	0.0165509	0.0157842	0.0178132	0.0780119	858.513
				1038.05	1037.83	74.4679	0.0113351	0.016128	0.0177421	0.0777004	858.591
				1038.5	1038.28	96.2493	0.0146505	0.0158829	0.0176753	0.0774077	858.668
				1038.95	1038.73	108.08	0.0164513	0.0158957	0.017613	0.0771348	858.745
				1039.4	1039.18	84.0006	0.0127861	0.0160002	0.0175501	0.0768595	858.822
				1039.85	1039.63	148.652	0.0226271	0.0155283	0.0174931	0.07661	858.899
				1040.3	1040.08	85.2714	0.0129796	0.0156981	0.0174408	0.0763808	858.975
				1040.75	1040.53	120.144	0.0182877	0.0155504	0.017394	0.076176	859.051
				1041.2	1040.98	109.04	0.0165974	0.0157283	0.0173639	0.0760441	859.127
				1041.65	1041.43	120.878	0.0183995	0.0157977	0.0173353	0.0759187	859.203
				1042.1	1041.88	91.041	0.0138578	0.0167878	0.0173135	0.0758234	859.279
				1042.55	1042.33	133.542	0.020327	0.0171994	0.0172901	0.0757211	859.355
				1043	1042.78	76.8603	0.0116993	0.0178898	0.0172724	0.0756436	859.43
				1043.45	1043.23	69.0871	0.0105161	0.0182065	0.0172641	0.0756073	859.506
				1043.9	1043.68	94.8178	0.0144327	0.0179305	0.0172598	0.075588	859.582
				1044.35	1044.13	75.0188	0.011419	0.0179853	0.0172497	0.0755442	859.657
				1044.8	1044.58	156.728	0.0238564	0.0173178	0.0172586	0.0755831	859.733
				1045.25	1045.03	125.78	0.0191456	0.0172151	0.0172908	0.0757239	859.808
				1045.7	1045.48	121.943	0.0185616	0.0168085	0.0173322	0.0759052	859.884
				1046.15	1045.93	108.235	0.016475	0.0165403	0.0173757	0.0760957	859.96
				1046.6	1046.38	207.522	0.0315879	0.0161162	0.0174255	0.0763141	860.037
				1047.05	1046.83	165.517	0.0251942	0.0162549	0.0174827	0.0765644	860.113
				1047.5	1047.28	169.716	0.0258333	0.0158676	0.0175414	0.0768214	860.19
				1047.95	1047.73	139.943	0.0213013	0.0162807	0.0175974	0.0770666	860.267
				1048.4	1048.18	70.0007	0.0106551	0.0173859	0.0176492	0.0772937	860.345
				1048.85	1048.63	91.5665	0.0139378	0.0176389	0.0177005	0.0775183	860.422
				1049.3	1049.08	56.5611	0.00860943	0.0182087	0.0177514	0.0777413	860.5
				1049.75	1049.53	71.1008	0.0108226	0.0178963	0.0177991	0.0779499	860.578
				1050.2	1049.98	64.0483	0.00974909	0.0177462	0.0178416	0.0781363	860.656
				1050.65	1050.43	72.0378	0.0109652	0.0173474	0.0178637	0.078233	860.734
				1051.1	1050.88	62.3705	0.0094937	0.0173174	0.0178814	0.0783103	860.812
				1051.55	1051.33	110.178	0.0167708	0.0163653	0.0178967	0.0783777	860.891
				1052	1051.78	80.1098	0.0121939	0.0157024	0.0179161	0.0784624	860.969
				1052.45	1052.23	133.85	0.0203739	0.0150854	0.0179396	0.0785655	861.048
				1052.9	1052.68	221.568	0.0337258	0.0146583	0.0179629	0.0786675	861.127
				1053.35	1053.13	129.718	0.019745	0.0150467	0.0179821	0.0787515	861.205
				1053.8	1053.58	153.635	0.0233854	0.0151333	0.0180049	0.0788514	861.284
				1054.25	1054.03	113.625	0.0172954	0.015463	0.0180108	0.078877	861.363
				1054.7	1054.48	105.072	0.0159934	0.0155938	0.017988	0.0787775	861.442
				1055.15	1054.93	66.9255	0.010187	0.015715	0.017954	0.0786283	861.52
				1055.6	1055.38	104.095	0.0158448	0.0156953	0.0179172	0.0784674	861.599
				1056.05	1055.83	76.1699	0.0115942	0.0158906	0.017873	0.0782736	861.677
				1056.5	1056.28	74.0673	0.0112741	0.0155156	0.0178251	0.0780639	861.755
				1056.95	1056.73	84.5903	0.0128759	0.0153863	0.0177778	0.077857	861.833
				1057.4	1057.18	81.0097	0.0123309	0.0151005	0.0177295	0.0776452	861.911
				1057.85	1057.63	123.591	0.0188124	0.0140611	0.0176804	0.0774304	861.988
				1058.3	1058.08	103.516	0.0157567	0.0139422	0.0176298	0.0772087	862.065
				1058.75	1058.53	102.051	0.0155336	0.0135906	0.0175776	0.0769799	862.142
				1059.2	1058.98	89.1361	0.0135678	0.0135928	0.0175303	0.0767728	862.219
				1059.65	1059.43	80.7766	0.0122954	0.0136941	0.0174843	0.0765713	862.296
				1060.1	1059.88	69.3177	0.0105512	0.0143365	0.0174465	0.0764058	862.372
				1060.55	1060.33	89.3191	0.0135957	0.0142577	0.0174102	0.0762467	862.448
				1061	1060.78	58.4324	0.00889427	0.0142553	0.0173706	0.0760735	862.524
				1061.45	1061.23	62.275	0.00947916	0.0143549	0.0173292	0.0758922	862.6
				1061.9	1061.68	94.418	0.0143718	0.014338	0.0172876	0.0757099	862.676
				1062.35	1062.13	78.1744	0.0118993	0.0148259	0.0172445	0.0755213	862.752
				1062.8	1062.58	113.317	0.0172485	0.0148181	0.0172056	0.0753507	862.827
				1063.25	1063.03	105.125	0.0160015	0.0148785	0.0171688	0.0751897	862.902
				1063.7	1063.48	113.926	0.0173412	0.0146737	0.0171257	0.0750011	862.977
				1064.15	1063.93	119.042	0.0181199	0.0146845	0.0170809	0.0748049	863.052
				1064.6	1064.38	155.555	0.0236778	0.0145829	0.0170317	0.0745893	863.126
				1065.05	1064.83	93.2216	0.0141897	0.014691	0.0169832	0.0743771	863.201
				1065.5	1065.28	75.8426	0.0115444	0.0144538	0.0169374	0.0741762	863.275
				1065.95	1065.73	87.8147	0.0133667	0.0144202	0.0168938	0.0739853	863.349
				1066.4	1066.18	82.2571	0.0125207	0.0146183	0.0168501	0.0737941	863.423
				1066.85	1066.63	148.324	0.022577	0.0146445	0.0168082	0.0736106	863.496
				1067.3	1067.08	122.505	0.0186471	0.0151395	0.0167684	0.0734361	863.57
				1067.75	1067.53	111.852	0.0170254	0.0153468	0.0167316	0.073275	863.643
				1068.2	1067.98	73.7951	0.0112327	0.0155507	0.016701	0.0731412	863.716
				1068.65	1068.43	90.6349	0.013796	0.0157038	0.0166659	0.0729873	863.789
				1069.1	1068.88	66.7483	0.0101601	0.0157464	0.016633	0.0728431	863.862
				1069.55	1069.33	84.2381	0.0128223	0.0150541	0.0165977	0.0726887	863.935
				1070	1069.78	56.5967	0.00861484	0.0149285	0.0165608	0.0725271	864.007
				1070.45	1070.23	53.7887	0.00818743	0.0149155	0.0165254	0.072372	864.08
				1070.9	1070.68	89.6082	0.0136397	0.0148939	0.0164933	0.0722314	864.152
				1071.35	1071.13	98.0337	0.0149222	0.0156191	0.0164614	0.0720916	864.224
				1071.8	1071.58	146.463	0.0222938	0.01589	0.0164333	0.0719687	864.296
				1072.25	1072.03	141.921	0.0216025	0.0162048	0.0164079	0.0718574	864.368
				1072.7	1072.48	133.25	0.0202826	0.016286	0.0163839	0.0717523	864.44
				1073.15	1072.93	135.048	0.0205564	0.0166316	0.0163705	0.0716937	864.511
				1073.6	1073.38	124.922	0.019015	0.0169846	0.0163634	0.0716625	864.583
				1074.05	1073.83	60.0504	0.00914055	0.0190902	0.0163591	0.0716436	864.655
				1074.5	1074.28	75.8896	0.0115515	0.0196343	0.0163564	0.0716317	864.726
				1074.95	1074.73	74.0496	0.0112714	0.0200849	0.0163523	0.0716139	864.798
				1075.4	1075.18	84.8356	0.0129132	0.0207477	0.0163416	0.0715671	864.869
				1075.85	1075.63	182.31	0.0277502	0.0208653	0.0163278	0.0715067	864.941
				1076.3	1076.08	185.689	0.0282645	0.0211125	0.0163106	0.0714312	865.012
				1076.75	1076.53	165.945	0.0252593	0.0207583	0.0162898	0.0713401	865.084
				1077.2	1076.98	123.055	0.0187307	0.0203741	0.0162675	0.0712427	865.155
				1077.65	1077.43	121.475	0.0184903	0.0231181	0.0162387	0.0711163	865.226
				1078.1	1077.88	139.332	0.0212084	0.0265744	0.016213	0.0710039	865.297
				1078.55	1078.33	357.245	0.0543779	0.0284698	0.0161879	0.0708938	865.368
				1079	1078.78	159.304	0.0242484	0.0286744	0.0161646	0.0707918	865.439
				1079.45	1079.23	118.754	0.0180761	0.029802	0.0161447	0.0707048	865.509
				1079.9	1079.68	145.237	0.0221072	0.0300728	0.0161279	0.0706311	865.58
				1080.35	1080.13	105.825	0.0161081	0.030169	0.0161086	0.0705466	865.651
				1080.8	1080.58	132.138	0.0201133	0.0293432	0.0160896	0.0704633	865.721
				1081.25	1081.03	97.6101	0.0148577	0.0289216	0.0160669	0.0703639	865.791
				1081.7	1081.48	88.9146	0.0135341	0.0282443	0.0160328	0.0702145	865.862
				1082.15	1081.93	511.822	0.0779068	0.0281699	0.0159933	0.0700415	865.932
				1082.6	1082.38	611.88	0.0931372	0.0277325	0.0159438	0.0698247	866.001
				1083.05	1082.83	386.418	0.0588185	0.0271982	0.0158892	0.0695856	866.071
				1083.5	1083.28	88.2727	0.0134364	0.0250413	0.0158338	0.069343	866.14
				1083.95	1083.73	231.46	0.0352316	0.0242734	0.0157791	0.0691037	866.21
				1084.4	1084.18	111.416	0.0169591	0.0241369	0.0157251	0.0688673	866.278
				1084.85	1084.63	98.1043	0.0149329	0.023734	0.0156775	0.0686588	866.347
				1085.3	1085.08	68.374	0.0104075	0.0237491	0.0156349	0.0684721	866.416
				1085.75	1085.53	127.532	0.0194123	0.023373	0.0155949	0.068297	866.484
				1086.2	1085.98	72.4935	0.0110346	0.023276	0.0155576	0.0681336	866.552
				1086.65	1086.43	112.797	0.0171694	0.0231181	0.0155167	0.0679545	866.62
				1087.1	1086.88	61.1245	0.00930404	0.0202517	0.015475	0.0677717	866.688
				1087.55	1087.33	65.6174	0.00998794	0.0162815	0.0154318	0.0675825	866.755
				1088	1087.78	59.6837	0.00908474	0.0140999	0.0153871	0.0673871	866.823
				1088.45	1088.23	53.364	0.00812278	0.0139594	0.0153415	0.0671873	866.89
				1088.9	1088.68	99.911	0.0152079	0.012688	0.0152955	0.0669858	866.957
				1089.35	1089.13	89.652	0.0136463	0.0124536	0.015249	0.0667822	867.024
				1089.8	1089.58	107.91	0.0164255	0.0122275	0.015205	0.0665894	867.09
				1090.25	1090.03	80.2465	0.0122147	0.0122684	0.0151616	0.0663991	867.157
				1090.7	1090.48	84.2294	0.0128209	0.0117599	0.0151176	0.0662067	867.223
				1091.15	1090.93	67.1365	0.0102192	0.0117204	0.0150805	0.0660443	867.289
				1091.6	1091.38	116.362	0.017712	0.0112974	0.0150437	0.0658831	867.355
				1092.05	1091.83	64.139	0.00976289	0.0115387	0.0150078	0.0657259	867.42
				1092.5	1092.28	85.4357	0.0130046	0.01156	0.0149732	0.0655741	867.486
				1092.95	1092.73	68.8952	0.0104869	0.0117258	0.014938	0.0654201	867.551
				1093.4	1093.18	56.0472	0.0085312	0.0121201	0.0148994	0.065251	867.617
				1093.85	1093.63	79.0857	0.012038	0.0118448	0.0148616	0.0650854	867.682
				1094.3	1094.08	66.9076	0.0101843	0.0117472	0.0148263	0.0649309	867.747
				1094.75	1094.53	74.0102	0.0112654	0.0114262	0.0147902	0.0647729	867.811
				1095.2	1094.98	57.3886	0.00873538	0.011282	0.0147552	0.0646194	867.876
				1095.65	1095.43	67.0411	0.0102046	0.0111607	0.014716	0.0644477	867.941
				1096.1	1095.88	54.4375	0.00828619	0.0113429	0.0146769	0.0642764	868.005
				1096.55	1096.33	94.4084	0.0143703	0.0108443	0.0146389	0.06411	868.069
				1097	1096.78	68.5628	0.0104363	0.0107308	0.0146028	0.0639522	868.133
				1097.45	1097.23	82.5544	0.012566	0.0105495	0.0145685	0.0638018	868.197
				1097.9	1097.68	107.772	0.0164045	0.0103158	0.0145355	0.0636575	868.26
				1098.35	1098.13	61.9289	0.00942649	0.0103981	0.0145018	0.0635098	868.324
				1098.8	1098.58	76.177	0.0115953	0.0101786	0.0144679	0.0633614	868.387
				1099.25	1099.03	63.6261	0.00968482	0.0101189	0.0144343	0.0632141	868.45
				1099.7	1099.48	60.3591	0.00918754	0.00996407	0.0143997	0.0630627	868.514
				1100.15	1099.93	67.4862	0.0102724	0.0102911	0.0143716	0.0629393	868.576
				1100.6	1100.38	92.2792	0.0140462	0.0107381	0.014352	0.0628538	868.639
				1101.05	1100.83	47.5665	0.00724031	0.0116149	0.014339	0.062797	868.702
				1101.5	1101.28	48.4919	0.00738118	0.0114623	0.0143297	0.0627559	868.765
				1101.95	1101.73	60.4214	0.00919703	0.0113972	0.0143196	0.0627117	868.828
				1102.4	1102.18	36.6509	0.00557881	0.0113264	0.0143091	0.0626656	868.89
				1102.85	1102.63	67.3967	0.0102588	0.010887	0.0143021	0.062635	868.953
				1103.3	1103.08	48.8055	0.00742891	0.0109072	0.0142957	0.0626073	869.015
				1103.75	1103.53	58.6677	0.00893009	0.0110645	0.0142869	0.0625686	869.078
				1104.2	1103.98	52.6516	0.00801435	0.0114342	0.0142775	0.0625273	869.141
				1104.65	1104.43	102.512	0.0156039	0.0117573	0.014262	0.0624595	869.203
				1105.1	1104.88	128.705	0.0195908	0.0121602	0.014244	0.0623805	869.265
				1105.55	1105.33	175.409	0.0266999	0.0124718	0.0142245	0.0622954	869.328
				1106	1105.78	73.3518	0.0111652	0.0135639	0.0142043	0.0622068	869.39
				1106.45	1106.23	59.5765	0.00906841	0.0146493	0.0141827	0.0621123	869.452
				1106.9	1106.68	72.7912	0.0110799	0.0149172	0.0141602	0.0620138	869.514
				1107.35	1107.13	47.1443	0.00717606	0.015329	0.0141248	0.0618588	869.576
				1107.8	1107.58	64.7215	0.00985156	0.0151983	0.014085	0.0616843	869.638
				1108.25	1108.03	97.8825	0.0148991	0.0152183	0.0140423	0.0614972	869.699
				1108.7	1108.48	114.629	0.0174482	0.0151721	0.013995	0.0612903	869.76
				1109.15	1108.93	104.933	0.0159724	0.0153559	0.0139454	0.0610732	869.821
				1109.6	1109.38	123.064	0.0187321	0.0151474	0.0138908	0.0608341	869.882
				1110.05	1109.83	135.273	0.0205906	0.0146603	0.0138285	0.0605609	869.943
				1110.5	1110.28	198.241	0.0301751	0.0137433	0.0137621	0.0602701	870.003
				1110.95	1110.73	198.231	0.0301737	0.0135436	0.0136725	0.059878	870.063
				1111.4	1111.18	97.3814	0.0148229	0.0135203	0.0135581	0.059377	870.122
				1111.85	1111.63	93.4671	0.0142271	0.0133865	0.0134305	0.0588179	870.181
				1112.3	1112.08	49.3633	0.00751381	0.0136202	0.0133035	0.0582619	870.239
				1112.75	1112.53	51.56	0.00784819	0.0136401	0.0131693	0.0576742	870.297
				1113.2	1112.98	52.301	0.00796098	0.0134178	0.0130334	0.0570792	870.354
				1113.65	1113.43	78.0151	0.011875	0.0130729	0.0128968	0.0564809	870.411
				1114.1	1113.88	73.7458	0.0112252	0.0129429	0.0127654	0.0559052	870.467
				1114.55	1114.33	61.5006	0.00936129	0.0123728	0.0126374	0.0553446	870.522
				1115	1114.78	48.8912	0.00744196	0.0118316	0.012513	0.0548	870.577
				1115.45	1115.23	45.8089	0.00697279	0.0109328	0.0123898	0.0542605	870.631
				1115.9	1115.68	56.3578	0.00857849	0.00986897	0.0122694	0.0537332	870.685
				1116.35	1116.13	54.3253	0.0082691	0.00960332	0.0121562	0.0532373	870.738
				1116.8	1116.58	79.3961	0.0120852	0.00931407	0.0120557	0.0527971	870.791
				1117.25	1117.03	67.4579	0.0102681	0.00938328	0.0119622	0.0523876	870.843
				1117.7	1117.48	67.2183	0.0102316	0.00936665	0.0118685	0.0519774	870.895
				1118.15	1117.93	67.0515	0.0102062	0.00943606	0.0117757	0.051571	870.947
				1118.6	1118.38	86.9956	0.013242	0.00920886	0.0116835	0.0511671	870.998
				1119.05	1118.83	44.4136	0.00676039	0.00917315	0.0115905	0.0507599	871.049
				1119.5	1119.28	60.6001	0.00922422	0.00903664	0.011498	0.0503547	871.099
				1119.95	1119.73	74.2349	0.0112996	0.00899651	0.0114062	0.0499528	871.149
				1120.4	1120.18	51.4684	0.00783425	0.00911093	0.0113345	0.0496387	871.199
				1120.85	1120.63	60.7316	0.00924423	0.00903481	0.0112894	0.0494412	871.248
				1121.3	1121.08	53.5615	0.00815284	0.00901078	0.011259	0.0493081	871.297
				1121.75	1121.53	58.9115	0.00896719	0.00893127	0.0112268	0.049167	871.346
				1122.2	1121.98	49.2654	0.00749891	0.00905659	0.0112025	0.0490605	871.396
				1122.65	1122.43	61.8773	0.00941862	0.00904392	0.011181	0.0489665	871.445
				1123.1	1122.88	46.6698	0.00710383	0.00899841	0.0111628	0.0488869	871.493
				1123.55	1123.33	68.8183	0.0104752	0.00864244	0.0111465	0.0488152	871.542
				1124	1123.78	42.6681	0.00649471	0.00861055	0.0111339	0.0487604	871.591
				1124.45	1124.23	43.3546	0.00659921	0.00853025	0.0111232	0.0487134	871.64
				1124.9	1124.68	61.5943	0.00937555	0.00831553	0.0111144	0.0486748	871.688
				1125.35	1125.13	45.8567	0.00698006	0.00849605	0.0111029	0.0486246	871.737
				1125.8	1125.58	51.0102	0.0077645	0.00852351	0.011085	0.0485462	871.786
				1126.25	1126.03	68.4261	0.0104155	0.00866364	0.0110661	0.0484633	871.834
				1126.7	1126.48	84.7471	0.0128997	0.00869898	0.0110429	0.0483617	871.882
				1127.15	1126.93	65.4706	0.00996559	0.00906955	0.0110223	0.0482715	871.931
				1127.6	1127.38	60.7731	0.00925055	0.0090504	0.0110043	0.0481925	871.979
				1128.05	1127.83	37.8849	0.00576663	0.00918632	0.0109881	0.0481218	872.027
				1128.5	1128.28	40.0142	0.00609075	0.00906191	0.0109748	0.0480635	872.075
				1128.95	1128.73	49.5215	0.00753789	0.00906844	0.0109626	0.0480098	872.123
				1129.4	1129.18	44.6112	0.00679048	0.00929376	0.010949	0.0479504	872.171
				1129.85	1129.63	76.3732	0.0116251	0.00937516	0.0109382	0.0479034	872.219
				1130.3	1130.08	64.5203	0.00982094	0.00963505	0.0109293	0.0478642	872.267
				1130.75	1130.53	72.8939	0.0110955	0.00973976	0.0109209	0.0478274	872.315
				1131.2	1130.98	63.7872	0.00970934	0.00973319	0.0109144	0.0477989	872.362
				1131.65	1131.43	100.391	0.0152809	0.00947419	0.0109069	0.0477662	872.41
				1132.1	1131.88	59.2344	0.00901634	0.00947696	0.0108988	0.0477308	872.458
				1132.55	1132.33	65.4227	0.00995829	0.0095363	0.0108915	0.0476986	872.506
				1133	1132.78	51.6536	0.00786243	0.0105022	0.0108852	0.047671	872.553
				1133.45	1133.23	43.5699	0.00663197	0.0122692	0.0108775	0.0476376	872.601
				1133.9	1133.68	74.4402	0.0113309	0.0134393	0.010866	0.0475868	872.648
				1134.35	1134.13	72.8246	0.011085	0.0141724	0.0108478	0.0475073	872.696
				1134.8	1134.58	81.7115	0.0124377	0.0142184	0.0108298	0.0474283	872.743
				1135.25	1135.03	65.457	0.00996351	0.0142003	0.0108139	0.0473586	872.791
				1135.7	1135.48	67.5188	0.0102773	0.0140272	0.0107992	0.0472945	872.838
				1136.15	1135.93	49.0147	0.00746076	0.0139996	0.0107882	0.0472462	872.885
				1136.6	1136.38	65.8528	0.0100238	0.0136163	0.0107784	0.0472035	872.932
				1137.05	1136.83	68.9602	0.0104967	0.0135078	0.0107661	0.0471495	872.98
				1137.5	1137.28	171.143	0.0260505	0.0133433	0.0107513	0.0470845	873.027
				1137.95	1137.73	283.789	0.0431969	0.0132382	0.0107335	0.0470069	873.074
				1138.4	1138.18	210.954	0.0321103	0.0133474	0.0107128	0.0469159	873.121
				1138.85	1138.63	145.758	0.0221865	0.0133108	0.0106891	0.0468123	873.167
				1139.3	1139.08	82.7228	0.0125916	0.0134609	0.0106573	0.0466731	873.214
				1139.75	1139.53	62.0153	0.00943964	0.0136767	0.0106174	0.0464984	873.261
				1140.2	1139.98	49.0158	0.00746092	0.0138895	0.0105757	0.0463155	873.307
				1140.65	1140.43	59.9758	0.00912919	0.0137763	0.0105327	0.0461275	873.353
				1141.1	1140.88	47.5167	0.00723274	0.0138056	0.0104916	0.0459473	873.399
				1141.55	1141.33	44.2637	0.00673759	0.0138025	0.0104519	0.0457736	873.445
				1142	1141.78	42.7303	0.00650418	0.0135761	0.0104104	0.0455919	873.49
				1142.45	1142.23	37.1482	0.0056545	0.0130867	0.0103659	0.045397	873.536
				1142.9	1142.68	58.6345	0.00892502	0.0115902	0.010321	0.0452003	873.581
				1143.35	1143.13	69.3934	0.0105627	0.0106133	0.0102789	0.0450156	873.626
				1143.8	1143.58	93.5304	0.0142367	0.00995745	0.0102419	0.0448538	873.671
				1144.25	1144.03	111.481	0.016969	0.00975647	0.0102057	0.0446953	873.716
				1144.7	1144.48	94.8244	0.0144337	0.00970245	0.0101664	0.0445233	873.76
				1145.15	1144.93	51.9033	0.00790044	0.0100142	0.0101257	0.0443447	873.804
				1145.6	1145.38	53.0515	0.00807521	0.0100727	0.0100815	0.0441513	873.849
				1146.05	1145.83	65.426	0.00995879	0.0101012	0.0100351	0.0439481	873.893
				1146.5	1146.28	37.7255	0.00574237	0.0100861	0.00999056	0.0437531	873.936
				1146.95	1146.73	103.621	0.0157726	0.0100207	0.00994788	0.0435661	873.98
				1147.4	1147.18	77.3348	0.0117715	0.0101035	0.00990485	0.0433777	874.023
				1147.85	1147.63	76.166	0.0115936	0.00996596	0.00986365	0.0431972	874.066
				1148.3	1148.08	55.2802	0.00841446	0.0100587	0.00982533	0.0430294	874.109
				1148.75	1148.53	54.9958	0.00837117	0.0100342	0.00979269	0.0428865	874.152
				1149.2	1148.98	54.5623	0.00830518	0.010553	0.00976685	0.0427733	874.195
				1149.65	1149.43	92.0199	0.0140068	0.0102659	0.00974329	0.0426701	874.238
				1150.1	1149.88	68.0469	0.0103577	0.0105296	0.00971972	0.0425669	874.28
				1150.55	1150.33	51.4544	0.00783211	0.0103672	0.00969465	0.0424571	874.323
				1151	1150.78	42.1805	0.0064205	0.0100908	0.00966811	0.0423409	874.365
				1151.45	1151.23	33.7132	0.00513165	0.0101939	0.00964155	0.0422246	874.407
				1151.9	1151.68	48.5681	0.00739278	0.00970495	0.00961733	0.0421185	874.449
				1152.35	1152.13	39.6567	0.00603634	0.00967446	0.00959799	0.0420338	874.492
				1152.8	1152.58	82.1917	0.0125108	0.00962619	0.00958083	0.0419586	874.533
				1153.25	1153.03	90.1475	0.0137218	0.00971001	0.00956516	0.04189	874.575
				1153.7	1153.48	183.053	0.0278633	0.00965259	0.00955086	0.0418274	874.617
				1154.15	1153.93	55.2181	0.00840501	0.00963288	0.00953796	0.0417709	874.659
				1154.6	1154.38	88.2838	0.0134381	0.00922206	0.00952695	0.0417227	874.701
				1155.05	1154.83	30.6465	0.00466485	0.00911267	0.00951682	0.0416783	874.742
				1155.5	1155.28	27.2895	0.00415386	0.00929777	0.00950667	0.0416339	874.784
				1155.95	1155.73	51.9483	0.00790729	0.00955635	0.00949622	0.0415881	874.826
				1156.4	1156.18	36.1681	0.00550532	0.00986347	0.00948631	0.0415447	874.867
				1156.85	1156.63	73.1276	0.0111311	0.00991932	0.00947844	0.0415102	874.909
				1157.3	1157.08	69.5069	0.01058	0.0101437	0.00947175	0.041481	874.95
				1157.75	1157.53	66.8439	0.0101746	0.00999979	0.00946549	0.0414535	874.992
				1158.2	1157.98	47.0739	0.00716534	0.00985434	0.00946057	0.041432	875.033
				1158.65	1158.43	51.8436	0.00789136	0.00892806	0.00945427	0.0414044	875.074
				1159.1	1158.88	35.3415	0.00537949	0.00894538	0.00944721	0.0413735	875.116
				1159.55	1159.33	52.9551	0.00806054	0.00870753	0.0094396	0.0413402	875.157
				1160	1159.78	76.9916	0.0117192	0.00881974	0.00943233	0.0413083	875.198
				1160.45	1160.23	77.8546	0.0118506	0.00909368	0.00942317	0.0412682	875.24
				1160.9	1160.68	76.0845	0.0115812	0.00905468	0.00941336	0.0412252	875.281
				1161.35	1161.13	56.2743	0.00856578	0.00932552	0.00940177	0.0411745	875.322
				1161.8	1161.58	70.6146	0.0107486	0.00935833	0.0093858	0.0411045	875.363
				1162.25	1162.03	62.3354	0.00948836	0.00934685	0.00936803	0.0410267	875.404
				1162.7	1162.48	70.0808	0.0106673	0.00926631	0.00934759	0.0409372	875.445
				1163.15	1162.93	55.2596	0.00841132	0.00941687	0.00932391	0.0408335	875.486
				1163.6	1163.38	57.6078	0.00876875	0.00931245	0.00929864	0.0407228	875.527
				1164.05	1163.83	55.4696	0.00844329	0.00936105	0.00927122	0.0406027	875.567
				1164.5	1164.28	46.1279	0.00702133	0.00929936	0.00924379	0.0404826	875.608
				1164.95	1164.73	65.0819	0.00990642	0.00898992	0.00921759	0.0403679	875.648
				1165.4	1165.18	46.5681	0.00708835	0.00903748	0.00919146	0.0402535	875.688
				1165.85	1165.63	73.5343	0.011193	0.00904059	0.00916443	0.0401351	875.729
				1166.3	1166.08	77.6539	0.0118201	0.00916716	0.00913125	0.0399897	875.769
				1166.75	1166.53	67.9232	0.0103389	0.00903351	0.00908467	0.0397858	875.808
				1167.2	1166.98	55.7326	0.00848332	0.00894855	0.0090296	0.0395446	875.848
				1167.65	1167.43	67.8457	0.0103271	0.00881029	0.0089695	0.0392814	875.887
				1168.1	1167.88	37.4368	0.00569842	0.00905727	0.00891807	0.0390561	875.926
				1168.55	1168.33	42.0471	0.00640018	0.00917273	0.00887952	0.0388873	875.965
				1169	1168.78	44.4439	0.00676501	0.00926832	0.00885009	0.0387584	876.004
				1169.45	1169.23	34.3	0.00522097	0.00947387	0.00882426	0.0386453	876.043
				1169.9	1169.68	84.417	0.0128495	0.00925219	0.00880203	0.038548	876.081
				1170.35	1170.13	76.513	0.0116464	0.00924955	0.00878143	0.0384577	876.12
				1170.8	1170.58	73.7363	0.0112237	0.00915412	0.00876154	0.0383706	876.158
				1171.25	1171.03	52.1755	0.00794188	0.00910659	0.0087438	0.038293	876.196
				1171.7	1171.48	50.6143	0.00770424	0.00899454	0.00872535	0.0382121	876.234
				1172.15	1171.93	51.006	0.00776386	0.00889144	0.00870765	0.0381346	876.273
				1172.6	1172.38	89.3339	0.0135979	0.00878442	0.00869012	0.0380578	876.311
				1173.05	1172.83	73.5367	0.0111934	0.00877694	0.00867053	0.0379721	876.349
				1173.5	1173.28	68.6584	0.0104508	0.00901814	0.00864966	0.0378807	876.386
				1173.95	1173.73	74.4859	0.0113378	0.00915233	0.00862903	0.0377903	876.424
				1174.4	1174.18	34.4986	0.00525119	0.0093876	0.00860782	0.0376974	876.462
				1174.85	1174.63	46.2033	0.00703282	0.00907215	0.00858608	0.0376022	876.5
				1175.3	1175.08	60.3684	0.00918896	0.00881241	0.00856613	0.0375148	876.537
				1175.75	1175.53	71.096	0.0108218	0.00854748	0.00854937	0.0374415	876.574
				1176.2	1175.98	52.4657	0.00798605	0.00846004	0.00854336	0.0374151	876.612
				1176.65	1176.43	41.5077	0.00631808	0.00831357	0.00854474	0.0374212	876.649
				1177.1	1176.88	53.0806	0.00807965	0.00822193	0.0085508	0.0374477	876.687
				1177.55	1177.33	36.406	0.00554153	0.00774542	0.00854922	0.0374408	876.724
				1178	1177.78	75.3233	0.0114653	0.0073925	0.00853498	0.0373784	876.762
				1178.45	1178.23	62.9564	0.00958289	0.00712791	0.00851009	0.0372694	876.799
				1178.9	1178.68	66.7595	0.0101618	0.00681966	0.0084801	0.0371381	876.836
				1179.35	1179.13	40.8962	0.00622501	0.00687235	0.00844829	0.0369987	876.873
				1179.8	1179.58	40.6789	0.00619193	0.0067983	0.00841535	0.0368545	876.91
				1180.25	1180.03	37.1858	0.00566022	0.00661745	0.00838273	0.0367116	876.947
				1180.7	1180.48	40.1118	0.00610561	0.00631591	0.00834787	0.036559	876.983
				1181.15	1180.93	30.4063	0.00462828	0.00619914	0.00831342	0.0364081	877.02
				1181.6	1181.38	38.3627	0.00583936	0.00613405	0.00827768	0.0362516	877.056
				1182.05	1181.83	23.5938	0.00359132	0.00607179	0.00824084	0.0360903	877.092
				1182.5	1182.28	24.8461	0.00378194	0.00613921	0.0082007	0.0359145	877.128
				1182.95	1182.73	32.1558	0.00489458	0.00584938	0.00816201	0.035745	877.164
				1183.4	1183.18	31.9585	0.00486454	0.00569821	0.00812189	0.0355693	877.199
				1183.85	1183.63	41.7674	0.00635761	0.00546554	0.00808258	0.0353972	877.234
				1184.3	1184.08	35.9875	0.00547783	0.0055321	0.00804542	0.0352344	877.27
				1184.75	1184.53	35.4177	0.00539109	0.00564734	0.0080068	0.0350653	877.305
				1185.2	1184.98	29.4948	0.00448954	0.0063311	0.00797098	0.0349084	877.34
				1185.65	1185.43	36.3554	0.00553382	0.00651312	0.00793535	0.0347524	877.374
				1186.1	1185.88	32.5275	0.00495117	0.00669355	0.00789964	0.034596	877.409
				1186.55	1186.33	44.492	0.00677233	0.00700895	0.0078635	0.0344377	877.443
				1187	1186.78	45.7074	0.00695734	0.00713803	0.00782744	0.0342798	877.478
				1187.45	1187.23	35.3365	0.00537873	0.00739299	0.00779211	0.0341251	877.512
				1187.9	1187.68	42.1014	0.00640845	0.00744216	0.00775964	0.0339829	877.546
				1188.35	1188.13	34.6589	0.0052756	0.00756383	0.00772814	0.0338449	877.58
				1188.8	1188.58	50.08	0.00762291	0.00750831	0.00769474	0.0336987	877.613
				1189.25	1189.03	56.5768	0.00861182	0.00754184	0.00765944	0.033544	877.647
				1189.7	1189.48	131.52	0.0200193	0.00748453	0.00762172	0.0333789	877.68
				1190.15	1189.93	65.2227	0.00992785	0.00762827	0.00758369	0.0332123	877.714
				1190.6	1190.38	55.2989	0.0084173	0.00760917	0.00754444	0.0330404	877.747
				1191.05	1190.83	81.8763	0.0124628	0.00759337	0.00750575	0.032871	877.779
				1191.5	1191.28	41.402	0.00630199	0.00756982	0.00746814	0.0327062	877.812
				1191.95	1191.73	60.0214	0.00913613	0.00748559	0.00743615	0.0325662	877.845
				1192.4	1192.18	38.9401	0.00592725	0.00754506	0.00740465	0.0324282	877.877
				1192.85	1192.63	48.7435	0.00741948	0.00762927	0.00737408	0.0322944	877.909
				1193.3	1193.08	34.1075	0.00519167	0.00772339	0.00734309	0.0321586	877.942
				1193.75	1193.53	40.6142	0.00618207	0.00760793	0.00730956	0.0320118	877.974
				1194.2	1193.98	27.5106	0.00418751	0.00748284	0.00727655	0.0318672	878.005
				1194.65	1194.43	49.326	0.00750814	0.00671401	0.00724187	0.0317153	878.037
				1195.1	1194.88	33.7197	0.00513264	0.00645613	0.00720668	0.0315612	878.069
				1195.55	1195.33	30.3481	0.00461942	0.0062896	0.00717314	0.0314143	878.1
				1196	1195.78	41.2437	0.0062779	0.00589486	0.00714146	0.0312756	878.131
				1196.45	1196.23	34.0866	0.00518848	0.00591931	0.00711	0.0311378	878.163
				1196.9	1196.68	43.5404	0.00662748	0.00570966	0.00707922	0.031003	878.194
				1197.35	1197.13	53.7198	0.00817693	0.00570107	0.00704817	0.030867	878.224
				1197.8	1197.58	47.6443	0.00725217	0.00562191	0.007017	0.0307305	878.255
				1198.25	1198.03	34.1502	0.00519817	0.00563702	0.00698793	0.0306032	878.286
				1198.7	1198.48	39.3192	0.00598495	0.00556211	0.00695833	0.0304736	878.316
				1199.15	1198.93	25.4501	0.00387388	0.00562488	0.00692853	0.0303431	878.347
				1199.6	1199.38	29.6455	0.00451248	0.00542253	0.00689795	0.0302091	878.377
				1200.05	1199.83	32.3239	0.00492017	0.00534297	0.00686789	0.0300775	878.407
				1200.5	1200.28	27.416	0.00417312	0.00533829	0.00683846	0.0299486	878.437
				1200.95	1200.73	44.7754	0.00681547	0.00665821	0.00680978	0.029823	878.467
				1201.4	1201.18	31.0972	0.00473345	0.00853389	0.00677976	0.0296915	878.496
				1201.85	1201.63	37.7556	0.00574696	0.00970061	0.0067484	0.0295542	878.526
				1202.3	1202.08	37.8217	0.00575702	0.0102027	0.006717	0.0294167	878.555
				1202.75	1202.53	36.1928	0.00550907	0.0103486	0.00668371	0.0292709	878.585
				1203.2	1202.98	30.2791	0.00460892	0.0104788	0.00665212	0.0291326	878.614
				1203.65	1203.43	36.1705	0.00550568	0.0104196	0.00662069	0.0289949	878.643
				1204.1	1203.88	21.4093	0.00325881	0.0106317	0.0065898	0.0288596	878.672
				1204.55	1204.33	22.7425	0.00346175	0.0106345	0.00655931	0.0287261	878.7
				1205	1204.78	29.7031	0.00452124	0.0107096	0.00652776	0.0285879	878.729
				1205.45	1205.23	223.343	0.0339961	0.0108826	0.00649569	0.0284475	878.757
				1205.9	1205.68	292.861	0.0445777	0.0107979	0.00646532	0.0283145	878.786
				1206.35	1206.13	204.505	0.0311287	0.0108219	0.00643568	0.0281847	878.814
				1206.8	1206.58	122.99	0.0187208	0.0107428	0.00640436	0.0280475	878.842
				1207.25	1207.03	67.7768	0.0103166	0.0106877	0.00637262	0.0279085	878.87
				1207.7	1207.48	52.1057	0.00793124	0.0106075	0.00633919	0.0277621	878.898
				1208.15	1207.93	31.149	0.00474134	0.0106431	0.00630782	0.0276247	878.925
				1208.6	1208.38	54.712	0.00832796	0.0106233	0.00627866	0.027497	878.953
				1209.05	1208.83	30.0414	0.00457274	0.0107059	0.00625143	0.0273777	878.98
				1209.5	1209.28	42.6843	0.00649717	0.0108162	0.00622551	0.0272642	879.007
				1209.95	1209.73	51.284	0.00780617	0.0108487	0.00620092	0.0271565	879.034
				1210.4	1210.18	33.083	0.00503572	0.00952453	0.00617802	0.0270562	879.062
				1210.85	1210.63	34.4144	0.00523837	0.00760908	0.00615831	0.02697	879.089
				1211.3	1211.08	26.8404	0.0040855	0.00635554	0.00614153	0.0268965	879.115
				1211.75	1211.53	30.2152	0.0045992	0.00566336	0.00612617	0.0268292	879.142
				1212.2	1211.98	25.1373	0.00382627	0.00542483	0.00611315	0.0267722	879.169
				1212.65	1212.43	35.188	0.00535613	0.00524471	0.00610066	0.0267175	879.196
				1213.1	1212.88	33.431	0.00508869	0.00522487	0.00608895	0.0266662	879.222
				1213.55	1213.33	32.8165	0.00499516	0.00497924	0.00607898	0.0266225	879.249
				1214	1213.78	37.9521	0.00577687	0.00490262	0.00607137	0.0265892	879.276
				1214.45	1214.23	34.1892	0.00520409	0.00480495	0.00606516	0.026562	879.302
				1214.9	1214.68	40.6565	0.00618852	0.00461896	0.00605911	0.0265355	879.329
				1215.35	1215.13	28.601	0.00435349	0.00465153	0.00605039	0.0264973	879.355
				1215.8	1215.58	31.5631	0.00480437	0.00457915	0.00603954	0.0264498	879.382
				1216.25	1216.03	27.4942	0.00418503	0.00463123	0.00603041	0.0264098	879.408
				1216.7	1216.48	34.8676	0.00530736	0.00458978	0.00602218	0.0263738	879.434
				1217.15	1216.93	27.2558	0.00414873	0.00462712	0.00601641	0.0263485	879.461
				1217.6	1217.38	28.4117	0.00432467	0.00451719	0.00601973	0.026363	879.487
				1218.05	1217.83	20.8247	0.00316983	0.00443891	0.0060223	0.0263743	879.514
				1218.5	1218.28	19.4701	0.00296364	0.00443803	0.00602015	0.0263649	879.54
				1218.95	1218.73	29.2102	0.00444622	0.00437639	0.00601671	0.0263498	879.566
				1219.4	1219.18	25.6235	0.00390028	0.00439689	0.00601194	0.0263289	879.593
				1219.85	1219.63	37.5766	0.00571971	0.00435161	0.00600487	0.026298	879.619
				1220.3	1220.08	24.4293	0.0037185	0.00444042	0.00599678	0.0262625	879.645
				1220.75	1220.53	34.0243	0.00517899	0.00444834	0.00598673	0.0262185	879.671
				1221.2	1220.98	24.4972	0.00372884	0.00448228	0.00597618	0.0261723	879.698
				1221.65	1221.43	30.289	0.00461044	0.00438827	0.0059646	0.0261216	879.724
				1222.1	1221.88	20.0215	0.00304756	0.00436635	0.00595324	0.0260719	879.75
				1222.55	1222.33	22.6315	0.00344485	0.00431944	0.00594148	0.0260203	879.776
				1223	1222.78	32.6956	0.00497675	0.00432906	0.00592996	0.0259699	879.802
				1223.45	1223.23	29.4475	0.00448234	0.00437358	0.00591719	0.025914	879.828
				1223.9	1223.68	37.0178	0.00563465	0.00431285	0.00590437	0.0258578	879.853
				1224.35	1224.13	34.4091	0.00523757	0.00432449	0.00589148	0.0258014	879.879
				1224.8	1224.58	40.8535	0.0062185	0.00422685	0.00587857	0.0257448	879.905
				1225.25	1225.03	32.6552	0.0049706	0.00431422	0.00586611	0.0256903	879.931
				1225.7	1225.48	32.1776	0.0048979	0.00421434	0.005853	0.0256328	879.956
				1226.15	1225.93	21.8969	0.00333302	0.00426295	0.00583901	0.0255716	879.982
				1226.6	1226.38	24.2324	0.00368853	0.0041656	0.00582406	0.0255061	880.007
				1227.05	1226.83	21.9392	0.00333947	0.00420204	0.00580978	0.0254436	880.033
				1227.5	1227.28	22.1529	0.003372	0.00422781	0.00579629	0.0253845	880.058
				1227.95	1227.73	25.6121	0.00389854	0.00418491	0.00578883	0.0253518	880.084
				1228.4	1228.18	20.8309	0.00317076	0.004416	0.00578336	0.0253279	880.109
				1228.85	1228.63	27.2293	0.00414469	0.00461065	0.00577918	0.0253096	880.134
				1229.3	1229.08	24.1062	0.00366932	0.00479178	0.00577821	0.0253053	880.16
				1229.75	1229.53	36.4839	0.00555338	0.00478788	0.00577703	0.0253001	880.185
				1230.2	1229.98	20.2436	0.00308137	0.0047966	0.0057776	0.0253026	880.21
				1230.65	1230.43	31.2043	0.00474975	0.00471676	0.00577825	0.0253055	880.235
				1231.1	1230.88	16.8588	0.00256615	0.00471657	0.0057796	0.0253114	880.261
				1231.55	1231.33	25.0487	0.00381278	0.00468631	0.00578084	0.0253168	880.286
				1232	1231.78	26.1864	0.00398595	0.00466028	0.00578276	0.0253252	880.311
				1232.45	1232.23	26.7774	0.00407591	0.00467196	0.00578416	0.0253314	880.337
				1232.9	1232.68	61.3293	0.00933522	0.00461445	0.00578738	0.0253455	880.362
				1233.35	1233.13	63.8718	0.00972223	0.00462292	0.00579139	0.025363	880.387
				1233.8	1233.58	59.3981	0.00904126	0.00459391	0.00579551	0.0253811	880.413
				1234.25	1234.03	40.3154	0.0061366	0.0046442	0.00578759	0.0253464	880.438
				1234.7	1234.48	33.859	0.00515384	0.00456269	0.00576216	0.025235	880.463
				1235.15	1234.93	21.1618	0.00322114	0.00465225	0.00572536	0.0250738	880.488
				1235.6	1235.38	21.8709	0.00332907	0.00458059	0.00568312	0.0248889	880.513
				1236.05	1235.83	20.0582	0.00305314	0.00460921	0.00563868	0.0246943	880.538
				1236.5	1236.28	18.3475	0.00279276	0.00462924	0.00559214	0.0244905	880.563
				1236.95	1236.73	23.764	0.00361723	0.00461256	0.00554528	0.0242852	880.587
				1237.4	1237.18	17.6783	0.0026909	0.00462484	0.00549541	0.0240668	880.611
				1237.85	1237.63	22.0001	0.00334873	0.00435693	0.00544453	0.023844	880.635
				1238.3	1238.08	23.2269	0.00353548	0.00417642	0.00539188	0.0236134	880.658
				1238.75	1238.53	31.0437	0.0047253	0.00432075	0.00533641	0.0233705	880.682
				1239.2	1238.98	25.2389	0.00384173	0.00441978	0.00528069	0.0231264	880.705
				1239.65	1239.43	32.5998	0.00496217	0.00441449	0.00522356	0.0228763	880.728
				1240.1	1239.88	21.3172	0.00324479	0.00448627	0.00516607	0.0226245	880.75
				1240.55	1240.33	20.8072	0.00316716	0.00447372	0.00510795	0.0223699	880.773
				1241	1240.78	27.8118	0.00423336	0.00445966	0.00504944	0.0221137	880.795
				1241.45	1241.23	23.8858	0.00363576	0.00452597	0.00498929	0.0218503	880.817
				1241.9	1241.68	28.4721	0.00433387	0.00454491	0.00492805	0.0215821	880.838
				1242.35	1242.13	24.3675	0.00370909	0.0046503	0.00486456	0.021304	880.86
				1242.8	1242.58	38.968	0.00593151	0.00469831	0.00479843	0.0210144	880.881
				1243.25	1243.03	79.3091	0.012072	0.00485535	0.00473045	0.0207167	880.901
				1243.7	1243.48	53.9779	0.00821623	0.00484905	0.00467597	0.0204781	880.922
				1244.15	1243.93	33.1293	0.00504276	0.00492552	0.00464226	0.0203305	880.942
				1244.6	1244.38	31.0654	0.00472861	0.0048695	0.00462234	0.0202432	880.962
				1245.05	1244.83	20.1397	0.00306556	0.00490621	0.00461009	0.0201896	880.983
				1245.5	1245.28	18.1186	0.00275792	0.00503634	0.00460039	0.0201471	881.003
				1245.95	1245.73	27.4952	0.00418517	0.00507649	0.00459263	0.0201131	881.023
				1246.4	1246.18	26.377	0.00401497	0.00515231	0.00458492	0.0200794	881.043
				1246.85	1246.63	32.2186	0.00490414	0.00519778	0.00458005	0.020058	881.063
				1247.3	1247.08	28.6238	0.00435696	0.00528535	0.00457602	0.0200404	881.083
				1247.75	1247.53	44.8927	0.00683333	0.00524497	0.00457312	0.0200277	881.103
				1248.2	1247.98	30.1743	0.00459297	0.00478983	0.00457253	0.0200251	881.123
				1248.65	1248.43	35.7884	0.00544753	0.00454509	0.0045715	0.0200206	881.143
				1249.1	1248.88	24.8715	0.0037858	0.00450681	0.0045714	0.0200202	881.163
[truncated: 2 more rows]

## Sheet: Calculations - Variable Windows
				Window Index	cum integral target	last m/z value just before passing cum integral	Final top m/z w/o margin factoring in min window size	round m/z edge	window start	window end	Window center	width	half width for graphing	Overlap with previous	Min width protection invoked	Even spaced cum target	Excess density to bin to hit min width	Factor increase over even density
	Variable Window Calculation					350	350	350
				1	10.7461	359.9	359.9	359.9	349.5	360.4	354.95	10.9	5.45		0
	Intensity per window	10.7461		2	21.4923	370.25	370.25	370.2	359.4	370.7	365.05	11.3	5.65	1	0	21.4923	0	1
				3	32.2384	379.7	379.7	379.7	369.7	380.2	374.95	10.5	5.25	1	0	32.2384	0	1
	first m/z in SWATH assay range	350		4	42.9845	389.15	389.15	389.1	379.2	389.6	384.4	10.4	5.2	1	0	42.9845	0	1
	last m/z in SWATH assay range	1250		5	53.7307	398.6	398.6	398.6	388.6	399.1	393.85	10.5	5.25	1	0	53.7307	0	1
				6	64.4768	407.15	407.15	407.1	398.1	407.6	402.85	9.5	4.75	1	0	64.4768	0	1
	First row in SWATH assay range	3		7	75.2229	415.7	415.7	415.7	406.6	416.2	411.4	9.6	4.8	1	0	75.2229	0	1
	Last row in SWATH assay range	2001		8	85.9691	423.35	423.35	423.3	415.2	423.8	419.5	8.6	4.3	1	0	85.9691	0	1
				9	96.7152	430.55	430.55	430.5	422.8	431	426.9	8.2	4.1	1	0	96.7152	0	1
				10	107.461	437.3	437.3	437.3	430	437.8	433.9	7.8	3.9	1	0	107.461	0	1
				11	118.207	444.05	444.05	444	436.8	444.5	440.65	7.7	3.85	1	0	118.207	0	1
				12	128.954	450.8	450.8	450.8	443.5	451.3	447.4	7.8	3.9	1	0	128.954	0	1
				13	139.7	457.1	457.1	457.1	450.3	457.6	453.95	7.3	3.65	1	0	139.7	0	1
				14	150.446	463.4	463.4	463.4	456.6	463.9	460.25	7.3	3.65	1	0	150.446	0	1
				15	161.192	469.25	469.25	469.2	462.9	469.7	466.3	6.8	3.4	1	0	161.192	0	1
				16	171.938	475.1	475.1	475.1	468.7	475.6	472.15	6.9	3.45	1	0	171.938	0	1
				17	182.684	480.95	480.95	480.9	474.6	481.4	478	6.8	3.4	1	0	182.684	0	1
				18	193.43	486.8	486.8	486.8	480.4	487.3	483.85	6.9	3.45	1	0	193.43	0	1
				19	204.177	492.65	492.65	492.6	486.3	493.1	489.7	6.8	3.4	1	0	204.177	0	1
				20	214.923	498.05	498.05	498	492.1	498.5	495.3	6.4	3.2	1	0	214.923	0	1
				21	225.669	503.45	503.45	503.4	497.5	503.9	500.7	6.4	3.2	1	0	225.669	0	1
				22	236.415	508.85	508.85	508.8	502.9	509.3	506.1	6.4	3.2	1	0	236.415	0	1
				23	247.161	514.25	514.25	514.2	508.3	514.7	511.5	6.4	3.2	1	0	247.161	0	1
				24	257.907	519.65	519.65	519.6	513.7	520.1	516.9	6.4	3.2	1	0	257.907	0	1
				25	268.653	524.6	524.6	524.6	519.1	525.1	522.1	6	3	1	0	268.653	0	1
				26	279.4	530	530	530	524.1	530.5	527.3	6.4	3.2	1	0	279.4	0	1
				27	290.146	534.95	534.95	534.9	529.5	535.4	532.45	5.9	2.95	1	0	290.146	0	1
				28	300.892	540.35	540.35	540.3	534.4	540.8	537.6	6.4	3.2	1	0	300.892	0	1
				29	311.638	545.3	545.3	545.3	539.8	545.8	542.8	6	3	1	0	311.638	0	1
				30	322.384	550.25	550.25	550.3	544.8	550.8	547.8	6	3	1	0	322.384	0	1
				31	333.13	555.2	555.2	555.2	549.8	555.7	552.75	5.9	2.95	1	0	333.13	0	1
				32	343.876	560.15	560.15	560.2	554.7	560.7	557.7	6	3	1	0	343.876	0	1
				33	354.622	565.1	565.1	565.1	559.7	565.6	562.65	5.9	2.95	1	0	354.622	0	1
				34	365.369	570.05	570.05	570.1	564.6	570.6	567.6	6	3	1	0	365.369	0	1
				35	376.115	575	575	575	569.6	575.5	572.55	5.9	2.95	1	0	376.115	0	1
				36	386.861	579.95	579.95	580	574.5	580.5	577.5	6	3	1	0	386.861	0	1
				37	397.607	584.9	584.9	584.9	579.5	585.4	582.45	5.9	2.95	1	0	397.607	0	1
				38	408.353	589.85	589.85	589.9	584.4	590.4	587.4	6	3	1	0	408.353	0	1
				39	419.099	594.8	594.8	594.8	589.4	595.3	592.35	5.9	2.95	1	0	419.099	0	1
				40	429.845	599.75	599.75	599.8	594.3	600.3	597.3	6	3	1	0	429.845	0	1
				41	440.592	604.7	604.7	604.7	599.3	605.2	602.25	5.9	2.95	1	0	440.592	0	1
				42	451.338	609.65	609.65	609.7	604.2	610.2	607.2	6	3	1	0	451.338	0	1
				43	462.084	615.05	615.05	615.1	609.2	615.6	612.4	6.4	3.2	1	0	462.084	0	1
				44	472.83	620	620	620	614.6	620.5	617.55	5.9	2.95	1	0	472.83	0	1
				45	483.576	625.85	625.85	625.9	619.5	626.4	622.95	6.9	3.45	1	0	483.576	0	1
				46	494.322	631.25	631.25	631.3	625.4	631.8	628.6	6.4	3.2	1	0	494.322	0	1
				47	505.068	636.65	636.65	636.7	630.8	637.2	634	6.4	3.2	1	0	505.068	0	1
				48	515.815	642.5	642.5	642.5	636.2	643	639.6	6.8	3.4	1	0	515.815	0	1
				49	526.561	648.35	648.35	648.4	642	648.9	645.45	6.9	3.45	1	0	526.561	0	1
				50	537.307	654.65	654.65	654.7	647.9	655.2	651.55	7.3	3.65	1	0	537.307	0	1
				51	548.053	660.95	660.95	661	654.2	661.5	657.85	7.3	3.65	1	0	548.053	0	1
				52	558.799	667.25	667.25	667.3	660.5	667.8	664.15	7.3	3.65	1	0	558.799	0	1
				53	569.545	674	674	674	666.8	674.5	670.65	7.7	3.85	1	0	569.545	0	1
				54	580.291	680.75	680.75	680.8	673.5	681.3	677.4	7.8	3.9	1	0	580.291	0	1
				55	591.037	687.95	687.95	688	680.3	688.5	684.4	8.2	4.1	1	0	591.037	0	1
				56	601.784	695.15	695.15	695.2	687.5	695.7	691.6	8.2	4.1	1	0	601.784	0	1
				57	612.53	702.8	702.8	702.8	694.7	703.3	699	8.6	4.3	1	0	612.53	0	1
				58	623.276	710.45	710.45	710.5	702.3	711	706.65	8.7	4.35	1	0	623.276	0	1
				59	634.022	718.55	718.55	718.6	710	719.1	714.55	9.1	4.55	1	0	634.022	0	1
				60	644.768	727.1	727.1	727.1	718.1	727.6	722.85	9.5	4.75	1	0	644.768	0	1
				61	655.514	735.2	735.2	735.2	726.6	735.7	731.15	9.1	4.55	1	0	655.514	0	1
				62	666.26	743.75	743.75	743.8	734.7	744.3	739.5	9.6	4.8	1	0	666.26	0	1
				63	677.007	752.3	752.3	752.3	743.3	752.8	748.05	9.5	4.75	1	0	677.007	0	1
				64	687.753	761.3	761.3	761.3	751.8	761.8	756.8	10	5	1	0	687.753	0	1
				65	698.499	770.3	770.3	770.3	760.8	770.8	765.8	10	5	1	0	698.499	0	1
				66	709.245	779.75	779.75	779.8	769.8	780.3	775.05	10.5	5.25	1	0	709.245	0	1
				67	719.991	789.2	789.2	789.2	779.3	789.7	784.5	10.4	5.2	1	0	719.991	0	1
				68	730.737	799.55	799.55	799.6	788.7	800.1	794.4	11.4	5.7	1	0	730.737	0	1
				69	741.483	810.35	810.35	810.4	799.1	810.9	805	11.8	5.9	1	0	741.483	0	1
				70	752.229	822.05	822.05	822.1	809.9	822.6	816.25	12.7	6.35	1	0	752.229	0	1
				71	762.976	833.75	833.75	833.8	821.6	834.3	827.95	12.7	6.35	1	0	762.976	0	1
				72	773.722	846.8	846.8	846.8	833.3	847.3	840.3	14	7	1	0	773.722	0	1
				73	784.468	860.75	860.75	860.8	846.3	861.3	853.8	15	7.5	1	0	784.468	0	1
				74	795.214	876.05	876.05	876.1	860.3	876.6	868.45	16.3	8.15	1	0	795.214	0	1
				75	805.96	892.25	892.25	892.3	875.6	892.8	884.2	17.2	8.6	1	0	805.96	0	1
				76	816.706	910.25	910.25	910.3	891.8	910.8	901.3	19	9.5	1	0	816.706	0	1
				77	827.452	930.05	930.05	930.1	909.8	930.6	920.2	20.8	10.4	1	0	827.452	0	1
				78	838.199	954.35	954.35	954.4	929.6	954.9	942.25	25.3	12.65	1	0	838.199	0	1
				79	848.945	990.35	990.35	990.4	953.9	990.9	972.4	37	18.5	1	0	848.945	0	1
				80	859.691	1044.35	1044.35	1044.4	989.9	1044.9	1017.4	55	27.5	1	0	859.691	0	1
				81	870.437	1113.65	1113.65	1113.7	1043.9	1114.2	1079.05	70.3	35.15	1	0	870.437	0	1
				82	881.183	1249.1	1249.1	1249.1	1113.2	1249.6	1181.4	136.4	68.2	1	0	881.183	0	1

## Sheet: Visualization of Var Win Assay
				Targeted number of windows					82
				Actual number of windows					82
				Minimum window width					4

## Sheet: OUTPUT for Analyst
349.5	360.4	15
359.4	370.7	15
369.7	380.2	15
379.2	389.6	15
388.6	399.1	15
398.1	407.6	15
406.6	416.2	15
415.2	423.8	15
422.8	431	15
430	437.8	15
436.8	444.5	15
443.5	451.3	15
450.3	457.6	15
456.6	463.9	15
462.9	469.7	15
468.7	475.6	15
474.6	481.4	15
480.4	487.3	15
486.3	493.1	15
492.1	498.5	15
497.5	503.9	15
502.9	509.3	15
508.3	514.7	15
513.7	520.1	15
519.1	525.1	15
524.1	530.5	15
529.5	535.4	15
534.4	540.8	15
539.8	545.8	15
544.8	550.8	15
549.8	555.7	15
554.7	560.7	15
559.7	565.6	15
564.6	570.6	15
569.6	575.5	15
574.5	580.5	15
579.5	585.4	15
584.4	590.4	15
589.4	595.3	15
594.3	600.3	15
599.3	605.2	15
604.2	610.2	15
609.2	615.6	15
614.6	620.5	15
619.5	626.4	15
625.4	631.8	15
630.8	637.2	15
636.2	643	15
642	648.9	15
647.9	655.2	15
654.2	661.5	15
660.5	667.8	15
666.8	674.5	15
673.5	681.3	15
680.3	688.5	15
687.5	695.7	15
694.7	703.3	15
702.3	711	15
710	719.1	15
718.1	727.6	15
726.6	735.7	15
734.7	744.3	15
743.3	752.8	15
751.8	761.8	15
760.8	770.8	15
769.8	780.3	15
779.3	789.7	15
788.7	800.1	15
799.1	810.9	15
809.9	822.6	15
821.6	834.3	15
833.3	847.3	15
846.3	861.3	15
860.3	876.6	15
875.6	892.8	15
891.8	910.8	15
909.8	930.6	15
929.6	954.9	15
953.9	990.9	15
989.9	1044.9	15
1043.9	1114.2	15
1113.2	1249.6	15
